# Supplementary material for: Integrated analysis of lncRNA and mRNA in liver of Megalobrama amblycephala post Aeromonas hydrophila infection
Source: BMC Genomics. 2021 Sep 11;22:653. doi: 10.1186/s12864-021-07969-5 (PMC8435129; doi:10.1186/s12864-021-07969-5)
Supplement: Supplementary file 1 — Additional file 1: Supplementary Table 1. Statistical table of sample sequencing data evaluation. [file 12864_2021_7969_MOESM1_ESM.xlsx]

## Sheet: Sheet1
Supplementary Table 1. Statistical table of sample sequencing data evaluation
	Total Clean Reads	Base Number (G)	GC (%)	Q30 Reads (%)	Total Mapped Reads	Mapped Reads	Uniq Mapped Reads	Multiple Mapped Reads	Reads Map to '+'	Reads Map to '-'
0h-1	34955552	10.38	47.44	95.95	68682658	66301524	56768665 (81.20%)	9532859 (13.64%)	32822780 (46.95%)	32912847 (47.08%)
										-0.4708
0h-2	33323642	9.62	51.12	96.24	87422438	58061673	54598743 (81.92%)	3462930 (5.20%)	28864500 (43.31%)	28763851 (43.16%)
										-0.4316
0h-3	34555282	10.24	49.61	96.1	69110564	60591635	57274989 (82.87%)	3316646 (4.80%)	29959632 (43.35%)	30301223 (43.84%)
										-0.4384
4h-1	34266461	10.17	47.8	95.68	68532922	63431379	56806627 (82.89%)	6624752 (9.67%)	31375377 (45.78%)	31551810 (46.04%)
									-0.4578	-0.4604
4h-2	35204518	10.36	48.08	96.08	70409036	64053277	59784645 (84.91%)	4268632 (6.06%)	31753684 (45.10%)	31786623 (45.15%)
									-0.451	-0.4515
4h-3	35026297	10.3	48.02	95.99	70052594	63655593	59323640 (84.68%)	4331953 (6.18%)	31561040 (45.05%)	31590404 (45.10%)
									-0.4505	-0.451
12h-1	42814728	12.54	48.05	96.3	85629456	76904948	71014327 (82.93%)	5890621 (6.88%)	37973660 (44.35%)	38151286 (44.55%)
									-0.4435	-0.4455
12h-2	37923098	11.06	48.18	96.29	75846196	69387580	64243232 (84.70%)	5144348 (6.78%)	34303374 (45.23%)	34434858 (45.40%)
									-0.4523	-0.454
12h-3	41503058	12.13	47.78	96.47	83006116	76647637	70974272 (85.50%)	5673365 (6.83%)	37899822 (45.66%)	38068112 (45.86%)
									-0.4566	-0.4586
24h-1	36441635	10.74	47.83	96.71	72883270	67415608	61654997 (84.59%)	5760611 (7.90%)	33347264 (45.75%)	33517118 (45.99%)
									-0.4575	-0.4599
24h-2	34320278	10.15	47.34	96.4	68640556	64028612	59308128 (86.40%)	4720488 (6.88%)	31654653 (46.12%)	31824771 (46.36%)
									-0.4612	-0.4636
24h-3	46314691	13.59	47.65	96.55	92629382	85707122	79230604 (85.54%)	6476518 (6.99%)	42450351 (45.83%)	42537253 (45.92%)
									-0.4583	-0.4592
72h-1	40300650	11.86	47.72	95.96	70993674	72942090	67909875 (84.25%)	5032215 (6.24%)	36184323 (44.89%)	36182469 (44.89%)
									-0.4489	-0.4489
72h-2	34784553	10.26	48.15	96.18	69569106	63513189	59019764 (84.84%)	4493427 (6.46%)	31482751 (45.25%)	31554152 (45.36%)
									-0.4525	-0.4536
72h-3	33242032	9.8	48.73	96.58	66484064	61000248	55900594 (84.08%)	5099654 (7.67%)	30062187 (45.22%)	30247109 (45.50%)
									-0.4522	-0.455
