# Supplementary material for: Integrated analysis of lncRNA and mRNA in liver of Megalobrama amblycephala post Aeromonas hydrophila infection
Source: BMC Genomics. 2021 Sep 11;22:653. doi: 10.1186/s12864-021-07969-5 (PMC8435129; doi:10.1186/s12864-021-07969-5)
Supplement: Supplementary file 2 — Additional file 2: Supplementary Table 2. Correlation of repeated samples. [file 12864_2021_7969_MOESM2_ESM.xlsx]

## Sheet: Sheet1
Supplementary Table 2. Correlation of repeated samples
sample	0h-1	0h-2	0h-3	4h-1	4h-2	4h-3	12h-1	12h-2	12h-3	24h-1	24h-2	24h-3	72h-1	72h-2	72h-3
0h-1	1	0.8645	0.9027	0.6065	0.6193	0.5373	0.2214	0.2642	0.2074	0.3857	0.285	0.6713	0.6294	0.6968	0.2914
0h-2	0.8645	1	0.9097	0.6591	0.7015	0.5583	0.2286	0.2788	0.2193	0.3844	0.2881	0.6679	0.6008	0.6713	0.3313
0h-3	0.9027	0.9097	1	0.6408	0.6591	0.5549	0.2176	0.2626	0.2126	0.3993	0.2742	0.6763	0.6059	0.72	0.3013
4h-1	0.6065	0.6591	0.6408	1	0.896	0.8409	0.561	0.6317	0.5291	0.6608	0.5889	0.7113	0.5496	0.6075	0.5574
4h-2	0.6193	0.7015	0.6591	0.896	1	0.8814	0.5735	0.6231	0.5452	0.6371	0.5787	0.743	0.5998	0.6445	0.582
4h-3	0.5373	0.5583	0.5549	0.8409	0.8814	1	0.6899	0.7171	0.6038	0.7039	0.6398	0.7291	0.5514	0.6444	0.6298
12h-1	0.2214	0.2286	0.2176	0.561	0.5735	0.6899	1	0.9633	0.9062	0.7664	0.8509	0.56	0.375	0.3873	0.7983
12h-2	0.2642	0.2788	0.2626	0.6317	0.6231	0.7171	0.9633	1	0.9114	0.7838	0.8699	0.6171	0.4141	0.4081	0.8304
12h-3	0.2074	0.2193	0.2126	0.5291	0.5452	0.6038	0.9062	0.9114	1	0.663	0.77	0.4889	0.33	0.3256	0.7788
24h-1	0.3857	0.3844	0.3993	0.6608	0.6371	0.7039	0.7664	0.7838	0.663	1	0.8705	0.7034	0.5681	0.5704	0.7515
24h-2	0.285	0.2881	0.2742	0.5889	0.5787	0.6398	0.8509	0.8699	0.77	0.8705	1	0.6309	0.4691	0.4456	0.8359
24h-3	0.6713	0.6679	0.6763	0.7113	0.743	0.7291	0.56	0.6171	0.4889	0.7034	0.6309	1	0.8489	0.8301	0.6323
72h-1	0.6294	0.6008	0.6059	0.5496	0.5998	0.5514	0.375	0.4141	0.33	0.5681	0.4691	0.8489	1	0.8568	0.4819
72h-2	0.6968	0.6713	0.72	0.6075	0.6445	0.6444	0.3873	0.4081	0.3256	0.5704	0.4456	0.8301	0.8568	1	0.4986
72h-3	0.2914	0.3313	0.3013	0.5574	0.582	0.6298	0.7983	0.8304	0.7788	0.7515	0.8359	0.6323	0.4819	0.4986	1
