# Supplementary material for: Integrated analysis of lncRNA and mRNA in liver of Megalobrama amblycephala post Aeromonas hydrophila infection
Source: BMC Genomics. 2021 Sep 11;22:653. doi: 10.1186/s12864-021-07969-5 (PMC8435129; doi:10.1186/s12864-021-07969-5)
Supplement: Supplementary file 3 — Additional file 3: Supplementary Table 3.The target genes of lncRNAs. [file 12864_2021_7969_MOESM3_ESM.xlsx]

## Sheet: Sheet1
Supplementary Table 3.The target genes of lncRNAs
#LncRNA_ID	Target_mRNA_ID
MSTRG.7456.1	MamblycephalaGene23990;MamblycephalaGene10726;MamblycephalaGene22455;MamblycephalaGene15528;Megalobrama_amblycephala_newGene_47669;MamblycephalaGene21508;MamblycephalaGene03068;MamblycephalaGene03805;Megalobrama_amblycephala_newGene_55995;MamblycephalaGene04013;MamblycephalaGene17472
MSTRG.30963.1	MamblycephalaGene02672;MamblycephalaGene02712;MamblycephalaGene02923;MamblycephalaGene03046;MamblycephalaGene03050;MamblycephalaGene03168;MamblycephalaGene03553;MamblycephalaGene07702;MamblycephalaGene07874;MamblycephalaGene07957;MamblycephalaGene08132;MamblycephalaGene08375;Megalobrama_amblycephala_newGene_46653;Megalobrama_amblycephala_newGene_47079;Megalobrama_amblycephala_newGene_47529;Megalo…
MSTRG.78538.22	MamblycephalaGene23790;Megalobrama_amblycephala_newGene_2228;Megalobrama_amblycephala_newGene_2389;MamblycephalaGene20640;MamblycephalaGene13042;MamblycephalaGene13266;Megalobrama_amblycephala_newGene_12347;Megalobrama_amblycephala_newGene_44838;MamblycephalaGene15170;Megalobrama_amblycephala_newGene_16641;Megalobrama_amblycephala_newGene_37487;Megalobrama_amblycephala_newGene_41476;Megalobrama_a…
MSTRG.30515.1	MamblycephalaGene02960;MamblycephalaGene03218;MamblycephalaGene03237;MamblycephalaGene03550;MamblycephalaGene07366;MamblycephalaGene07417;MamblycephalaGene07496;MamblycephalaGene07497;MamblycephalaGene07634;MamblycephalaGene07714;MamblycephalaGene07777;MamblycephalaGene08197;MamblycephalaGene08448;Megalobrama_amblycephala_newGene_43840;Megalobrama_amblycephala_newGene_43983;Megalobrama_amblycepha…
MSTRG.65218.1	Megalobrama_amblycephala_newGene_57930;Megalobrama_amblycephala_newGene_57988;Megalobrama_amblycephala_newGene_58010;Megalobrama_amblycephala_newGene_58019;Megalobrama_amblycephala_newGene_58022;Megalobrama_amblycephala_newGene_60387;Megalobrama_amblycephala_newGene_62485;Megalobrama_amblycephala_newGene_63451;MamblycephalaGene12359;MamblycephalaGene12747;MamblycephalaGene12878;Megalobrama_amblyc…
MSTRG.97136.1	MamblycephalaGene16518;MamblycephalaGene16808;MamblycephalaGene17729;MamblycephalaGene18146;MamblycephalaGene18255;Megalobrama_amblycephala_newGene_8283;MamblycephalaGene14672;MamblycephalaGene15120;MamblycephalaGene15165;MamblycephalaGene15184;MamblycephalaGene02622;MamblycephalaGene03210;MamblycephalaGene19971;MamblycephalaGene20462;MamblycephalaGene20558;MamblycephalaGene20664;MamblycephalaGen…
MSTRG.48873.1	MamblycephalaGene14618;Megalobrama_amblycephala_newGene_50701;MamblycephalaGene24332;MamblycephalaGene08561;Megalobrama_amblycephala_newGene_69889;MamblycephalaGene16621;MamblycephalaGene07367;MamblycephalaGene07919;Megalobrama_amblycephala_newGene_27084;Megalobrama_amblycephala_newGene_32695;Megalobrama_amblycephala_newGene_4218;Megalobrama_amblycephala_newGene_5686;MamblycephalaGene11827
MSTRG.91431.3	MamblycephalaGene21095;MamblycephalaGene21180;MamblycephalaGene21263;MamblycephalaGene21273;MamblycephalaGene21285;MamblycephalaGene21552;MamblycephalaGene21802;Megalobrama_amblycephala_newGene_65224;Megalobrama_amblycephala_newGene_66618;Megalobrama_amblycephala_newGene_66937;Megalobrama_amblycephala_newGene_67007;Megalobrama_amblycephala_newGene_68517;Megalobrama_amblycephala_newGene_69271;Mega…
MSTRG.103467.77	MamblycephalaGene14489;MamblycephalaGene18902;MamblycephalaGene08930;MamblycephalaGene13563;MamblycephalaGene06406;MamblycephalaGene03288;MamblycephalaGene03842;MamblycephalaGene10258;MamblycephalaGene02548
MSTRG.13944.1	Megalobrama_amblycephala_newGene_18363;Megalobrama_amblycephala_newGene_18489;Megalobrama_amblycephala_newGene_18611;Megalobrama_amblycephala_newGene_19289;Megalobrama_amblycephala_newGene_21109;Megalobrama_amblycephala_newGene_22508;Megalobrama_amblycephala_newGene_24387;MamblycephalaGene17031;MamblycephalaGene17109;MamblycephalaGene17187;Megalobrama_amblycephala_newGene_71003;Megalobrama_amblyc…
MSTRG.84863.1	Megalobrama_amblycephala_newGene_62627
MSTRG.105181.3	MamblycephalaGene10857;MamblycephalaGene10930;MamblycephalaGene11640;MamblycephalaGene11660;MamblycephalaGene11675;Megalobrama_amblycephala_newGene_64812;Megalobrama_amblycephala_newGene_65221;Megalobrama_amblycephala_newGene_65407;Megalobrama_amblycephala_newGene_65715;Megalobrama_amblycephala_newGene_65763;Megalobrama_amblycephala_newGene_65764;Megalobrama_amblycephala_newGene_66380;Megalobrama…
MSTRG.38003.1	MamblycephalaGene20252;MamblycephalaGene21061;MamblycephalaGene23792;MamblycephalaGene23939;Megalobrama_amblycephala_newGene_1326;MamblycephalaGene09100;MamblycephalaGene05138;MamblycephalaGene22968;Megalobrama_amblycephala_newGene_58419;Megalobrama_amblycephala_newGene_27136;Megalobrama_amblycephala_newGene_35236;MamblycephalaGene12159;MamblycephalaGene18998;Megalobrama_amblycephala_newGene_6637…
MSTRG.76814.1	MamblycephalaGene07475;MamblycephalaGene07482;MamblycephalaGene07599;MamblycephalaGene07645;MamblycephalaGene07671;MamblycephalaGene07698;MamblycephalaGene07724;MamblycephalaGene07884;MamblycephalaGene07905;MamblycephalaGene07953;MamblycephalaGene07968;MamblycephalaGene08035;MamblycephalaGene08115;MamblycephalaGene08194;MamblycephalaGene08336;MamblycephalaGene08381;MamblycephalaGene08439;Mamblyce…
MSTRG.43714.1	MamblycephalaGene09965
MSTRG.80790.1	Megalobrama_amblycephala_newGene_59857;Megalobrama_amblycephala_newGene_59860
MSTRG.116166.1	Megalobrama_amblycephala_newGene_50601;Megalobrama_amblycephala_newGene_53621;Megalobrama_amblycephala_newGene_55734;Megalobrama_amblycephala_newGene_35370;MamblycephalaGene15123;MamblycephalaGene16902;MamblycephalaGene21675;MamblycephalaGene18130;Megalobrama_amblycephala_newGene_43829;Megalobrama_amblycephala_newGene_43836;Megalobrama_amblycephala_newGene_26900;MamblycephalaGene24232;Megalobrama…
MSTRG.65163.1	Megalobrama_amblycephala_newGene_58084;Megalobrama_amblycephala_newGene_58085;Megalobrama_amblycephala_newGene_58215;Megalobrama_amblycephala_newGene_58222;Megalobrama_amblycephala_newGene_58223;Megalobrama_amblycephala_newGene_58327;Megalobrama_amblycephala_newGene_58421;Megalobrama_amblycephala_newGene_58861;Megalobrama_amblycephala_newGene_58999;Megalobrama_amblycephala_newGene_59238;Megalobra…
MSTRG.40538.2	MamblycephalaGene20169;MamblycephalaGene20238;MamblycephalaGene20332;MamblycephalaGene20488;MamblycephalaGene20588;MamblycephalaGene20699;MamblycephalaGene20756;MamblycephalaGene20770;MamblycephalaGene20903;MamblycephalaGene00109;MamblycephalaGene00403;MamblycephalaGene00430;MamblycephalaGene00574;MamblycephalaGene23761;MamblycephalaGene23929;MamblycephalaGene24102;MamblycephalaGene24236;Mamblyce…
MSTRG.80724.1	Megalobrama_amblycephala_newGene_59814
MSTRG.72111.14	MamblycephalaGene05112;MamblycephalaGene05319;MamblycephalaGene05667;MamblycephalaGene05688;MamblycephalaGene05692;MamblycephalaGene05694;MamblycephalaGene06065;Megalobrama_amblycephala_newGene_11706;Megalobrama_amblycephala_newGene_14829;Megalobrama_amblycephala_newGene_15431;Megalobrama_amblycephala_newGene_15958;Megalobrama_amblycephala_newGene_16431;Megalobrama_amblycephala_newGene_17843;Mega…
MSTRG.78109.8	MamblycephalaGene19951;MamblycephalaGene23570;Megalobrama_amblycephala_newGene_30749
MSTRG.34804.2	MamblycephalaGene03812;MamblycephalaGene07575;Megalobrama_amblycephala_newGene_57393;Megalobrama_amblycephala_newGene_58786;Megalobrama_amblycephala_newGene_60938;Megalobrama_amblycephala_newGene_2009;Megalobrama_amblycephala_newGene_39976;Megalobrama_amblycephala_newGene_24252;Megalobrama_amblycephala_newGene_51297;Megalobrama_amblycephala_newGene_56900;MamblycephalaGene05261;MamblycephalaGene06…
MSTRG.90133.4	MamblycephalaGene21087;MamblycephalaGene21954;Megalobrama_amblycephala_newGene_64931;Megalobrama_amblycephala_newGene_65582;Megalobrama_amblycephala_newGene_5643;Megalobrama_amblycephala_newGene_5772;Megalobrama_amblycephala_newGene_6615;Megalobrama_amblycephala_newGene_9262;MamblycephalaGene20775;MamblycephalaGene11418;MamblycephalaGene12392;MamblycephalaGene12737;Megalobrama_amblycephala_newGen…
MSTRG.83268.3	MamblycephalaGene09976;MamblycephalaGene09988;MamblycephalaGene10053;MamblycephalaGene10071;MamblycephalaGene10284;MamblycephalaGene10620;MamblycephalaGene10699;MamblycephalaGene10723;MamblycephalaGene10806;Megalobrama_amblycephala_newGene_20291;Megalobrama_amblycephala_newGene_22464;MamblycephalaGene12262;MamblycephalaGene12365;MamblycephalaGene12391;MamblycephalaGene12629;MamblycephalaGene12722…
MSTRG.95090.1	Megalobrama_amblycephala_newGene_11820;Megalobrama_amblycephala_newGene_73585;MamblycephalaGene07050;MamblycephalaGene05269;MamblycephalaGene05400;MamblycephalaGene06012
MSTRG.82922.1	Megalobrama_amblycephala_newGene_31002;Megalobrama_amblycephala_newGene_51905;MamblycephalaGene03379
MSTRG.105620.1	Megalobrama_amblycephala_newGene_4656
MSTRG.44499.1	MamblycephalaGene24112;Megalobrama_amblycephala_newGene_45860;MamblycephalaGene05562;Megalobrama_amblycephala_newGene_38943
MSTRG.44715.3	MamblycephalaGene22690;Megalobrama_amblycephala_newGene_371
MSTRG.105290.1	Megalobrama_amblycephala_newGene_4353
MSTRG.23231.19	Megalobrama_amblycephala_newGene_28334
MSTRG.44639.1	Megalobrama_amblycephala_newGene_73055;Megalobrama_amblycephala_newGene_73133;Megalobrama_amblycephala_newGene_74075;MamblycephalaGene14396;MamblycephalaGene14528;MamblycephalaGene15116;MamblycephalaGene15289;MamblycephalaGene22373;MamblycephalaGene22376;MamblycephalaGene22401;MamblycephalaGene22464;MamblycephalaGene22589;MamblycephalaGene23232;MamblycephalaGene23320;MamblycephalaGene23336;Megalo…
MSTRG.60893.5	Megalobrama_amblycephala_newGene_57774;Megalobrama_amblycephala_newGene_58084;Megalobrama_amblycephala_newGene_58085;Megalobrama_amblycephala_newGene_58222;Megalobrama_amblycephala_newGene_58223;Megalobrama_amblycephala_newGene_58327;Megalobrama_amblycephala_newGene_58421;Megalobrama_amblycephala_newGene_58723;Megalobrama_amblycephala_newGene_58861;Megalobrama_amblycephala_newGene_58999;Megalobra…
MSTRG.28846.1	Megalobrama_amblycephala_newGene_17151;Megalobrama_amblycephala_newGene_21405;Megalobrama_amblycephala_newGene_22044;MamblycephalaGene16711;Megalobrama_amblycephala_newGene_5300;Megalobrama_amblycephala_newGene_7993;Megalobrama_amblycephala_newGene_10569;Megalobrama_amblycephala_newGene_11306;Megalobrama_amblycephala_newGene_31720;Megalobrama_amblycephala_newGene_66516;Megalobrama_amblycephala_ne…
MSTRG.117558.1	MamblycephalaGene08060;Megalobrama_amblycephala_newGene_14839
MSTRG.103491.1	MamblycephalaGene11498;MamblycephalaGene11629;MamblycephalaGene11939;Megalobrama_amblycephala_newGene_64701;Megalobrama_amblycephala_newGene_65423;Megalobrama_amblycephala_newGene_65525;Megalobrama_amblycephala_newGene_65687;Megalobrama_amblycephala_newGene_65774;Megalobrama_amblycephala_newGene_65972;Megalobrama_amblycephala_newGene_66630;Megalobrama_amblycephala_newGene_67554;Megalobrama_amblyc…
MSTRG.86562.1	Megalobrama_amblycephala_newGene_64161
MSTRG.98080.1	Megalobrama_amblycephala_newGene_74510
MSTRG.45616.1	Megalobrama_amblycephala_newGene_71173;Megalobrama_amblycephala_newGene_72022;Megalobrama_amblycephala_newGene_73342;Megalobrama_amblycephala_newGene_74769;MamblycephalaGene14259;MamblycephalaGene14329;MamblycephalaGene14496;MamblycephalaGene14554;MamblycephalaGene14605;MamblycephalaGene14633;MamblycephalaGene14765;MamblycephalaGene14777;MamblycephalaGene15031;MamblycephalaGene15109;Mamblycephala…
MSTRG.96749.1	Megalobrama_amblycephala_newGene_4728;MamblycephalaGene14731;Megalobrama_amblycephala_newGene_73321;Megalobrama_amblycephala_newGene_27564
MSTRG.74648.7	MamblycephalaGene06711;MamblycephalaGene19483;Megalobrama_amblycephala_newGene_10301;MamblycephalaGene16045;Megalobrama_amblycephala_newGene_68104;MamblycephalaGene03401;MamblycephalaGene18654;Megalobrama_amblycephala_newGene_55644;Megalobrama_amblycephala_newGene_56942
MSTRG.44147.1	Megalobrama_amblycephala_newGene_32404;MamblycephalaGene07119
MSTRG.4487.1	Megalobrama_amblycephala_newGene_37772
MSTRG.95470.1	MamblycephalaGene16692;MamblycephalaGene16761;MamblycephalaGene18153;MamblycephalaGene18553;MamblycephalaGene18681;MamblycephalaGene14979;MamblycephalaGene02724;MamblycephalaGene03058;MamblycephalaGene03216;MamblycephalaGene03351;MamblycephalaGene03465;MamblycephalaGene03723;MamblycephalaGene20135;MamblycephalaGene20222;MamblycephalaGene20737;MamblycephalaGene20738;MamblycephalaGene20984;Mamblyce…
MSTRG.74520.1	MamblycephalaGene24505
MSTRG.74637.1	MamblycephalaGene08137;MamblycephalaGene08254;Megalobrama_amblycephala_newGene_64;Megalobrama_amblycephala_newGene_363;Megalobrama_amblycephala_newGene_924;Megalobrama_amblycephala_newGene_1075;Megalobrama_amblycephala_newGene_1300;Megalobrama_amblycephala_newGene_1867;MamblycephalaGene20242;MamblycephalaGene11012;MamblycephalaGene11337;MamblycephalaGene01927;MamblycephalaGene02601;MamblycephalaG…
MSTRG.100348.1	MamblycephalaGene11125;MamblycephalaGene11143;MamblycephalaGene11339;MamblycephalaGene11812;Megalobrama_amblycephala_newGene_65239;Megalobrama_amblycephala_newGene_65539;Megalobrama_amblycephala_newGene_68093;Megalobrama_amblycephala_newGene_69493;Megalobrama_amblycephala_newGene_70499;Megalobrama_amblycephala_newGene_43798;Megalobrama_amblycephala_newGene_45779;Megalobrama_amblycephala_newGene_4…
MSTRG.112642.1	MamblycephalaGene01430;MamblycephalaGene01702;MamblycephalaGene01896;MamblycephalaGene01954;MamblycephalaGene01978;MamblycephalaGene01985;MamblycephalaGene02550;MamblycephalaGene02564;MamblycephalaGene02587;MamblycephalaGene20027;MamblycephalaGene20271;MamblycephalaGene20587;MamblycephalaGene20612;MamblycephalaGene20646;MamblycephalaGene20778;MamblycephalaGene19031;MamblycephalaGene19243;Mamblyce…
MSTRG.105016.2	MamblycephalaGene02623
MSTRG.53129.1	Megalobrama_amblycephala_newGene_42794
MSTRG.98711.1	MamblycephalaGene16575;MamblycephalaGene16625;MamblycephalaGene16635;MamblycephalaGene16643;MamblycephalaGene16705;MamblycephalaGene16706;MamblycephalaGene16729;MamblycephalaGene16731;MamblycephalaGene16884;MamblycephalaGene17026;MamblycephalaGene17084;MamblycephalaGene17217;MamblycephalaGene17224;MamblycephalaGene17266;MamblycephalaGene17288;MamblycephalaGene17299;MamblycephalaGene17320;Mamblyce…
MSTRG.43631.1	MamblycephalaGene20209;MamblycephalaGene20279;MamblycephalaGene20298;MamblycephalaGene20395;MamblycephalaGene20441;MamblycephalaGene20648;MamblycephalaGene21047;MamblycephalaGene00289;MamblycephalaGene00413;MamblycephalaGene00703;MamblycephalaGene00967;MamblycephalaGene01020;MamblycephalaGene01178;MamblycephalaGene01200;MamblycephalaGene23720;MamblycephalaGene23994;MamblycephalaGene24000;Mamblyce…
MSTRG.40637.1	MamblycephalaGene23834;MamblycephalaGene16380;MamblycephalaGene16442;MamblycephalaGene08905;MamblycephalaGene09042;MamblycephalaGene09110;MamblycephalaGene09448;MamblycephalaGene09601;MamblycephalaGene13784;MamblycephalaGene02987;Megalobrama_amblycephala_newGene_11086;MamblycephalaGene11262;MamblycephalaGene14346;MamblycephalaGene14755;MamblycephalaGene10270;MamblycephalaGene10675;Megalobrama_amb…
MSTRG.52411.2	Megalobrama_amblycephala_newGene_70872;Megalobrama_amblycephala_newGene_71351;Megalobrama_amblycephala_newGene_71690;Megalobrama_amblycephala_newGene_71692;Megalobrama_amblycephala_newGene_72563;Megalobrama_amblycephala_newGene_74934;Megalobrama_amblycephala_newGene_75214;MamblycephalaGene14567;MamblycephalaGene15214;MamblycephalaGene22282;MamblycephalaGene22362;MamblycephalaGene22518;Mamblycepha…
MSTRG.62392.1	Megalobrama_amblycephala_newGene_60413;Megalobrama_amblycephala_newGene_36386;MamblycephalaGene01377;Megalobrama_amblycephala_newGene_10131;Megalobrama_amblycephala_newGene_589;MamblycephalaGene10508;Megalobrama_amblycephala_newGene_49514;Megalobrama_amblycephala_newGene_49517;MamblycephalaGene07972;MamblycephalaGene07247;MamblycephalaGene05329;MamblycephalaGene05686;MamblycephalaGene03985;Megalo…
MSTRG.84032.2	MamblycephalaGene12123
MSTRG.80396.1	MamblycephalaGene13076;MamblycephalaGene23281;MamblycephalaGene13153;MamblycephalaGene18940;MamblycephalaGene09329;MamblycephalaGene15466;MamblycephalaGene03317;MamblycephalaGene03592
MSTRG.64808.1	Megalobrama_amblycephala_newGene_42871;MamblycephalaGene20473;Megalobrama_amblycephala_newGene_14677;MamblycephalaGene23942;Megalobrama_amblycephala_newGene_2444;MamblycephalaGene10702;Megalobrama_amblycephala_newGene_53370;Megalobrama_amblycephala_newGene_17533;Megalobrama_amblycephala_newGene_19878;MamblycephalaGene17130;MamblycephalaGene17196;MamblycephalaGene05869;MamblycephalaGene05035;Mambl…
MSTRG.9044.2	MamblycephalaGene21386;MamblycephalaGene08158;MamblycephalaGene06403;MamblycephalaGene07245
MSTRG.33220.1	MamblycephalaGene02973;MamblycephalaGene03041;MamblycephalaGene03349;MamblycephalaGene03492;MamblycephalaGene08033;MamblycephalaGene08041;MamblycephalaGene08178;Megalobrama_amblycephala_newGene_45126;Megalobrama_amblycephala_newGene_45763;Megalobrama_amblycephala_newGene_46780;Megalobrama_amblycephala_newGene_47001;Megalobrama_amblycephala_newGene_48769;Megalobrama_amblycephala_newGene_59211;Mega…
MSTRG.118679.1	Megalobrama_amblycephala_newGene_16393;Megalobrama_amblycephala_newGene_17383;Megalobrama_amblycephala_newGene_18506;Megalobrama_amblycephala_newGene_18610;MamblycephalaGene08596;MamblycephalaGene04016;MamblycephalaGene19449;MamblycephalaGene02526;MamblycephalaGene07736;MamblycephalaGene22348;Megalobrama_amblycephala_newGene_35689;Megalobrama_amblycephala_newGene_42399;Megalobrama_amblycephala_ne…
MSTRG.11181.1	Megalobrama_amblycephala_newGene_52435;MamblycephalaGene01292;Megalobrama_amblycephala_newGene_49268;MamblycephalaGene12049;Megalobrama_amblycephala_newGene_132;Megalobrama_amblycephala_newGene_17098
MSTRG.41288.1	Megalobrama_amblycephala_newGene_40543;MamblycephalaGene12367
MSTRG.103576.1	Megalobrama_amblycephala_newGene_67355;Megalobrama_amblycephala_newGene_67523;Megalobrama_amblycephala_newGene_67961;MamblycephalaGene00958;MamblycephalaGene14930;MamblycephalaGene15319;MamblycephalaGene05442;MamblycephalaGene05518;MamblycephalaGene04208;MamblycephalaGene04469;MamblycephalaGene04821;MamblycephalaGene20242;Megalobrama_amblycephala_newGene_71965;Megalobrama_amblycephala_newGene_724…
MSTRG.68893.1	MamblycephalaGene05272;MamblycephalaGene05276;MamblycephalaGene05287;MamblycephalaGene05301;MamblycephalaGene05327;MamblycephalaGene05348;MamblycephalaGene05409;MamblycephalaGene05412;MamblycephalaGene05419;MamblycephalaGene05504;MamblycephalaGene05505;MamblycephalaGene05568;MamblycephalaGene05569;MamblycephalaGene05614;MamblycephalaGene05797;MamblycephalaGene05803;MamblycephalaGene05928;Mamblyce…
MSTRG.21107.1	MamblycephalaGene11900;Megalobrama_amblycephala_newGene_51827;Megalobrama_amblycephala_newGene_51860;MamblycephalaGene01706;MamblycephalaGene02172;MamblycephalaGene02199;MamblycephalaGene02494;MamblycephalaGene02554;Megalobrama_amblycephala_newGene_36342;Megalobrama_amblycephala_newGene_37027;Megalobrama_amblycephala_newGene_37032;Megalobrama_amblycephala_newGene_37034;Megalobrama_amblycephala_ne…
MSTRG.88547.1	MamblycephalaGene21703;MamblycephalaGene21737;MamblycephalaGene22262;Megalobrama_amblycephala_newGene_65706;Megalobrama_amblycephala_newGene_65891;Megalobrama_amblycephala_newGene_66461;Megalobrama_amblycephala_newGene_67526;Megalobrama_amblycephala_newGene_3298;Megalobrama_amblycephala_newGene_7717;Megalobrama_amblycephala_newGene_7886;MamblycephalaGene20019;MamblycephalaGene20109;MamblycephalaG…
MSTRG.89430.1	MamblycephalaGene21162;MamblycephalaGene21330;MamblycephalaGene21707;MamblycephalaGene21836;MamblycephalaGene21933;MamblycephalaGene22029;Megalobrama_amblycephala_newGene_65423;Megalobrama_amblycephala_newGene_65687;Megalobrama_amblycephala_newGene_65972;Megalobrama_amblycephala_newGene_66630;Megalobrama_amblycephala_newGene_67176;Megalobrama_amblycephala_newGene_67630;Megalobrama_amblycephala_ne…
MSTRG.63959.1	Megalobrama_amblycephala_newGene_61318;Megalobrama_amblycephala_newGene_61816;Megalobrama_amblycephala_newGene_62102;MamblycephalaGene11994;MamblycephalaGene12163;MamblycephalaGene12428;MamblycephalaGene12666;MamblycephalaGene12708;MamblycephalaGene12826;Megalobrama_amblycephala_newGene_35096;Megalobrama_amblycephala_newGene_37709;Megalobrama_amblycephala_newGene_39177;Megalobrama_amblycephala_ne…
MSTRG.8926.1	Megalobrama_amblycephala_newGene_66582
MSTRG.120569.1	Megalobrama_amblycephala_newGene_16380;Megalobrama_amblycephala_newGene_17159;Megalobrama_amblycephala_newGene_17160;MamblycephalaGene16711;Megalobrama_amblycephala_newGene_71636;Megalobrama_amblycephala_newGene_74987;MamblycephalaGene04082;MamblycephalaGene19658;Megalobrama_amblycephala_newGene_65144;Megalobrama_amblycephala_newGene_66516;Megalobrama_amblycephala_newGene_67961;Megalobrama_amblyc…
MSTRG.46228.1	Megalobrama_amblycephala_newGene_72535;Megalobrama_amblycephala_newGene_74769;Megalobrama_amblycephala_newGene_75320;MamblycephalaGene23035;MamblycephalaGene23380;Megalobrama_amblycephala_newGene_56494;MamblycephalaGene04863;MamblycephalaGene04903;MamblycephalaGene06426;MamblycephalaGene06656;MamblycephalaGene06924;MamblycephalaGene09797;MamblycephalaGene09883;MamblycephalaGene09489;Megalobrama_a…
MSTRG.6031.2	Megalobrama_amblycephala_newGene_58478;MamblycephalaGene12088;MamblycephalaGene12482;MamblycephalaGene01781;MamblycephalaGene00930;MamblycephalaGene01189;Megalobrama_amblycephala_newGene_17365;Megalobrama_amblycephala_newGene_18430;MamblycephalaGene08106;MamblycephalaGene07055;MamblycephalaGene04899;Megalobrama_amblycephala_newGene_68679;Megalobrama_amblycephala_newGene_75128;MamblycephalaGene212…
MSTRG.38101.2	MamblycephalaGene20169;MamblycephalaGene20238;MamblycephalaGene20488;MamblycephalaGene20588;MamblycephalaGene20699;MamblycephalaGene20756;MamblycephalaGene20770;MamblycephalaGene20903;MamblycephalaGene00082;MamblycephalaGene00109;MamblycephalaGene00403;MamblycephalaGene00430;MamblycephalaGene00535;MamblycephalaGene00574;MamblycephalaGene23761;MamblycephalaGene24102;MamblycephalaGene24236;Mamblyce…
MSTRG.55757.3	MamblycephalaGene04349;MamblycephalaGene09990;MamblycephalaGene20838;MamblycephalaGene19005;Megalobrama_amblycephala_newGene_24102;MamblycephalaGene05739;MamblycephalaGene11495
MSTRG.100171.4	Megalobrama_amblycephala_newGene_64020;Megalobrama_amblycephala_newGene_66262;Megalobrama_amblycephala_newGene_67098;Megalobrama_amblycephala_newGene_46518;Megalobrama_amblycephala_newGene_48663;MamblycephalaGene00588;MamblycephalaGene00610;MamblycephalaGene18433;MamblycephalaGene19330;MamblycephalaGene17351;MamblycephalaGene09586;MamblycephalaGene20322;Megalobrama_amblycephala_newGene_6798;Megal…
MSTRG.39053.1	MamblycephalaGene20153;MamblycephalaGene20409;MamblycephalaGene20729;MamblycephalaGene20820;MamblycephalaGene20934;MamblycephalaGene00077;MamblycephalaGene00978;MamblycephalaGene01037;MamblycephalaGene23860;MamblycephalaGene23959;MamblycephalaGene24287;MamblycephalaGene24382;Megalobrama_amblycephala_newGene_2687;MamblycephalaGene15781;MamblycephalaGene15795;MamblycephalaGene15925;MamblycephalaGen…
MSTRG.78538.12	MamblycephalaGene01830;MamblycephalaGene02228;MamblycephalaGene06549;Megalobrama_amblycephala_newGene_11439;Megalobrama_amblycephala_newGene_46378;MamblycephalaGene15051;Megalobrama_amblycephala_newGene_19030;Megalobrama_amblycephala_newGene_23818;Megalobrama_amblycephala_newGene_7507;Megalobrama_amblycephala_newGene_54450;MamblycephalaGene04974;Megalobrama_amblycephala_newGene_59273
MSTRG.59040.2	Megalobrama_amblycephala_newGene_46437;Megalobrama_amblycephala_newGene_48153;MamblycephalaGene12760;MamblycephalaGene20788;Megalobrama_amblycephala_newGene_1618;Megalobrama_amblycephala_newGene_7255;Megalobrama_amblycephala_newGene_9348
MSTRG.85127.1	MamblycephalaGene05753
MSTRG.25427.1	MamblycephalaGene11036;MamblycephalaGene11115;MamblycephalaGene11141;MamblycephalaGene11170;MamblycephalaGene11244;MamblycephalaGene11344;MamblycephalaGene11366;MamblycephalaGene11857;Megalobrama_amblycephala_newGene_52203;Megalobrama_amblycephala_newGene_52617;Megalobrama_amblycephala_newGene_54027;Megalobrama_amblycephala_newGene_54361;Megalobrama_amblycephala_newGene_54430;MamblycephalaGene015…
MSTRG.82807.1	Megalobrama_amblycephala_newGene_8687;Megalobrama_amblycephala_newGene_61180
MSTRG.74883.9	Megalobrama_amblycephala_newGene_69004;MamblycephalaGene04797
MSTRG.14248.1	Megalobrama_amblycephala_newGene_18363;Megalobrama_amblycephala_newGene_18489;Megalobrama_amblycephala_newGene_18611;Megalobrama_amblycephala_newGene_19289;Megalobrama_amblycephala_newGene_21109;Megalobrama_amblycephala_newGene_22508;Megalobrama_amblycephala_newGene_24387;MamblycephalaGene17031;MamblycephalaGene17187;MamblycephalaGene17272;MamblycephalaGene17476;Megalobrama_amblycephala_newGene_7…
MSTRG.110559.1	Megalobrama_amblycephala_newGene_8752
MSTRG.49993.5	Megalobrama_amblycephala_newGene_75210;MamblycephalaGene22994;MamblycephalaGene04759;MamblycephalaGene10523;MamblycephalaGene24053;MamblycephalaGene08765;Megalobrama_amblycephala_newGene_46786;Megalobrama_amblycephala_newGene_68066;MamblycephalaGene02084;MamblycephalaGene20724;Megalobrama_amblycephala_newGene_19259;Megalobrama_amblycephala_newGene_22361;Megalobrama_amblycephala_newGene_28693;Mamb…
MSTRG.79790.1	MamblycephalaGene08453;MamblycephalaGene23841;MamblycephalaGene24053;MamblycephalaGene24086;Megalobrama_amblycephala_newGene_1572;Megalobrama_amblycephala_newGene_1651;MamblycephalaGene20268;MamblycephalaGene20724;MamblycephalaGene11599;MamblycephalaGene01679;MamblycephalaGene02084;MamblycephalaGene02325;MamblycephalaGene06361;MamblycephalaGene12283;MamblycephalaGene09818;MamblycephalaGene09826;M…
MSTRG.106508.4	MamblycephalaGene17853
MSTRG.39704.11	MamblycephalaGene20012;MamblycephalaGene20020;MamblycephalaGene20050;MamblycephalaGene20165;MamblycephalaGene20243;MamblycephalaGene20294;MamblycephalaGene20317;MamblycephalaGene20421;MamblycephalaGene20440;MamblycephalaGene20453;MamblycephalaGene20638;MamblycephalaGene20698;MamblycephalaGene20726;MamblycephalaGene20736;MamblycephalaGene20775;MamblycephalaGene20792;MamblycephalaGene20795;Mamblyce…
MSTRG.60184.3	Megalobrama_amblycephala_newGene_37347;MamblycephalaGene01480;MamblycephalaGene01746;MamblycephalaGene02254;MamblycephalaGene10090;Megalobrama_amblycephala_newGene_44943;Megalobrama_amblycephala_newGene_47090;Megalobrama_amblycephala_newGene_54821;Megalobrama_amblycephala_newGene_19070;Megalobrama_amblycephala_newGene_20276;Megalobrama_amblycephala_newGene_70340;MamblycephalaGene22167;Mamblycepha…
MSTRG.67904.12	MamblycephalaGene06105;Megalobrama_amblycephala_newGene_3997;MamblycephalaGene14467;MamblycephalaGene07357;MamblycephalaGene03147;Megalobrama_amblycephala_newGene_75361
MSTRG.118914.2	Megalobrama_amblycephala_newGene_16756;Megalobrama_amblycephala_newGene_17158;Megalobrama_amblycephala_newGene_17198;Megalobrama_amblycephala_newGene_18166;Megalobrama_amblycephala_newGene_18756;Megalobrama_amblycephala_newGene_19711;Megalobrama_amblycephala_newGene_20329;Megalobrama_amblycephala_newGene_22044;Megalobrama_amblycephala_newGene_22456;Megalobrama_amblycephala_newGene_23464;Megalobra…
MSTRG.19599.1	MamblycephalaGene11532;Megalobrama_amblycephala_newGene_51860;MamblycephalaGene01354;Megalobrama_amblycephala_newGene_42160;Megalobrama_amblycephala_newGene_42520;MamblycephalaGene07945;MamblycephalaGene08047;MamblycephalaGene08257;Megalobrama_amblycephala_newGene_18363;Megalobrama_amblycephala_newGene_18449;Megalobrama_amblycephala_newGene_18489;Megalobrama_amblycephala_newGene_21412;Megalobrama…
MSTRG.116973.1	MamblycephalaGene13763;MamblycephalaGene07733;Megalobrama_amblycephala_newGene_14320
MSTRG.33539.1	MamblycephalaGene02960;MamblycephalaGene03237;MamblycephalaGene03550;MamblycephalaGene03820;MamblycephalaGene07417;MamblycephalaGene07496;MamblycephalaGene07634;MamblycephalaGene07811;MamblycephalaGene07848;MamblycephalaGene08197;MamblycephalaGene08448;MamblycephalaGene08476;Megalobrama_amblycephala_newGene_43840;Megalobrama_amblycephala_newGene_43983;Megalobrama_amblycephala_newGene_44517;Megalo…
MSTRG.39766.1	MamblycephalaGene00514;MamblycephalaGene00942;MamblycephalaGene01253;MamblycephalaGene23749;MamblycephalaGene23755;Megalobrama_amblycephala_newGene_179;Megalobrama_amblycephala_newGene_2035;Megalobrama_amblycephala_newGene_2229;MamblycephalaGene15442;MamblycephalaGene15747;MamblycephalaGene16239;MamblycephalaGene08919;MamblycephalaGene08949;MamblycephalaGene09196;MamblycephalaGene09226;Mamblyceph…
MSTRG.10992.1	MamblycephalaGene21112;MamblycephalaGene21966;MamblycephalaGene22187;Megalobrama_amblycephala_newGene_47692;MamblycephalaGene11900;MamblycephalaGene16661;MamblycephalaGene17031;MamblycephalaGene17187;MamblycephalaGene09659;MamblycephalaGene09766;MamblycephalaGene10264;MamblycephalaGene10490;MamblycephalaGene17833;MamblycephalaGene18289;MamblycephalaGene18461;MamblycephalaGene18664;Megalobrama_amb…
MSTRG.13557.8	Megalobrama_amblycephala_newGene_16327;Megalobrama_amblycephala_newGene_16430;Megalobrama_amblycephala_newGene_16595;Megalobrama_amblycephala_newGene_17222;Megalobrama_amblycephala_newGene_17492;Megalobrama_amblycephala_newGene_17613;Megalobrama_amblycephala_newGene_17679;Megalobrama_amblycephala_newGene_17851;Megalobrama_amblycephala_newGene_17865;Megalobrama_amblycephala_newGene_18250;Megalobra…
MSTRG.119112.1	MamblycephalaGene21574;Megalobrama_amblycephala_newGene_16205;MamblycephalaGene18209;MamblycephalaGene20116
MSTRG.111351.2	Megalobrama_amblycephala_newGene_2150
MSTRG.15976.1	Megalobrama_amblycephala_newGene_20104
MSTRG.42862.1	MamblycephalaGene19957;MamblycephalaGene19968;MamblycephalaGene20075;MamblycephalaGene20359;MamblycephalaGene20394;MamblycephalaGene20404;MamblycephalaGene20528;MamblycephalaGene20944;MamblycephalaGene00183;MamblycephalaGene00294;MamblycephalaGene00356;MamblycephalaGene00363;MamblycephalaGene00401;MamblycephalaGene00421;MamblycephalaGene00788;MamblycephalaGene00913;MamblycephalaGene01014;Mamblyce…
MSTRG.42945.8	MamblycephalaGene20140;MamblycephalaGene01184;MamblycephalaGene05363;MamblycephalaGene22292;MamblycephalaGene23011;MamblycephalaGene02699;MamblycephalaGene03269;Megalobrama_amblycephala_newGene_10394;Megalobrama_amblycephala_newGene_16308;MamblycephalaGene11142;Megalobrama_amblycephala_newGene_62778;MamblycephalaGene10445;Megalobrama_amblycephala_newGene_31074;MamblycephalaGene04025;Mamblycephala…
MSTRG.114655.3	MamblycephalaGene02172;MamblycephalaGene02554;MamblycephalaGene20169;MamblycephalaGene20238;MamblycephalaGene20488;MamblycephalaGene20588;MamblycephalaGene20699;MamblycephalaGene20756;MamblycephalaGene20770;MamblycephalaGene20903;MamblycephalaGene19370;MamblycephalaGene19439;MamblycephalaGene19548;Megalobrama_amblycephala_newGene_51827;Megalobrama_amblycephala_newGene_37032;Megalobrama_amblycepha…
MSTRG.27347.2	MamblycephalaGene07978;Megalobrama_amblycephala_newGene_58492;MamblycephalaGene24003;Megalobrama_amblycephala_newGene_41852;MamblycephalaGene05645;MamblycephalaGene06542;MamblycephalaGene23062;MamblycephalaGene21423;MamblycephalaGene18556;MamblycephalaGene01393;MamblycephalaGene01491;MamblycephalaGene01492;MamblycephalaGene02475;Megalobrama_amblycephala_newGene_26418;Megalobrama_amblycephala_newG…
MSTRG.10620.1	MamblycephalaGene21112;MamblycephalaGene21625;MamblycephalaGene21911;MamblycephalaGene21966;MamblycephalaGene22111;MamblycephalaGene22187;Megalobrama_amblycephala_newGene_46071;Megalobrama_amblycephala_newGene_47692;Megalobrama_amblycephala_newGene_48153;Megalobrama_amblycephala_newGene_49909;MamblycephalaGene11900;MamblycephalaGene17031;MamblycephalaGene17109;MamblycephalaGene17187;Mamblycephala…
MSTRG.11607.1	Megalobrama_amblycephala_newGene_13559
MSTRG.84154.2	MamblycephalaGene09687;MamblycephalaGene09864;MamblycephalaGene09920;MamblycephalaGene09924;MamblycephalaGene10025;MamblycephalaGene10088;MamblycephalaGene10305;MamblycephalaGene10389;MamblycephalaGene10647;Megalobrama_amblycephala_newGene_16981;Megalobrama_amblycephala_newGene_17034;Megalobrama_amblycephala_newGene_17814;Megalobrama_amblycephala_newGene_19107;Megalobrama_amblycephala_newGene_202…
MSTRG.119078.1	MamblycephalaGene04983;MamblycephalaGene16326
MSTRG.106945.1	MamblycephalaGene21087;MamblycephalaGene21125;MamblycephalaGene21143;MamblycephalaGene21184;MamblycephalaGene21201;MamblycephalaGene21212;MamblycephalaGene21331;MamblycephalaGene21454;MamblycephalaGene21459;MamblycephalaGene21685;MamblycephalaGene21710;MamblycephalaGene21753;MamblycephalaGene21778;MamblycephalaGene21869;MamblycephalaGene21943;MamblycephalaGene21946;MamblycephalaGene21954;Mamblyce…
MSTRG.20220.1	MamblycephalaGene11145;MamblycephalaGene11668;MamblycephalaGene11828;Megalobrama_amblycephala_newGene_51437;Megalobrama_amblycephala_newGene_55050;MamblycephalaGene01539;MamblycephalaGene01813;MamblycephalaGene02038;MamblycephalaGene02047;MamblycephalaGene02067;MamblycephalaGene02357;Megalobrama_amblycephala_newGene_35857;Megalobrama_amblycephala_newGene_36113;Megalobrama_amblycephala_newGene_363…
MSTRG.54922.2	MamblycephalaGene15108;MamblycephalaGene22342;Megalobrama_amblycephala_newGene_43840;Megalobrama_amblycephala_newGene_49125;MamblycephalaGene11953;Megalobrama_amblycephala_newGene_60130;MamblycephalaGene20015;MamblycephalaGene16925;MamblycephalaGene17506;MamblycephalaGene16474;MamblycephalaGene06195;MamblycephalaGene07166;MamblycephalaGene19351;Megalobrama_amblycephala_newGene_18416;Megalobrama_a…
MSTRG.49207.1	Megalobrama_amblycephala_newGene_71586;Megalobrama_amblycephala_newGene_72435;Megalobrama_amblycephala_newGene_75356;Megalobrama_amblycephala_newGene_75473;MamblycephalaGene14474;MamblycephalaGene14726;MamblycephalaGene14728;MamblycephalaGene15315;MamblycephalaGene22900;MamblycephalaGene23650;Megalobrama_amblycephala_newGene_52577;Megalobrama_amblycephala_newGene_53054;Megalobrama_amblycephala_ne…
MSTRG.114644.1	MamblycephalaGene01539;MamblycephalaGene01560;MamblycephalaGene01813;MamblycephalaGene02038;MamblycephalaGene02047;MamblycephalaGene02067;MamblycephalaGene20153;MamblycephalaGene20409;MamblycephalaGene20640;MamblycephalaGene20729;MamblycephalaGene20820;MamblycephalaGene20934;MamblycephalaGene18822;MamblycephalaGene19190;MamblycephalaGene19782;Megalobrama_amblycephala_newGene_51437;Megalobrama_amb…
MSTRG.74708.6	Megalobrama_amblycephala_newGene_71918;MamblycephalaGene08699;MamblycephalaGene03544
MSTRG.82097.1	Megalobrama_amblycephala_newGene_30548;Megalobrama_amblycephala_newGene_60693
MSTRG.84147.1	Megalobrama_amblycephala_newGene_62024;MamblycephalaGene18328;MamblycephalaGene18731;Megalobrama_amblycephala_newGene_57008;Megalobrama_amblycephala_newGene_68470
MSTRG.13537.1	Megalobrama_amblycephala_newGene_18552
MSTRG.39041.2	MamblycephalaGene20028;MamblycephalaGene20095;MamblycephalaGene20260;MamblycephalaGene00190;MamblycephalaGene00514;MamblycephalaGene24201;MamblycephalaGene15728;MamblycephalaGene15747;MamblycephalaGene16239;MamblycephalaGene16478;MamblycephalaGene08514;MamblycephalaGene09061;MamblycephalaGene09174;MamblycephalaGene09196;MamblycephalaGene09226;MamblycephalaGene09595;MamblycephalaGene17942;Mamblyce…
MSTRG.4808.2	MamblycephalaGene14505;MamblycephalaGene14563;MamblycephalaGene14755;MamblycephalaGene14824;MamblycephalaGene14826;MamblycephalaGene14931;MamblycephalaGene15128;MamblycephalaGene15233;MamblycephalaGene22588;MamblycephalaGene23384;Megalobrama_amblycephala_newGene_50755;Megalobrama_amblycephala_newGene_51318;Megalobrama_amblycephala_newGene_52443;Megalobrama_amblycephala_newGene_55677;Mamblycephala…
MSTRG.20725.2	MamblycephalaGene10956;MamblycephalaGene10969;MamblycephalaGene11007;MamblycephalaGene11134;MamblycephalaGene11269;MamblycephalaGene11453;MamblycephalaGene11534;MamblycephalaGene11607;MamblycephalaGene11727;MamblycephalaGene11745;MamblycephalaGene11888;MamblycephalaGene11896;MamblycephalaGene11908;Megalobrama_amblycephala_newGene_50655;Megalobrama_amblycephala_newGene_51074;Megalobrama_amblycepha…
MSTRG.110465.1	MamblycephalaGene21125;MamblycephalaGene21143;MamblycephalaGene21201;MamblycephalaGene21212;MamblycephalaGene21331;MamblycephalaGene21459;MamblycephalaGene21710;MamblycephalaGene21778;MamblycephalaGene21869;MamblycephalaGene21946;MamblycephalaGene21954;MamblycephalaGene22015;MamblycephalaGene22028;MamblycephalaGene22064;MamblycephalaGene22107;MamblycephalaGene22263;Megalobrama_amblycephala_newGen…
MSTRG.25066.2	MamblycephalaGene10956;MamblycephalaGene10969;MamblycephalaGene11007;MamblycephalaGene11134;MamblycephalaGene11269;MamblycephalaGene11453;MamblycephalaGene11534;MamblycephalaGene11607;MamblycephalaGene11727;MamblycephalaGene11745;MamblycephalaGene11888;MamblycephalaGene11896;MamblycephalaGene11908;Megalobrama_amblycephala_newGene_50655;Megalobrama_amblycephala_newGene_51074;Megalobrama_amblycepha…
MSTRG.65456.1	Megalobrama_amblycephala_newGene_59923;Megalobrama_amblycephala_newGene_36724;Megalobrama_amblycephala_newGene_39968;Megalobrama_amblycephala_newGene_13152;MamblycephalaGene09812;Megalobrama_amblycephala_newGene_49919;Megalobrama_amblycephala_newGene_53543;Megalobrama_amblycephala_newGene_17223;Megalobrama_amblycephala_newGene_24672;MamblycephalaGene07737;MamblycephalaGene07327;Megalobrama_amblyc…
MSTRG.32543.1	MamblycephalaGene02807;MamblycephalaGene03557;MamblycephalaGene03747;MamblycephalaGene07661;MamblycephalaGene08250;Megalobrama_amblycephala_newGene_46131;Megalobrama_amblycephala_newGene_46601;Megalobrama_amblycephala_newGene_47904;Megalobrama_amblycephala_newGene_48679;Megalobrama_amblycephala_newGene_48682;Megalobrama_amblycephala_newGene_48687;Megalobrama_amblycephala_newGene_48690;Megalobrama…
MSTRG.94739.1	MamblycephalaGene01388
MSTRG.75273.3	MamblycephalaGene24288;Megalobrama_amblycephala_newGene_1300;Megalobrama_amblycephala_newGene_1362;Megalobrama_amblycephala_newGene_1821;Megalobrama_amblycephala_newGene_1909;Megalobrama_amblycephala_newGene_1968;Megalobrama_amblycephala_newGene_2418;MamblycephalaGene11490;MamblycephalaGene07050;MamblycephalaGene12656;Megalobrama_amblycephala_newGene_71637;Megalobrama_amblycephala_newGene_71965;M…
MSTRG.15847.1	Megalobrama_amblycephala_newGene_20036;MamblycephalaGene19422;Megalobrama_amblycephala_newGene_70396;MamblycephalaGene13600;MamblycephalaGene13885;Megalobrama_amblycephala_newGene_10767;Megalobrama_amblycephala_newGene_42350;MamblycephalaGene03597;MamblycephalaGene17653;Megalobrama_amblycephala_newGene_5523;Megalobrama_amblycephala_newGene_60378;Megalobrama_amblycephala_newGene_60688;Mamblycephal…
MSTRG.106417.3	MamblycephalaGene21160;MamblycephalaGene21163;MamblycephalaGene21227;MamblycephalaGene21455;MamblycephalaGene21464;MamblycephalaGene21557;MamblycephalaGene21873;MamblycephalaGene21906;MamblycephalaGene22068;Megalobrama_amblycephala_newGene_43704;Megalobrama_amblycephala_newGene_44253;Megalobrama_amblycephala_newGene_44304;Megalobrama_amblycephala_newGene_45718;Megalobrama_amblycephala_newGene_457…
MSTRG.96797.1	MamblycephalaGene16711;MamblycephalaGene17899;MamblycephalaGene17927;MamblycephalaGene18364;Megalobrama_amblycephala_newGene_3820;Megalobrama_amblycephala_newGene_4085;Megalobrama_amblycephala_newGene_4121;Megalobrama_amblycephala_newGene_4614;Megalobrama_amblycephala_newGene_5300;Megalobrama_amblycephala_newGene_5453;Megalobrama_amblycephala_newGene_5538;Megalobrama_amblycephala_newGene_6500;Meg…
MSTRG.115768.1	Megalobrama_amblycephala_newGene_43628;MamblycephalaGene00183;MamblycephalaGene04512;MamblycephalaGene15306;Megalobrama_amblycephala_newGene_4986;Megalobrama_amblycephala_newGene_45684;Megalobrama_amblycephala_newGene_20027;MamblycephalaGene07124;Megalobrama_amblycephala_newGene_13300
MSTRG.66567.6	MamblycephalaGene05272;MamblycephalaGene05276;MamblycephalaGene05301;MamblycephalaGene05348;MamblycephalaGene05409;MamblycephalaGene05412;MamblycephalaGene05415;MamblycephalaGene05419;MamblycephalaGene05504;MamblycephalaGene05505;MamblycephalaGene05569;MamblycephalaGene05614;MamblycephalaGene05803;MamblycephalaGene05928;MamblycephalaGene05965;MamblycephalaGene05969;MamblycephalaGene05992;Mamblyce…
MSTRG.17582.6	Megalobrama_amblycephala_newGene_9977
MSTRG.90246.1	Megalobrama_amblycephala_newGene_67468;Megalobrama_amblycephala_newGene_9921
MSTRG.113941.1	Megalobrama_amblycephala_newGene_11754
MSTRG.45362.1	Megalobrama_amblycephala_newGene_73055;Megalobrama_amblycephala_newGene_74075;MamblycephalaGene14396;MamblycephalaGene14528;MamblycephalaGene15116;MamblycephalaGene15250;MamblycephalaGene15289;MamblycephalaGene22373;MamblycephalaGene22401;MamblycephalaGene22464;MamblycephalaGene23232;MamblycephalaGene23320;MamblycephalaGene23336;Megalobrama_amblycephala_newGene_51437;Megalobrama_amblycephala_newG…
MSTRG.108749.1	Megalobrama_amblycephala_newGene_7165
MSTRG.39350.16	MamblycephalaGene20028;MamblycephalaGene20260;MamblycephalaGene16478;MamblycephalaGene08514;MamblycephalaGene09595;MamblycephalaGene18266;MamblycephalaGene13518;MamblycephalaGene13786;Megalobrama_amblycephala_newGene_71361;Megalobrama_amblycephala_newGene_75051;Megalobrama_amblycephala_newGene_75857;MamblycephalaGene06060;MamblycephalaGene23666;MamblycephalaGene03037;Megalobrama_amblycephala_newG…
MSTRG.114976.6	MamblycephalaGene14413
MSTRG.7523.1	Megalobrama_amblycephala_newGene_56422
MSTRG.31338.9	MamblycephalaGene17573
MSTRG.79136.1	MamblycephalaGene07474;MamblycephalaGene07475;MamblycephalaGene07482;MamblycephalaGene07544;MamblycephalaGene07599;MamblycephalaGene07645;MamblycephalaGene07671;MamblycephalaGene07695;MamblycephalaGene07698;MamblycephalaGene07724;MamblycephalaGene07848;MamblycephalaGene07884;MamblycephalaGene07905;MamblycephalaGene07953;MamblycephalaGene07968;MamblycephalaGene08035;MamblycephalaGene08100;Mamblyce…
MSTRG.63947.14	Megalobrama_amblycephala_newGene_57489;Megalobrama_amblycephala_newGene_58360;Megalobrama_amblycephala_newGene_59328;Megalobrama_amblycephala_newGene_59923;Megalobrama_amblycephala_newGene_60967;Megalobrama_amblycephala_newGene_61336;Megalobrama_amblycephala_newGene_63207;MamblycephalaGene12047;MamblycephalaGene12060;MamblycephalaGene12556;MamblycephalaGene12560;MamblycephalaGene12604;Mamblycepha…
MSTRG.18250.1	MamblycephalaGene11731;Megalobrama_amblycephala_newGene_53186;Megalobrama_amblycephala_newGene_56275;MamblycephalaGene01377;MamblycephalaGene02481;MamblycephalaGene02582;Megalobrama_amblycephala_newGene_35301;Megalobrama_amblycephala_newGene_35697;Megalobrama_amblycephala_newGene_35824;Megalobrama_amblycephala_newGene_36403;Megalobrama_amblycephala_newGene_38781;Megalobrama_amblycephala_newGene_4…
MSTRG.78911.1	MamblycephalaGene07600;MamblycephalaGene07793;MamblycephalaGene24149;MamblycephalaGene24154;MamblycephalaGene24213;MamblycephalaGene24318;Megalobrama_amblycephala_newGene_179;Megalobrama_amblycephala_newGene_221;Megalobrama_amblycephala_newGene_782;Megalobrama_amblycephala_newGene_960;Megalobrama_amblycephala_newGene_1535;Megalobrama_amblycephala_newGene_2229;Megalobrama_amblycephala_newGene_2239…
MSTRG.65852.1	Megalobrama_amblycephala_newGene_2565;Megalobrama_amblycephala_newGene_50827
MSTRG.109509.1	MamblycephalaGene21125;MamblycephalaGene21143;MamblycephalaGene21331;MamblycephalaGene21454;MamblycephalaGene21459;MamblycephalaGene21668;MamblycephalaGene21710;MamblycephalaGene21778;MamblycephalaGene21869;MamblycephalaGene21946;MamblycephalaGene22015;MamblycephalaGene22028;MamblycephalaGene22064;MamblycephalaGene22263;Megalobrama_amblycephala_newGene_43804;Megalobrama_amblycephala_newGene_44074…
MSTRG.22844.1	Megalobrama_amblycephala_newGene_53914;Megalobrama_amblycephala_newGene_55642;Megalobrama_amblycephala_newGene_41486;Megalobrama_amblycephala_newGene_42624;Megalobrama_amblycephala_newGene_42627;Megalobrama_amblycephala_newGene_43492;MamblycephalaGene08137;MamblycephalaGene08250;MamblycephalaGene08254;Megalobrama_amblycephala_newGene_19914;Megalobrama_amblycephala_newGene_24430;Megalobrama_amblyc…
MSTRG.54993.3	Megalobrama_amblycephala_newGene_68177;Megalobrama_amblycephala_newGene_69231;Megalobrama_amblycephala_newGene_51352;Megalobrama_amblycephala_newGene_52335;Megalobrama_amblycephala_newGene_52766;Megalobrama_amblycephala_newGene_55052;Megalobrama_amblycephala_newGene_56067;Megalobrama_amblycephala_newGene_56760;MamblycephalaGene14979;MamblycephalaGene22462;MamblycephalaGene22532;MamblycephalaGene2…
MSTRG.39790.2	MamblycephalaGene03203
MSTRG.66497.1	MamblycephalaGene05268;MamblycephalaGene05369;MamblycephalaGene05634;MamblycephalaGene05826;MamblycephalaGene05982;Megalobrama_amblycephala_newGene_10835;Megalobrama_amblycephala_newGene_11307;Megalobrama_amblycephala_newGene_12043;Megalobrama_amblycephala_newGene_13356;Megalobrama_amblycephala_newGene_14374;Megalobrama_amblycephala_newGene_15700;Megalobrama_amblycephala_newGene_21522;Megalobrama…
MSTRG.7296.1	MamblycephalaGene05742;Megalobrama_amblycephala_newGene_10891;Megalobrama_amblycephala_newGene_16558;MamblycephalaGene19588;MamblycephalaGene12543;Megalobrama_amblycephala_newGene_54871;MamblycephalaGene06504;MamblycephalaGene07096;MamblycephalaGene20187;MamblycephalaGene08646;MamblycephalaGene08738;MamblycephalaGene09027;MamblycephalaGene04188;MamblycephalaGene04454;MamblycephalaGene04958;Mambly…
MSTRG.33613.1	Megalobrama_amblycephala_newGene_48449;Megalobrama_amblycephala_newGene_61065;Megalobrama_amblycephala_newGene_39171;Megalobrama_amblycephala_newGene_6149;Megalobrama_amblycephala_newGene_9332;MamblycephalaGene21712;MamblycephalaGene09785;MamblycephalaGene09848;MamblycephalaGene18123;MamblycephalaGene18480;Megalobrama_amblycephala_newGene_15371;MamblycephalaGene01461;MamblycephalaGene01999;Mambly…
MSTRG.41908.1	MamblycephalaGene19957;MamblycephalaGene19968;MamblycephalaGene20060;MamblycephalaGene20075;MamblycephalaGene20080;MamblycephalaGene20359;MamblycephalaGene20394;MamblycephalaGene20404;MamblycephalaGene20528;MamblycephalaGene20558;MamblycephalaGene20944;MamblycephalaGene21085;MamblycephalaGene00150;MamblycephalaGene00294;MamblycephalaGene00356;MamblycephalaGene00363;MamblycephalaGene00421;Mamblyce…
MSTRG.103103.1	MamblycephalaGene07672;MamblycephalaGene24170;Megalobrama_amblycephala_newGene_2529
MSTRG.63257.1	MamblycephalaGene12656;Megalobrama_amblycephala_newGene_40311;Megalobrama_amblycephala_newGene_40820;Megalobrama_amblycephala_newGene_43128;Megalobrama_amblycephala_newGene_6828;Megalobrama_amblycephala_newGene_7427;Megalobrama_amblycephala_newGene_9395;Megalobrama_amblycephala_newGene_16177;MamblycephalaGene01295;MamblycephalaGene24015;MamblycephalaGene24288;MamblycephalaGene10003;Megalobrama_am…
MSTRG.85817.6	Megalobrama_amblycephala_newGene_5861;MamblycephalaGene23922;MamblycephalaGene07263;MamblycephalaGene11407;Megalobrama_amblycephala_newGene_73577;MamblycephalaGene07587;MamblycephalaGene18310;MamblycephalaGene08809;MamblycephalaGene09194;MamblycephalaGene20660
MSTRG.64932.1	Megalobrama_amblycephala_newGene_58084;Megalobrama_amblycephala_newGene_58085;Megalobrama_amblycephala_newGene_58999;Megalobrama_amblycephala_newGene_61317;Megalobrama_amblycephala_newGene_61433;Megalobrama_amblycephala_newGene_62098;Megalobrama_amblycephala_newGene_62122;Megalobrama_amblycephala_newGene_62124;Megalobrama_amblycephala_newGene_62882;Megalobrama_amblycephala_newGene_63043;Megalobra…
MSTRG.41764.1	MamblycephalaGene23333
MSTRG.103086.1	MamblycephalaGene10892;MamblycephalaGene10931;MamblycephalaGene10934;MamblycephalaGene11036;MamblycephalaGene11102;MamblycephalaGene11141;MamblycephalaGene11293;MamblycephalaGene11330;MamblycephalaGene11366;MamblycephalaGene11475;MamblycephalaGene11720;MamblycephalaGene11891;MamblycephalaGene11893;MamblycephalaGene11915;Megalobrama_amblycephala_newGene_64165;Megalobrama_amblycephala_newGene_64697…
MSTRG.51392.1	MamblycephalaGene14794;Megalobrama_amblycephala_newGene_53001;MamblycephalaGene03089
MSTRG.75125.1	Megalobrama_amblycephala_newGene_1588;MamblycephalaGene19186;Megalobrama_amblycephala_newGene_11706;MamblycephalaGene08566;Megalobrama_amblycephala_newGene_69493;MamblycephalaGene18072;MamblycephalaGene05692;Megalobrama_amblycephala_newGene_51181;Megalobrama_amblycephala_newGene_56337
MSTRG.56428.1	Megalobrama_amblycephala_newGene_65630;Megalobrama_amblycephala_newGene_56780;MamblycephalaGene15154;MamblycephalaGene22617;MamblycephalaGene09522;MamblycephalaGene03878;MamblycephalaGene04787;MamblycephalaGene12265;MamblycephalaGene12705;MamblycephalaGene12874;MamblycephalaGene12917;MamblycephalaGene20575;Megalobrama_amblycephala_newGene_1793;MamblycephalaGene16562;MamblycephalaGene17340;Mamblyc…
MSTRG.27476.2	MamblycephalaGene08066;MamblycephalaGene08350;Megalobrama_amblycephala_newGene_46276;Megalobrama_amblycephala_newGene_58064;Megalobrama_amblycephala_newGene_38727;Megalobrama_amblycephala_newGene_41499;Megalobrama_amblycephala_newGene_16444;Megalobrama_amblycephala_newGene_20855;Megalobrama_amblycephala_newGene_23966;Megalobrama_amblycephala_newGene_24323;Megalobrama_amblycephala_newGene_4256;Meg…
MSTRG.41546.1	Megalobrama_amblycephala_newGene_35667
MSTRG.62011.1	Megalobrama_amblycephala_newGene_37249;Megalobrama_amblycephala_newGene_4168;Megalobrama_amblycephala_newGene_6435;MamblycephalaGene01121;MamblycephalaGene10039;MamblycephalaGene17550;MamblycephalaGene03980;MamblycephalaGene03196;MamblycephalaGene08556;MamblycephalaGene08620;MamblycephalaGene08705;MamblycephalaGene21917
MSTRG.69801.1	MamblycephalaGene05593;MamblycephalaGene06137;Megalobrama_amblycephala_newGene_10262;Megalobrama_amblycephala_newGene_10676;Megalobrama_amblycephala_newGene_11558;Megalobrama_amblycephala_newGene_14782;Megalobrama_amblycephala_newGene_15590;Megalobrama_amblycephala_newGene_16024;Megalobrama_amblycephala_newGene_20274;Megalobrama_amblycephala_newGene_21398;Megalobrama_amblycephala_newGene_24949;Me…
MSTRG.71942.1	MamblycephalaGene05593;MamblycephalaGene06137;Megalobrama_amblycephala_newGene_10262;Megalobrama_amblycephala_newGene_11327;Megalobrama_amblycephala_newGene_11558;Megalobrama_amblycephala_newGene_14782;Megalobrama_amblycephala_newGene_15590;Megalobrama_amblycephala_newGene_16024;Megalobrama_amblycephala_newGene_16981;Megalobrama_amblycephala_newGene_17814;Megalobrama_amblycephala_newGene_20274;Me…
MSTRG.72905.14	MamblycephalaGene05808;MamblycephalaGene23996;MamblycephalaGene14270;MamblycephalaGene20268;Megalobrama_amblycephala_newGene_71018;Megalobrama_amblycephala_newGene_67678
MSTRG.27124.1	MamblycephalaGene03066;MamblycephalaGene07874;MamblycephalaGene08375;MamblycephalaGene24147;MamblycephalaGene24180;Megalobrama_amblycephala_newGene_6100;MamblycephalaGene06685;MamblycephalaGene23553;MamblycephalaGene21209;MamblycephalaGene20512;MamblycephalaGene14638;Megalobrama_amblycephala_newGene_65171
MSTRG.45641.3	Megalobrama_amblycephala_newGene_70806;Megalobrama_amblycephala_newGene_71931;Megalobrama_amblycephala_newGene_72458;Megalobrama_amblycephala_newGene_74650;MamblycephalaGene14374;MamblycephalaGene14506;MamblycephalaGene14523;MamblycephalaGene14711;MamblycephalaGene14846;MamblycephalaGene14962;MamblycephalaGene22328;MamblycephalaGene22348;MamblycephalaGene22486;MamblycephalaGene22632;Mamblycephala…
MSTRG.120058.1	Megalobrama_amblycephala_newGene_16327;Megalobrama_amblycephala_newGene_16392;Megalobrama_amblycephala_newGene_16430;Megalobrama_amblycephala_newGene_16595;Megalobrama_amblycephala_newGene_17222;Megalobrama_amblycephala_newGene_17492;Megalobrama_amblycephala_newGene_17613;Megalobrama_amblycephala_newGene_17679;Megalobrama_amblycephala_newGene_17851;Megalobrama_amblycephala_newGene_17865;Megalobra…
MSTRG.82547.1	MamblycephalaGene09835;MamblycephalaGene10184;MamblycephalaGene10750;Megalobrama_amblycephala_newGene_16775;Megalobrama_amblycephala_newGene_18244;Megalobrama_amblycephala_newGene_20916;Megalobrama_amblycephala_newGene_22153;Megalobrama_amblycephala_newGene_22479;Megalobrama_amblycephala_newGene_24967;MamblycephalaGene12164;MamblycephalaGene12398;Megalobrama_amblycephala_newGene_3681;Megalobrama_…
MSTRG.85795.19	Megalobrama_amblycephala_newGene_23464;MamblycephalaGene06688;MamblycephalaGene17556;MamblycephalaGene14186;Megalobrama_amblycephala_newGene_29885;Megalobrama_amblycephala_newGene_30366;MamblycephalaGene11177;MamblycephalaGene11660;Megalobrama_amblycephala_newGene_58979;Megalobrama_amblycephala_newGene_47070;Megalobrama_amblycephala_newGene_48132;Megalobrama_amblycephala_newGene_71761;Megalobrama…
MSTRG.97354.1	MamblycephalaGene14377;Megalobrama_amblycephala_newGene_2562;Megalobrama_amblycephala_newGene_48463;Megalobrama_amblycephala_newGene_66811;Megalobrama_amblycephala_newGene_70563;Megalobrama_amblycephala_newGene_51602;Megalobrama_amblycephala_newGene_53659;MamblycephalaGene08837;MamblycephalaGene09187;MamblycephalaGene18943;MamblycephalaGene18949;Megalobrama_amblycephala_newGene_41578;Megalobrama_…
MSTRG.114269.1	Megalobrama_amblycephala_newGene_56780;Megalobrama_amblycephala_newGene_36480;Megalobrama_amblycephala_newGene_16330;Megalobrama_amblycephala_newGene_24205;MamblycephalaGene02620;Megalobrama_amblycephala_newGene_12005
MSTRG.93693.1	Megalobrama_amblycephala_newGene_6872;MamblycephalaGene14230;Megalobrama_amblycephala_newGene_54821;MamblycephalaGene01746;Megalobrama_amblycephala_newGene_44943;Megalobrama_amblycephala_newGene_47090
MSTRG.23778.1	MamblycephalaGene10852;MamblycephalaGene10956;MamblycephalaGene10969;MamblycephalaGene11003;MamblycephalaGene11007;MamblycephalaGene11075;MamblycephalaGene11102;MamblycephalaGene11134;MamblycephalaGene11269;MamblycephalaGene11534;MamblycephalaGene11607;MamblycephalaGene11613;MamblycephalaGene11670;MamblycephalaGene11888;MamblycephalaGene11942;Megalobrama_amblycephala_newGene_50605;Megalobrama_amb…
MSTRG.23444.1	Megalobrama_amblycephala_newGene_24516;MamblycephalaGene21431;Megalobrama_amblycephala_newGene_32742
MSTRG.58349.1	Megalobrama_amblycephala_newGene_54723;MamblycephalaGene10419;Megalobrama_amblycephala_newGene_47057;MamblycephalaGene24460;Megalobrama_amblycephala_newGene_2153;MamblycephalaGene17523;MamblycephalaGene16224;MamblycephalaGene03379
MSTRG.77845.1	MamblycephalaGene23929;Megalobrama_amblycephala_newGene_2134;MamblycephalaGene02199;MamblycephalaGene02570;MamblycephalaGene10642;Megalobrama_amblycephala_newGene_15486;MamblycephalaGene23486;MamblycephalaGene22149;MamblycephalaGene03829;Megalobrama_amblycephala_newGene_27250;Megalobrama_amblycephala_newGene_32100;MamblycephalaGene05368;MamblycephalaGene05649;Megalobrama_amblycephala_newGene_57984
MSTRG.65666.12	Megalobrama_amblycephala_newGene_57774;Megalobrama_amblycephala_newGene_58084;Megalobrama_amblycephala_newGene_58085;Megalobrama_amblycephala_newGene_58215;Megalobrama_amblycephala_newGene_58217;Megalobrama_amblycephala_newGene_58222;Megalobrama_amblycephala_newGene_58223;Megalobrama_amblycephala_newGene_58327;Megalobrama_amblycephala_newGene_58421;Megalobrama_amblycephala_newGene_58861;Megalobra…
MSTRG.21426.50	MamblycephalaGene20274;Megalobrama_amblycephala_newGene_26559;Megalobrama_amblycephala_newGene_33526;MamblycephalaGene12751;Megalobrama_amblycephala_newGene_12261;MamblycephalaGene00454
MSTRG.23876.1	MamblycephalaGene11061;MamblycephalaGene11270;MamblycephalaGene11420;MamblycephalaGene11547;MamblycephalaGene11640;MamblycephalaGene11795;Megalobrama_amblycephala_newGene_51642;Megalobrama_amblycephala_newGene_51894;Megalobrama_amblycephala_newGene_52443;Megalobrama_amblycephala_newGene_53240;Megalobrama_amblycephala_newGene_53914;Megalobrama_amblycephala_newGene_54105;Megalobrama_amblycephala_ne…
MSTRG.81790.1	MamblycephalaGene15210;MamblycephalaGene19636
MSTRG.96087.30	MamblycephalaGene17579;MamblycephalaGene18089;MamblycephalaGene18147;Megalobrama_amblycephala_newGene_3491;Megalobrama_amblycephala_newGene_7826;Megalobrama_amblycephala_newGene_7925;MamblycephalaGene03760;MamblycephalaGene19935;MamblycephalaGene20935;MamblycephalaGene01075;MamblycephalaGene21091;Megalobrama_amblycephala_newGene_274;Megalobrama_amblycephala_newGene_1946;Megalobrama_amblycephala_n…
MSTRG.52464.1	Megalobrama_amblycephala_newGene_71691;Megalobrama_amblycephala_newGene_72558;Megalobrama_amblycephala_newGene_73768;Megalobrama_amblycephala_newGene_75243;Megalobrama_amblycephala_newGene_75244;MamblycephalaGene14450;MamblycephalaGene15163;MamblycephalaGene15184;MamblycephalaGene22587;MamblycephalaGene23009;Megalobrama_amblycephala_newGene_52739;Megalobrama_amblycephala_newGene_53083;Megalobrama…
MSTRG.111169.2	MamblycephalaGene23283;Megalobrama_amblycephala_newGene_33430
MSTRG.96428.1	MamblycephalaGene16575;MamblycephalaGene16625;MamblycephalaGene16635;MamblycephalaGene16643;MamblycephalaGene16705;MamblycephalaGene16729;MamblycephalaGene17026;MamblycephalaGene17084;MamblycephalaGene17217;MamblycephalaGene17224;MamblycephalaGene17266;MamblycephalaGene17288;MamblycephalaGene17320;MamblycephalaGene17381;MamblycephalaGene17392;MamblycephalaGene17405;MamblycephalaGene17436;Mamblyce…
MSTRG.95689.1	MamblycephalaGene16786;MamblycephalaGene16826;MamblycephalaGene17019;MamblycephalaGene17267;MamblycephalaGene17406;MamblycephalaGene17777;MamblycephalaGene17895;MamblycephalaGene17902;MamblycephalaGene17928;MamblycephalaGene18116;MamblycephalaGene18222;MamblycephalaGene18394;MamblycephalaGene18676;MamblycephalaGene18735;Megalobrama_amblycephala_newGene_4568;MamblycephalaGene14579;MamblycephalaGen…
MSTRG.54908.1	Megalobrama_amblycephala_newGene_66618;Megalobrama_amblycephala_newGene_53777;MamblycephalaGene14846;MamblycephalaGene22348;MamblycephalaGene08596;MamblycephalaGene04016;MamblycephalaGene04138;MamblycephalaGene09807;Megalobrama_amblycephala_newGene_46653;MamblycephalaGene13023;Megalobrama_amblycephala_newGene_59827;Megalobrama_amblycephala_newGene_59834;Megalobrama_amblycephala_newGene_60744;Mega…
MSTRG.76761.1	MamblycephalaGene07702;MamblycephalaGene07957;MamblycephalaGene08132;MamblycephalaGene23740;MamblycephalaGene23774;MamblycephalaGene23814;MamblycephalaGene24095;MamblycephalaGene24362;Megalobrama_amblycephala_newGene_247;Megalobrama_amblycephala_newGene_958;Megalobrama_amblycephala_newGene_1727;Megalobrama_amblycephala_newGene_2822;MamblycephalaGene19958;MamblycephalaGene20287;MamblycephalaGene20…
MSTRG.83804.1	Megalobrama_amblycephala_newGene_20749;Megalobrama_amblycephala_newGene_7150;MamblycephalaGene00747;MamblycephalaGene14411;MamblycephalaGene14612;MamblycephalaGene23180;MamblycephalaGene06710;MamblycephalaGene16967;MamblycephalaGene17218;MamblycephalaGene17247;MamblycephalaGene13889;MamblycephalaGene14051;Megalobrama_amblycephala_newGene_29077;Megalobrama_amblycephala_newGene_30596;MamblycephalaG…
MSTRG.38277.2	MamblycephalaGene20361;MamblycephalaGene20387;MamblycephalaGene20429;MamblycephalaGene20817;MamblycephalaGene00081;MamblycephalaGene00300;MamblycephalaGene00310;MamblycephalaGene00317;MamblycephalaGene00400;MamblycephalaGene00456;MamblycephalaGene00498;MamblycephalaGene00555;MamblycephalaGene00645;MamblycephalaGene00671;MamblycephalaGene00985;MamblycephalaGene01077;MamblycephalaGene01297;Mamblyce…
MSTRG.38863.13	Megalobrama_amblycephala_newGene_13833;Megalobrama_amblycephala_newGene_32666
MSTRG.63927.1	Megalobrama_amblycephala_newGene_57988;Megalobrama_amblycephala_newGene_58009;Megalobrama_amblycephala_newGene_58011;Megalobrama_amblycephala_newGene_58018;Megalobrama_amblycephala_newGene_58461;Megalobrama_amblycephala_newGene_60266;Megalobrama_amblycephala_newGene_60387;Megalobrama_amblycephala_newGene_60671;Megalobrama_amblycephala_newGene_61112;Megalobrama_amblycephala_newGene_61431;Megalobra…
MSTRG.74661.42	MamblycephalaGene20083;MamblycephalaGene20474;MamblycephalaGene08922;MamblycephalaGene17670;MamblycephalaGene03945;MamblycephalaGene04977
MSTRG.49201.1	Megalobrama_amblycephala_newGene_71362;Megalobrama_amblycephala_newGene_71637;Megalobrama_amblycephala_newGene_71760;Megalobrama_amblycephala_newGene_71965;Megalobrama_amblycephala_newGene_72262;Megalobrama_amblycephala_newGene_72371;Megalobrama_amblycephala_newGene_72451;Megalobrama_amblycephala_newGene_72744;Megalobrama_amblycephala_newGene_73585;Megalobrama_amblycephala_newGene_75079;Megalobra…
MSTRG.38863.15	Megalobrama_amblycephala_newGene_56806
MSTRG.27394.1	MamblycephalaGene24531;Megalobrama_amblycephala_newGene_26758;MamblycephalaGene00679;MamblycephalaGene13336
MSTRG.32928.1	MamblycephalaGene02926;Megalobrama_amblycephala_newGene_59331;MamblycephalaGene24226;Megalobrama_amblycephala_newGene_17389;MamblycephalaGene17034;MamblycephalaGene09089;MamblycephalaGene09141;MamblycephalaGene09939;MamblycephalaGene10113;MamblycephalaGene20002;MamblycephalaGene20816;MamblycephalaGene17742;MamblycephalaGene18058;MamblycephalaGene15000;MamblycephalaGene15163;MamblycephalaGene16413…
MSTRG.88723.1	MamblycephalaGene22002;Megalobrama_amblycephala_newGene_65646;Megalobrama_amblycephala_newGene_3754;Megalobrama_amblycephala_newGene_3756;Megalobrama_amblycephala_newGene_3757;Megalobrama_amblycephala_newGene_4843;Megalobrama_amblycephala_newGene_5418;Megalobrama_amblycephala_newGene_5434;Megalobrama_amblycephala_newGene_5783;Megalobrama_amblycephala_newGene_7807;Megalobrama_amblycephala_newGene_…
MSTRG.112908.1	Megalobrama_amblycephala_newGene_7885;Megalobrama_amblycephala_newGene_10814
MSTRG.39180.2	MamblycephalaGene20473;MamblycephalaGene05869;Megalobrama_amblycephala_newGene_53370;MamblycephalaGene10702;MamblycephalaGene17196;Megalobrama_amblycephala_newGene_17533
MSTRG.117009.1	MamblycephalaGene01370;MamblycephalaGene01384;MamblycephalaGene01511;MamblycephalaGene01535;MamblycephalaGene01540;MamblycephalaGene01644;MamblycephalaGene01778;MamblycephalaGene01820;MamblycephalaGene01882;MamblycephalaGene01988;MamblycephalaGene02004;MamblycephalaGene02021;MamblycephalaGene02046;MamblycephalaGene02155;MamblycephalaGene02174;MamblycephalaGene02238;MamblycephalaGene02282;Mamblyce…
MSTRG.21426.52	MamblycephalaGene11398;MamblycephalaGene11645;Megalobrama_amblycephala_newGene_50651;Megalobrama_amblycephala_newGene_50835;Megalobrama_amblycephala_newGene_51565;Megalobrama_amblycephala_newGene_55603;MamblycephalaGene02241;MamblycephalaGene02341;Megalobrama_amblycephala_newGene_35484;Megalobrama_amblycephala_newGene_35797;Megalobrama_amblycephala_newGene_37416;Megalobrama_amblycephala_newGene_3…
MSTRG.69423.1	MamblycephalaGene01726
MSTRG.30089.1	Megalobrama_amblycephala_newGene_28494
MSTRG.72559.1	MamblycephalaGene05387;MamblycephalaGene05892;MamblycephalaGene06081;MamblycephalaGene06103;Megalobrama_amblycephala_newGene_10268;Megalobrama_amblycephala_newGene_13506;Megalobrama_amblycephala_newGene_14680;Megalobrama_amblycephala_newGene_14716;Megalobrama_amblycephala_newGene_14717;Megalobrama_amblycephala_newGene_17163;Megalobrama_amblycephala_newGene_17668;Megalobrama_amblycephala_newGene_1…
MSTRG.112629.1	MamblycephalaGene01430;MamblycephalaGene01702;MamblycephalaGene01896;MamblycephalaGene01954;MamblycephalaGene01985;MamblycephalaGene02279;MamblycephalaGene02550;MamblycephalaGene02564;MamblycephalaGene02587;MamblycephalaGene20271;MamblycephalaGene20587;MamblycephalaGene20612;MamblycephalaGene20646;MamblycephalaGene19236;MamblycephalaGene19243;MamblycephalaGene19270;MamblycephalaGene19455;Mamblyce…
MSTRG.11282.1	MamblycephalaGene01428;Megalobrama_amblycephala_newGene_54821;Megalobrama_amblycephala_newGene_10743
MSTRG.109060.1	Megalobrama_amblycephala_newGene_7454
MSTRG.39988.2	MamblycephalaGene00287;MamblycephalaGene24519;MamblycephalaGene09194;MamblycephalaGene18310;MamblycephalaGene13843;Megalobrama_amblycephala_newGene_73796;Megalobrama_amblycephala_newGene_63597;MamblycephalaGene06776;MamblycephalaGene17515
MSTRG.34064.4	MamblycephalaGene02843;MamblycephalaGene02869;MamblycephalaGene03013;MamblycephalaGene03040;MamblycephalaGene03725;MamblycephalaGene03769;MamblycephalaGene07375;MamblycephalaGene07395;MamblycephalaGene07447;MamblycephalaGene07817;MamblycephalaGene08043;MamblycephalaGene08150;MamblycephalaGene08356;MamblycephalaGene08372;Megalobrama_amblycephala_newGene_44170;Megalobrama_amblycephala_newGene_46252…
MSTRG.118104.1	MamblycephalaGene01539;MamblycephalaGene01560;MamblycephalaGene01813;MamblycephalaGene01877;MamblycephalaGene02038;MamblycephalaGene02047;MamblycephalaGene02067;MamblycephalaGene02357;MamblycephalaGene20153;MamblycephalaGene20409;MamblycephalaGene20729;MamblycephalaGene20820;MamblycephalaGene20934;MamblycephalaGene18822;MamblycephalaGene19190;MamblycephalaGene19782;Megalobrama_amblycephala_newGen…
MSTRG.20017.1	MamblycephalaGene11509;MamblycephalaGene11822;Megalobrama_amblycephala_newGene_51352;Megalobrama_amblycephala_newGene_52335;Megalobrama_amblycephala_newGene_52766;Megalobrama_amblycephala_newGene_55052;Megalobrama_amblycephala_newGene_56067;Megalobrama_amblycephala_newGene_56760;MamblycephalaGene01624;MamblycephalaGene02041;MamblycephalaGene02573;MamblycephalaGene02574;Megalobrama_amblycephala_ne…
MSTRG.10153.6	Megalobrama_amblycephala_newGene_65171;MamblycephalaGene14638;MamblycephalaGene19691;MamblycephalaGene17398;MamblycephalaGene20512;MamblycephalaGene23553;Megalobrama_amblycephala_newGene_63951;MamblycephalaGene02772;MamblycephalaGene03066;MamblycephalaGene07874;MamblycephalaGene08209;Megalobrama_amblycephala_newGene_11459;Megalobrama_amblycephala_newGene_14019;Megalobrama_amblycephala_newGene_572…
MSTRG.72835.1	Megalobrama_amblycephala_newGene_26964
MSTRG.10574.17	MamblycephalaGene21419;MamblycephalaGene22052;Megalobrama_amblycephala_newGene_45850;Megalobrama_amblycephala_newGene_46420;Megalobrama_amblycephala_newGene_47015;MamblycephalaGene10871;MamblycephalaGene10967;MamblycephalaGene11174;MamblycephalaGene11246;MamblycephalaGene11494;MamblycephalaGene11503;MamblycephalaGene11764;MamblycephalaGene16788;MamblycephalaGene16792;MamblycephalaGene16926;Mambly…
MSTRG.11364.1	Megalobrama_amblycephala_newGene_55735
MSTRG.100224.2	MamblycephalaGene10956;MamblycephalaGene10969;MamblycephalaGene11007;MamblycephalaGene11134;MamblycephalaGene11269;MamblycephalaGene11453;MamblycephalaGene11534;MamblycephalaGene11607;MamblycephalaGene11727;MamblycephalaGene11745;MamblycephalaGene11888;MamblycephalaGene11896;MamblycephalaGene11908;Megalobrama_amblycephala_newGene_64513;Megalobrama_amblycephala_newGene_64653;Megalobrama_amblycepha…
MSTRG.119025.1	Megalobrama_amblycephala_newGene_11021
MSTRG.13410.3	Megalobrama_amblycephala_newGene_16336;Megalobrama_amblycephala_newGene_17805;Megalobrama_amblycephala_newGene_18479;Megalobrama_amblycephala_newGene_23493;MamblycephalaGene16562;MamblycephalaGene16891;Megalobrama_amblycephala_newGene_72131;Megalobrama_amblycephala_newGene_75858;MamblycephalaGene09595;MamblycephalaGene18966;MamblycephalaGene18983;MamblycephalaGene18985;MamblycephalaGene19679;Mamb…
MSTRG.59011.2	Megalobrama_amblycephala_newGene_64701;Megalobrama_amblycephala_newGene_65423;Megalobrama_amblycephala_newGene_65525;Megalobrama_amblycephala_newGene_65687;Megalobrama_amblycephala_newGene_65774;Megalobrama_amblycephala_newGene_65972;Megalobrama_amblycephala_newGene_66630;Megalobrama_amblycephala_newGene_67554;Megalobrama_amblycephala_newGene_67630;Megalobrama_amblycephala_newGene_67969;Megalobra…
MSTRG.115579.4	MamblycephalaGene19483;Megalobrama_amblycephala_newGene_52650;Megalobrama_amblycephala_newGene_55110;Megalobrama_amblycephala_newGene_40125;Megalobrama_amblycephala_newGene_43124;MamblycephalaGene00792;MamblycephalaGene04289;MamblycephalaGene09260;MamblycephalaGene15237;MamblycephalaGene18654;Megalobrama_amblycephala_newGene_46342;Megalobrama_amblycephala_newGene_16875;MamblycephalaGene16045;Mamb…
MSTRG.93355.1	MamblycephalaGene21172;MamblycephalaGene21377;MamblycephalaGene21652;MamblycephalaGene21738;Megalobrama_amblycephala_newGene_64020;Megalobrama_amblycephala_newGene_64402;Megalobrama_amblycephala_newGene_65591;Megalobrama_amblycephala_newGene_66262;Megalobrama_amblycephala_newGene_67699;Megalobrama_amblycephala_newGene_67700;Megalobrama_amblycephala_newGene_3128;Megalobrama_amblycephala_newGene_34…
MSTRG.92522.3	MamblycephalaGene21684;MamblycephalaGene12208;Megalobrama_amblycephala_newGene_27964
MSTRG.16263.9	Megalobrama_amblycephala_newGene_18142;MamblycephalaGene17042;MamblycephalaGene09601;MamblycephalaGene19344;MamblycephalaGene22039;MamblycephalaGene22091;Megalobrama_amblycephala_newGene_41699;MamblycephalaGene18726;Megalobrama_amblycephala_newGene_63485;Megalobrama_amblycephala_newGene_53074;MamblycephalaGene14755;MamblycephalaGene15442
MSTRG.74649.6	Megalobrama_amblycephala_newGene_4512
MSTRG.79794.1	MamblycephalaGene02075;MamblycephalaGene12087;MamblycephalaGene12542;MamblycephalaGene18817;Megalobrama_amblycephala_newGene_11115;MamblycephalaGene23047;Megalobrama_amblycephala_newGene_45728;MamblycephalaGene09119;Megalobrama_amblycephala_newGene_43639;MamblycephalaGene04815;Megalobrama_amblycephala_newGene_60238;MamblycephalaGene16661
MSTRG.10659.2	MamblycephalaGene16686
MSTRG.48784.16	Megalobrama_amblycephala_newGene_72190;Megalobrama_amblycephala_newGene_68453;MamblycephalaGene17066;MamblycephalaGene05347;Megalobrama_amblycephala_newGene_10767;MamblycephalaGene03597;MamblycephalaGene00367;MamblycephalaGene00792;Megalobrama_amblycephala_newGene_5281
MSTRG.18897.2	Megalobrama_amblycephala_newGene_50653;MamblycephalaGene19042;MamblycephalaGene06663
MSTRG.4732.1	MamblycephalaGene14996;MamblycephalaGene24285;MamblycephalaGene18015;MamblycephalaGene18246;MamblycephalaGene13811;MamblycephalaGene16674;MamblycephalaGene19554;MamblycephalaGene16050;MamblycephalaGene16051;Megalobrama_amblycephala_newGene_7071;Megalobrama_amblycephala_newGene_39232;Megalobrama_amblycephala_newGene_42207
MSTRG.33665.1	MamblycephalaGene02743;MamblycephalaGene03331;MamblycephalaGene07528;MamblycephalaGene07651;MamblycephalaGene07743;MamblycephalaGene07802;MamblycephalaGene08129;MamblycephalaGene08196;MamblycephalaGene08239;MamblycephalaGene08436;Megalobrama_amblycephala_newGene_46771;Megalobrama_amblycephala_newGene_47002;Megalobrama_amblycephala_newGene_47003;Megalobrama_amblycephala_newGene_58670;Megalobrama_a…
MSTRG.120212.1	Megalobrama_amblycephala_newGene_16380;Megalobrama_amblycephala_newGene_16756;Megalobrama_amblycephala_newGene_16805;Megalobrama_amblycephala_newGene_17151;Megalobrama_amblycephala_newGene_17158;Megalobrama_amblycephala_newGene_17159;Megalobrama_amblycephala_newGene_17160;Megalobrama_amblycephala_newGene_17198;Megalobrama_amblycephala_newGene_18166;Megalobrama_amblycephala_newGene_18756;Megalobra…
MSTRG.11071.3	MamblycephalaGene21172;MamblycephalaGene21377;MamblycephalaGene21652;MamblycephalaGene21738;MamblycephalaGene21921;Megalobrama_amblycephala_newGene_44170;Megalobrama_amblycephala_newGene_46252;Megalobrama_amblycephala_newGene_46271;Megalobrama_amblycephala_newGene_46518;Megalobrama_amblycephala_newGene_46586;Megalobrama_amblycephala_newGene_46786;Megalobrama_amblycephala_newGene_47189;Megalobrama…
MSTRG.62122.5	Megalobrama_amblycephala_newGene_58220;Megalobrama_amblycephala_newGene_58915;Megalobrama_amblycephala_newGene_59795;Megalobrama_amblycephala_newGene_60816;Megalobrama_amblycephala_newGene_61793;Megalobrama_amblycephala_newGene_61797;Megalobrama_amblycephala_newGene_62612;Megalobrama_amblycephala_newGene_63896;MamblycephalaGene11953;MamblycephalaGene11982;MamblycephalaGene12024;MamblycephalaGene1…
MSTRG.76386.3	MamblycephalaGene07888;MamblycephalaGene08118;MamblycephalaGene24373;MamblycephalaGene20420;MamblycephalaGene21078;MamblycephalaGene01405;MamblycephalaGene02046;MamblycephalaGene02337;MamblycephalaGene06299;MamblycephalaGene06806;MamblycephalaGene07091;MamblycephalaGene12347;MamblycephalaGene09744;MamblycephalaGene10767;Megalobrama_amblycephala_newGene_74818;MamblycephalaGene13273;MamblycephalaGe…
MSTRG.100970.1	MamblycephalaGene11099;MamblycephalaGene11155;MamblycephalaGene11303;MamblycephalaGene11564;MamblycephalaGene11836;MamblycephalaGene11871;MamblycephalaGene11913;MamblycephalaGene11921;Megalobrama_amblycephala_newGene_65287;Megalobrama_amblycephala_newGene_69499;MamblycephalaGene00294;MamblycephalaGene00421;MamblycephalaGene00764;MamblycephalaGene00913;MamblycephalaGene01014;MamblycephalaGene01056…
MSTRG.69076.4	Megalobrama_amblycephala_newGene_17365;MamblycephalaGene12088;MamblycephalaGene12482;MamblycephalaGene24274;MamblycephalaGene00930;MamblycephalaGene01189;Megalobrama_amblycephala_newGene_25405;MamblycephalaGene21273;MamblycephalaGene07055;MamblycephalaGene08106;MamblycephalaGene04899;Megalobrama_amblycephala_newGene_58478;Megalobrama_amblycephala_newGene_63154;Megalobrama_amblycephala_newGene_751…
MSTRG.64460.1	Megalobrama_amblycephala_newGene_49806;MamblycephalaGene06276;MamblycephalaGene04311;MamblycephalaGene08721;MamblycephalaGene09637;MamblycephalaGene16190
MSTRG.114626.1	MamblycephalaGene02368;MamblycephalaGene20089;MamblycephalaGene20253;MamblycephalaGene20723;MamblycephalaGene18874;MamblycephalaGene19202;Megalobrama_amblycephala_newGene_52070;MamblycephalaGene00782;MamblycephalaGene03924;MamblycephalaGene04300;MamblycephalaGene04380;MamblycephalaGene08693;MamblycephalaGene09504;MamblycephalaGene09521;MamblycephalaGene14285;MamblycephalaGene16654;MamblycephalaGe…
MSTRG.64851.1	Megalobrama_amblycephala_newGene_58670;Megalobrama_amblycephala_newGene_59005;Megalobrama_amblycephala_newGene_59263;Megalobrama_amblycephala_newGene_60587;Megalobrama_amblycephala_newGene_63661;MamblycephalaGene11946;MamblycephalaGene12182;MamblycephalaGene12466;MamblycephalaGene12536;MamblycephalaGene12658;MamblycephalaGene12752;MamblycephalaGene12908;MamblycephalaGene13061;Megalobrama_amblycep…
MSTRG.112213.1	MamblycephalaGene20285;MamblycephalaGene19308;MamblycephalaGene04446;MamblycephalaGene09136;MamblycephalaGene11489;MamblycephalaGene11584;MamblycephalaGene17049;MamblycephalaGene21580;MamblycephalaGene17724;Megalobrama_amblycephala_newGene_49476;Megalobrama_amblycephala_newGene_27836;MamblycephalaGene24010;MamblycephalaGene24477;Megalobrama_amblycephala_newGene_2740;MamblycephalaGene10417;Mamblyc…
MSTRG.27333.1	Megalobrama_amblycephala_newGene_48663;MamblycephalaGene24255;Megalobrama_amblycephala_newGene_1618;Megalobrama_amblycephala_newGene_9348;Megalobrama_amblycephala_newGene_54333;Megalobrama_amblycephala_newGene_55433;MamblycephalaGene09586;MamblycephalaGene22231;MamblycephalaGene20322;MamblycephalaGene20788;Megalobrama_amblycephala_newGene_12528;MamblycephalaGene00262;MamblycephalaGene00588;Mambly…
MSTRG.95962.3	MamblycephalaGene16711;MamblycephalaGene17899;MamblycephalaGene17927;MamblycephalaGene18364;Megalobrama_amblycephala_newGene_3820;Megalobrama_amblycephala_newGene_4085;Megalobrama_amblycephala_newGene_4121;Megalobrama_amblycephala_newGene_4260;Megalobrama_amblycephala_newGene_4614;Megalobrama_amblycephala_newGene_5300;Megalobrama_amblycephala_newGene_5453;Megalobrama_amblycephala_newGene_5537;Meg…
MSTRG.8703.1	MamblycephalaGene10718;MamblycephalaGene14629;MamblycephalaGene06632;MamblycephalaGene07051;MamblycephalaGene10864;MamblycephalaGene10866;MamblycephalaGene09531;MamblycephalaGene03940;MamblycephalaGene04733;Megalobrama_amblycephala_newGene_64610;Megalobrama_amblycephala_newGene_67019;MamblycephalaGene20370
MSTRG.63034.2	Megalobrama_amblycephala_newGene_38677;Megalobrama_amblycephala_newGene_5908;Megalobrama_amblycephala_newGene_7251;Megalobrama_amblycephala_newGene_22133;MamblycephalaGene13600
MSTRG.85416.1	MamblycephalaGene09687;MamblycephalaGene09864;MamblycephalaGene09920;MamblycephalaGene09924;MamblycephalaGene10025;MamblycephalaGene10088;MamblycephalaGene10305;MamblycephalaGene10389;MamblycephalaGene10647;Megalobrama_amblycephala_newGene_16981;Megalobrama_amblycephala_newGene_17034;Megalobrama_amblycephala_newGene_17814;Megalobrama_amblycephala_newGene_19107;Megalobrama_amblycephala_newGene_202…
MSTRG.33239.2	MamblycephalaGene08319;Megalobrama_amblycephala_newGene_58476;MamblycephalaGene23738;Megalobrama_amblycephala_newGene_967;Megalobrama_amblycephala_newGene_1392;Megalobrama_amblycephala_newGene_17223;MamblycephalaGene17090;MamblycephalaGene17222;MamblycephalaGene17450;Megalobrama_amblycephala_newGene_6333;MamblycephalaGene05201;MamblycephalaGene05543;MamblycephalaGene05742;MamblycephalaGene06088;M…
MSTRG.19603.3	MamblycephalaGene11498;MamblycephalaGene11629;MamblycephalaGene11939;Megalobrama_amblycephala_newGene_50707;Megalobrama_amblycephala_newGene_53002;Megalobrama_amblycephala_newGene_54539;Megalobrama_amblycephala_newGene_55137;Megalobrama_amblycephala_newGene_55542;Megalobrama_amblycephala_newGene_56966;MamblycephalaGene01348;MamblycephalaGene01797;MamblycephalaGene02265;MamblycephalaGene02323;Mega…
MSTRG.19480.9	Megalobrama_amblycephala_newGene_54723;Megalobrama_amblycephala_newGene_68551;MamblycephalaGene19190;MamblycephalaGene10583;MamblycephalaGene16224;Megalobrama_amblycephala_newGene_5908;MamblycephalaGene22373
MSTRG.45467.1	Megalobrama_amblycephala_newGene_66274
MSTRG.94201.1	MamblycephalaGene17461
MSTRG.89642.1	MamblycephalaGene21125;MamblycephalaGene21143;MamblycephalaGene21201;MamblycephalaGene21331;MamblycephalaGene21454;MamblycephalaGene21459;MamblycephalaGene21710;MamblycephalaGene21778;MamblycephalaGene21869;MamblycephalaGene21946;MamblycephalaGene22015;MamblycephalaGene22028;MamblycephalaGene22064;MamblycephalaGene22263;Megalobrama_amblycephala_newGene_65409;Megalobrama_amblycephala_newGene_66410…
MSTRG.89823.1	MamblycephalaGene21125;MamblycephalaGene21143;MamblycephalaGene21184;MamblycephalaGene21201;MamblycephalaGene21212;MamblycephalaGene21331;MamblycephalaGene21454;MamblycephalaGene21459;MamblycephalaGene21675;MamblycephalaGene21685;MamblycephalaGene21710;MamblycephalaGene21753;MamblycephalaGene21778;MamblycephalaGene21869;MamblycephalaGene21943;MamblycephalaGene21946;MamblycephalaGene21954;Mamblyce…
MSTRG.115344.1	Megalobrama_amblycephala_newGene_12923
MSTRG.21903.1	MamblycephalaGene11337;Megalobrama_amblycephala_newGene_52695;Megalobrama_amblycephala_newGene_54379;Megalobrama_amblycephala_newGene_55098;Megalobrama_amblycephala_newGene_55642;Megalobrama_amblycephala_newGene_56057;Megalobrama_amblycephala_newGene_56207;MamblycephalaGene01927;MamblycephalaGene02601;Megalobrama_amblycephala_newGene_36903;Megalobrama_amblycephala_newGene_38248;Megalobrama_amblyc…
MSTRG.43330.2	MamblycephalaGene20512;MamblycephalaGene01263;MamblycephalaGene23814;MamblycephalaGene24095;MamblycephalaGene24180;Megalobrama_amblycephala_newGene_1727;MamblycephalaGene17993;MamblycephalaGene18143;Megalobrama_amblycephala_newGene_70806;Megalobrama_amblycephala_newGene_57216;Megalobrama_amblycephala_newGene_10777;Megalobrama_amblycephala_newGene_10964;Megalobrama_amblycephala_newGene_62274;Megal…
MSTRG.103079.1	Megalobrama_amblycephala_newGene_2502
MSTRG.59796.2	Megalobrama_amblycephala_newGene_65224;Megalobrama_amblycephala_newGene_66617;Megalobrama_amblycephala_newGene_66618;Megalobrama_amblycephala_newGene_66859;Megalobrama_amblycephala_newGene_66937;Megalobrama_amblycephala_newGene_67007;Megalobrama_amblycephala_newGene_68517;Megalobrama_amblycephala_newGene_69271;Megalobrama_amblycephala_newGene_50716;Megalobrama_amblycephala_newGene_51001;Megalobra…
MSTRG.107553.8	MamblycephalaGene16867;MamblycephalaGene18443;MamblycephalaGene08393;Megalobrama_amblycephala_newGene_19040;Megalobrama_amblycephala_newGene_22595;Megalobrama_amblycephala_newGene_7226
MSTRG.59745.1	Megalobrama_amblycephala_newGene_52070;MamblycephalaGene14715;MamblycephalaGene14997;MamblycephalaGene22333;MamblycephalaGene22380;MamblycephalaGene09504;MamblycephalaGene09521;MamblycephalaGene04380;MamblycephalaGene10309;Megalobrama_amblycephala_newGene_44936;Megalobrama_amblycephala_newGene_46837;MamblycephalaGene12842;MamblycephalaGene12907;MamblycephalaGene20253;Megalobrama_amblycephala_newG…
MSTRG.64759.9	Megalobrama_amblycephala_newGene_58670;Megalobrama_amblycephala_newGene_59005;Megalobrama_amblycephala_newGene_59263;MamblycephalaGene11946;MamblycephalaGene12466;MamblycephalaGene12536;MamblycephalaGene12658;MamblycephalaGene12752;MamblycephalaGene12908;MamblycephalaGene13061;Megalobrama_amblycephala_newGene_36578;Megalobrama_amblycephala_newGene_37011;MamblycephalaGene01630;MamblycephalaGene017…
MSTRG.101338.1	MamblycephalaGene11253;Megalobrama_amblycephala_newGene_49094;MamblycephalaGene18212;MamblycephalaGene18872;MamblycephalaGene13344;Megalobrama_amblycephala_newGene_72343;Megalobrama_amblycephala_newGene_41001;Megalobrama_amblycephala_newGene_42476;Megalobrama_amblycephala_newGene_15558;Megalobrama_amblycephala_newGene_50885;Megalobrama_amblycephala_newGene_19873;Megalobrama_amblycephala_newGene_2…
MSTRG.93008.1	MamblycephalaGene21095;MamblycephalaGene21180;MamblycephalaGene21263;MamblycephalaGene21273;MamblycephalaGene21285;MamblycephalaGene21552;MamblycephalaGene21802;Megalobrama_amblycephala_newGene_65224;Megalobrama_amblycephala_newGene_66618;Megalobrama_amblycephala_newGene_66937;Megalobrama_amblycephala_newGene_67007;Megalobrama_amblycephala_newGene_68517;Megalobrama_amblycephala_newGene_69271;Mega…
MSTRG.12734.1	Megalobrama_amblycephala_newGene_16327;Megalobrama_amblycephala_newGene_16392;Megalobrama_amblycephala_newGene_16430;Megalobrama_amblycephala_newGene_16595;Megalobrama_amblycephala_newGene_17222;Megalobrama_amblycephala_newGene_17492;Megalobrama_amblycephala_newGene_17613;Megalobrama_amblycephala_newGene_17679;Megalobrama_amblycephala_newGene_17851;Megalobrama_amblycephala_newGene_17865;Megalobra…
MSTRG.118197.1	MamblycephalaGene01430;MamblycephalaGene01702;MamblycephalaGene02399;MamblycephalaGene02550;MamblycephalaGene02564;MamblycephalaGene20271;MamblycephalaGene20587;MamblycephalaGene20612;MamblycephalaGene20646;MamblycephalaGene19243;MamblycephalaGene19270;MamblycephalaGene19455;MamblycephalaGene19658;Megalobrama_amblycephala_newGene_50852;Megalobrama_amblycephala_newGene_50881;Megalobrama_amblycepha…
MSTRG.78538.15	MamblycephalaGene07747;MamblycephalaGene07867;MamblycephalaGene08033;MamblycephalaGene08041;MamblycephalaGene08178;MamblycephalaGene23790;MamblycephalaGene23860;MamblycephalaGene24287;MamblycephalaGene24382;MamblycephalaGene24485;Megalobrama_amblycephala_newGene_2228;Megalobrama_amblycephala_newGene_2389;MamblycephalaGene20153;MamblycephalaGene20409;MamblycephalaGene20640;MamblycephalaGene20729;M…
MSTRG.20362.5	MamblycephalaGene11398;MamblycephalaGene11645;MamblycephalaGene11686;Megalobrama_amblycephala_newGene_50835;Megalobrama_amblycephala_newGene_55603;MamblycephalaGene02241;MamblycephalaGene02341;Megalobrama_amblycephala_newGene_35484;Megalobrama_amblycephala_newGene_35797;Megalobrama_amblycephala_newGene_37416;Megalobrama_amblycephala_newGene_38673;Megalobrama_amblycephala_newGene_39926;Megalobrama…
MSTRG.105850.1	Megalobrama_amblycephala_newGene_50564;MamblycephalaGene11239;MamblycephalaGene09807;MamblycephalaGene18697;Megalobrama_amblycephala_newGene_71018;MamblycephalaGene08132;Megalobrama_amblycephala_newGene_22274;Megalobrama_amblycephala_newGene_59239;MamblycephalaGene20372;Megalobrama_amblycephala_newGene_66617;Megalobrama_amblycephala_newGene_66937;Megalobrama_amblycephala_newGene_67678;Megalobrama…
MSTRG.89925.1	Megalobrama_amblycephala_newGene_67177;MamblycephalaGene23900;Megalobrama_amblycephala_newGene_51641;Megalobrama_amblycephala_newGene_23817;Megalobrama_amblycephala_newGene_37462;Megalobrama_amblycephala_newGene_30026;Megalobrama_amblycephala_newGene_47286
MSTRG.23445.1	MamblycephalaGene11058;Megalobrama_amblycephala_newGene_51751;Megalobrama_amblycephala_newGene_53186;Megalobrama_amblycephala_newGene_53331;Megalobrama_amblycephala_newGene_56456;MamblycephalaGene01357;MamblycephalaGene01475;Megalobrama_amblycephala_newGene_37253;Megalobrama_amblycephala_newGene_40346;Megalobrama_amblycephala_newGene_41001;MamblycephalaGene07496;MamblycephalaGene07497;Megalobrama…
MSTRG.96514.1	MamblycephalaGene01398;Megalobrama_amblycephala_newGene_20741
MSTRG.26174.1	MamblycephalaGene10888;MamblycephalaGene10934;MamblycephalaGene11036;MamblycephalaGene11141;MamblycephalaGene11366;MamblycephalaGene11475;MamblycephalaGene11720;MamblycephalaGene11885;MamblycephalaGene11893;Megalobrama_amblycephala_newGene_51938;Megalobrama_amblycephala_newGene_52390;Megalobrama_amblycephala_newGene_52577;Megalobrama_amblycephala_newGene_53053;Megalobrama_amblycephala_newGene_540…
MSTRG.19590.3	MamblycephalaGene02553;Megalobrama_amblycephala_newGene_18163;Megalobrama_amblycephala_newGene_49695;Megalobrama_amblycephala_newGene_66569;Megalobrama_amblycephala_newGene_12492
MSTRG.116862.1	MamblycephalaGene01685;MamblycephalaGene02095;MamblycephalaGene02102;MamblycephalaGene02114;MamblycephalaGene02225;MamblycephalaGene02242;MamblycephalaGene02292;MamblycephalaGene02438;MamblycephalaGene02461;MamblycephalaGene02560;MamblycephalaGene20144;MamblycephalaGene20195;MamblycephalaGene20245;MamblycephalaGene20248;MamblycephalaGene20297;MamblycephalaGene20437;MamblycephalaGene20450;Mamblyce…
MSTRG.18264.1	MamblycephalaGene11200;MamblycephalaGene11498;MamblycephalaGene11629;MamblycephalaGene11939;Megalobrama_amblycephala_newGene_50707;Megalobrama_amblycephala_newGene_53002;Megalobrama_amblycephala_newGene_54539;Megalobrama_amblycephala_newGene_55137;Megalobrama_amblycephala_newGene_55542;Megalobrama_amblycephala_newGene_56966;MamblycephalaGene01348;MamblycephalaGene01667;MamblycephalaGene01797;Mamb…
MSTRG.69472.1	MamblycephalaGene05065;MamblycephalaGene05114;MamblycephalaGene05140;MamblycephalaGene05165;MamblycephalaGene05197;MamblycephalaGene05286;MamblycephalaGene05353;MamblycephalaGene05354;MamblycephalaGene05358;MamblycephalaGene05410;MamblycephalaGene05566;MamblycephalaGene05632;MamblycephalaGene05679;MamblycephalaGene06070;Megalobrama_amblycephala_newGene_10243;Megalobrama_amblycephala_newGene_10605…
MSTRG.60314.1	Megalobrama_amblycephala_newGene_57536;Megalobrama_amblycephala_newGene_58084;Megalobrama_amblycephala_newGene_58085;Megalobrama_amblycephala_newGene_58215;Megalobrama_amblycephala_newGene_58217;Megalobrama_amblycephala_newGene_58327;Megalobrama_amblycephala_newGene_58393;Megalobrama_amblycephala_newGene_58421;Megalobrama_amblycephala_newGene_58861;Megalobrama_amblycephala_newGene_58999;Megalobra…
MSTRG.119198.6	Megalobrama_amblycephala_newGene_69802;Megalobrama_amblycephala_newGene_10889;MamblycephalaGene02925;MamblycephalaGene06217
MSTRG.70702.2	MamblycephalaGene05056;Megalobrama_amblycephala_newGene_53590;Megalobrama_amblycephala_newGene_33696;MamblycephalaGene15235;MamblycephalaGene20055
MSTRG.15790.1	MamblycephalaGene02100;MamblycephalaGene07965;Megalobrama_amblycephala_newGene_16026;MamblycephalaGene18571;Megalobrama_amblycephala_newGene_1207;MamblycephalaGene15842;MamblycephalaGene05415;MamblycephalaGene05992
MSTRG.100171.7	MamblycephalaGene11061;MamblycephalaGene11121;MamblycephalaGene11547;MamblycephalaGene11583;MamblycephalaGene11640;MamblycephalaGene11675;MamblycephalaGene11795;Megalobrama_amblycephala_newGene_64421;Megalobrama_amblycephala_newGene_65715;Megalobrama_amblycephala_newGene_67101;Megalobrama_amblycephala_newGene_68358;Megalobrama_amblycephala_newGene_68733;Megalobrama_amblycephala_newGene_68992;Mega…
MSTRG.7933.1	MamblycephalaGene07411;MamblycephalaGene07431;MamblycephalaGene07578;MamblycephalaGene07714;MamblycephalaGene07777;MamblycephalaGene07820;MamblycephalaGene07917;MamblycephalaGene07944;MamblycephalaGene08005;MamblycephalaGene08007;MamblycephalaGene08120;MamblycephalaGene08122;MamblycephalaGene08165;MamblycephalaGene08173;MamblycephalaGene08411;MamblycephalaGene08448;MamblycephalaGene23729;Mamblyce…
MSTRG.4932.1	Megalobrama_amblycephala_newGene_73098;Megalobrama_amblycephala_newGene_74161;Megalobrama_amblycephala_newGene_74170;MamblycephalaGene22618;MamblycephalaGene22709;Megalobrama_amblycephala_newGene_55017;MamblycephalaGene04139;MamblycephalaGene04145;MamblycephalaGene05030;MamblycephalaGene06696;MamblycephalaGene07229;MamblycephalaGene10048;MamblycephalaGene10212;MamblycephalaGene10273;Mamblycephala…
MSTRG.105180.5	Megalobrama_amblycephala_newGene_44760;Megalobrama_amblycephala_newGene_71362;Megalobrama_amblycephala_newGene_59248;MamblycephalaGene10183
MSTRG.84479.10	Megalobrama_amblycephala_newGene_4096;Megalobrama_amblycephala_newGene_27174;Megalobrama_amblycephala_newGene_44760;Megalobrama_amblycephala_newGene_71362
MSTRG.108334.1	MamblycephalaGene21233;MamblycephalaGene21550;MamblycephalaGene21892;MamblycephalaGene22116;Megalobrama_amblycephala_newGene_46771;Megalobrama_amblycephala_newGene_47002;Megalobrama_amblycephala_newGene_47003;Megalobrama_amblycephala_newGene_47695;Megalobrama_amblycephala_newGene_47897;Megalobrama_amblycephala_newGene_49726;Megalobrama_amblycephala_newGene_50481;MamblycephalaGene11321;Mamblycepha…
MSTRG.86552.15	MamblycephalaGene09893;MamblycephalaGene09942;MamblycephalaGene10006;MamblycephalaGene10040;MamblycephalaGene10337;MamblycephalaGene10448;MamblycephalaGene10752;Megalobrama_amblycephala_newGene_17669;Megalobrama_amblycephala_newGene_17975;Megalobrama_amblycephala_newGene_20849;Megalobrama_amblycephala_newGene_21098;Megalobrama_amblycephala_newGene_22818;Megalobrama_amblycephala_newGene_23731;Mega…
MSTRG.85795.32	Megalobrama_amblycephala_newGene_23847;Megalobrama_amblycephala_newGene_25200;Megalobrama_amblycephala_newGene_7886;MamblycephalaGene23053;MamblycephalaGene13729;MamblycephalaGene18035;Megalobrama_amblycephala_newGene_55603;MamblycephalaGene20509;Megalobrama_amblycephala_newGene_35797
MSTRG.93891.1	MamblycephalaGene21087;MamblycephalaGene21125;MamblycephalaGene21143;MamblycephalaGene21184;MamblycephalaGene21201;MamblycephalaGene21212;MamblycephalaGene21331;MamblycephalaGene21454;MamblycephalaGene21459;MamblycephalaGene21710;MamblycephalaGene21753;MamblycephalaGene21778;MamblycephalaGene21869;MamblycephalaGene21943;MamblycephalaGene21946;MamblycephalaGene21954;MamblycephalaGene22012;Mamblyce…
MSTRG.72606.1	Megalobrama_amblycephala_newGene_10177;Megalobrama_amblycephala_newGene_11484;MamblycephalaGene12884;MamblycephalaGene23843;MamblycephalaGene00780;MamblycephalaGene01025;Megalobrama_amblycephala_newGene_26813;MamblycephalaGene21484;MamblycephalaGene06729;MamblycephalaGene14015;MamblycephalaGene08485;MamblycephalaGene09051;MamblycephalaGene02682;Megalobrama_amblycephala_newGene_60040;Megalobrama_a…
MSTRG.95559.1	Megalobrama_amblycephala_newGene_7661;MamblycephalaGene02612;MamblycephalaGene20705;MamblycephalaGene00422;MamblycephalaGene00688;MamblycephalaGene22282;MamblycephalaGene21702;Megalobrama_amblycephala_newGene_47203;Megalobrama_amblycephala_newGene_69493;Megalobrama_amblycephala_newGene_70499;Megalobrama_amblycephala_newGene_56930;MamblycephalaGene12047;MamblycephalaGene12604;MamblycephalaGene1133…
MSTRG.52046.1	Megalobrama_amblycephala_newGene_28367;Megalobrama_amblycephala_newGene_42119
MSTRG.38829.1	MamblycephalaGene20050;MamblycephalaGene20294;MamblycephalaGene20317;MamblycephalaGene20421;MamblycephalaGene20638;MamblycephalaGene20698;MamblycephalaGene20726;MamblycephalaGene20736;MamblycephalaGene20792;MamblycephalaGene20861;MamblycephalaGene20936;MamblycephalaGene20940;MamblycephalaGene00042;MamblycephalaGene00059;MamblycephalaGene00202;MamblycephalaGene00472;MamblycephalaGene00494;Mamblyce…
MSTRG.75024.1	MamblycephalaGene07693;MamblycephalaGene07696;MamblycephalaGene08289;MamblycephalaGene08306;MamblycephalaGene23707;MamblycephalaGene23897;MamblycephalaGene24233;MamblycephalaGene24617;Megalobrama_amblycephala_newGene_2733;MamblycephalaGene20044;MamblycephalaGene20309;MamblycephalaGene20388;MamblycephalaGene20527;MamblycephalaGene20611;MamblycephalaGene11125;MamblycephalaGene11143;MamblycephalaGen…
MSTRG.23792.1	Megalobrama_amblycephala_newGene_70064;MamblycephalaGene17757;MamblycephalaGene05138;MamblycephalaGene02998;MamblycephalaGene12159;Megalobrama_amblycephala_newGene_58643
MSTRG.46451.1	MamblycephalaGene23730;MamblycephalaGene20334;Megalobrama_amblycephala_newGene_38740
MSTRG.110054.2	MamblycephalaGene14759;Megalobrama_amblycephala_newGene_42623
MSTRG.113083.1	Megalobrama_amblycephala_newGene_53581
MSTRG.21184.1	Megalobrama_amblycephala_newGene_35210;MamblycephalaGene09987
MSTRG.75247.13	Megalobrama_amblycephala_newGene_75858
MSTRG.50277.15	Megalobrama_amblycephala_newGene_71001;Megalobrama_amblycephala_newGene_74291;Megalobrama_amblycephala_newGene_74293;MamblycephalaGene14348;MamblycephalaGene14463;MamblycephalaGene14755;MamblycephalaGene14824;MamblycephalaGene14869;MamblycephalaGene14903;MamblycephalaGene22346;MamblycephalaGene22413;MamblycephalaGene22588;MamblycephalaGene23284;MamblycephalaGene23643;Megalobrama_amblycephala_newG…
MSTRG.49791.1	Megalobrama_amblycephala_newGene_45835;MamblycephalaGene18317;MamblycephalaGene00269;Megalobrama_amblycephala_newGene_40692
MSTRG.65988.1	Megalobrama_amblycephala_newGene_58461;Megalobrama_amblycephala_newGene_59034;Megalobrama_amblycephala_newGene_60266;Megalobrama_amblycephala_newGene_60671;Megalobrama_amblycephala_newGene_61112;Megalobrama_amblycephala_newGene_61771;Megalobrama_amblycephala_newGene_61886;Megalobrama_amblycephala_newGene_62970;Megalobrama_amblycephala_newGene_63767;MamblycephalaGene11952;MamblycephalaGene12150;Ma…
MSTRG.41289.4	MamblycephalaGene08958;MamblycephalaGene04753;Megalobrama_amblycephala_newGene_35542
MSTRG.29242.4	Megalobrama_amblycephala_newGene_27985
MSTRG.22105.1	MamblycephalaGene10852;MamblycephalaGene11003;MamblycephalaGene11075;MamblycephalaGene11102;MamblycephalaGene11170;MamblycephalaGene11613;MamblycephalaGene11942;Megalobrama_amblycephala_newGene_51381;Megalobrama_amblycephala_newGene_52418;Megalobrama_amblycephala_newGene_52419;Megalobrama_amblycephala_newGene_53057;Megalobrama_amblycephala_newGene_53058;Megalobrama_amblycephala_newGene_53399;Mega…
MSTRG.114160.1	MamblycephalaGene02283;MamblycephalaGene20437;Megalobrama_amblycephala_newGene_38727;Megalobrama_amblycephala_newGene_38993;Megalobrama_amblycephala_newGene_40377;Megalobrama_amblycephala_newGene_41356;MamblycephalaGene00650;MamblycephalaGene04463;MamblycephalaGene11633;MamblycephalaGene14612;MamblycephalaGene14750;MamblycephalaGene17086;MamblycephalaGene21511;MamblycephalaGene18748;Megalobrama_a…
MSTRG.26106.1	Megalobrama_amblycephala_newGene_67926;MamblycephalaGene21261;MamblycephalaGene16143;Megalobrama_amblycephala_newGene_73585;Megalobrama_amblycephala_newGene_58859
MSTRG.105551.1	MamblycephalaGene21172;MamblycephalaGene21377;MamblycephalaGene21652;MamblycephalaGene21738;Megalobrama_amblycephala_newGene_44170;Megalobrama_amblycephala_newGene_46252;Megalobrama_amblycephala_newGene_46518;Megalobrama_amblycephala_newGene_46586;Megalobrama_amblycephala_newGene_47189;Megalobrama_amblycephala_newGene_48049;Megalobrama_amblycephala_newGene_48836;Megalobrama_amblycephala_newGene_4…
MSTRG.13101.1	MamblycephalaGene16685;Megalobrama_amblycephala_newGene_61257;MamblycephalaGene15077;Megalobrama_amblycephala_newGene_130;MamblycephalaGene00179;MamblycephalaGene00180;MamblycephalaGene15761
MSTRG.43044.3	MamblycephalaGene20431;MamblycephalaGene20607;MamblycephalaGene20772;MamblycephalaGene20807;MamblycephalaGene21081;MamblycephalaGene00286;MamblycephalaGene00489;MamblycephalaGene00699;MamblycephalaGene00746;MamblycephalaGene00793;MamblycephalaGene01107;MamblycephalaGene01243;MamblycephalaGene24146;MamblycephalaGene24284;MamblycephalaGene24421;MamblycephalaGene24423;MamblycephalaGene24519;Megalobr…
MSTRG.79475.1	MamblycephalaGene07529;MamblycephalaGene20028;MamblycephalaGene20301;MamblycephalaGene01656;MamblycephalaGene06274;MamblycephalaGene12280;MamblycephalaGene12654;MamblycephalaGene09820;MamblycephalaGene10159;Megalobrama_amblycephala_newGene_15471;Megalobrama_amblycephala_newGene_16187;MamblycephalaGene09595;MamblycephalaGene21135;Megalobrama_amblycephala_newGene_35687;Megalobrama_amblycephala_newG…
MSTRG.60589.2	Megalobrama_amblycephala_newGene_58011;Megalobrama_amblycephala_newGene_58018;Megalobrama_amblycephala_newGene_58461;Megalobrama_amblycephala_newGene_58979;Megalobrama_amblycephala_newGene_60266;Megalobrama_amblycephala_newGene_60671;Megalobrama_amblycephala_newGene_61112;Megalobrama_amblycephala_newGene_61431;Megalobrama_amblycephala_newGene_61771;Megalobrama_amblycephala_newGene_61886;Megalobra…
MSTRG.102985.1	MamblycephalaGene11532;Megalobrama_amblycephala_newGene_67242;Megalobrama_amblycephala_newGene_49222;Megalobrama_amblycephala_newGene_49228;Megalobrama_amblycephala_newGene_49253;Megalobrama_amblycephala_newGene_49437;MamblycephalaGene00535;MamblycephalaGene00606;MamblycephalaGene17788;MamblycephalaGene17801;MamblycephalaGene19338;MamblycephalaGene19534;MamblycephalaGene19593;MamblycephalaGene195…
MSTRG.33451.1	MamblycephalaGene03049;MamblycephalaGene03513;MamblycephalaGene07407;MamblycephalaGene07431;MamblycephalaGene07919;Megalobrama_amblycephala_newGene_44604;Megalobrama_amblycephala_newGene_48157;Megalobrama_amblycephala_newGene_48863;Megalobrama_amblycephala_newGene_49332;Megalobrama_amblycephala_newGene_58220;Megalobrama_amblycephala_newGene_58551;Megalobrama_amblycephala_newGene_61793;Megalobrama…
MSTRG.56655.4	MamblycephalaGene14620;MamblycephalaGene22467;MamblycephalaGene22882;MamblycephalaGene09191;MamblycephalaGene04208;MamblycephalaGene04361;MamblycephalaGene04821;MamblycephalaGene10053;Megalobrama_amblycephala_newGene_45956;Megalobrama_amblycephala_newGene_48659;MamblycephalaGene12656;MamblycephalaGene24083;MamblycephalaGene24288;Megalobrama_amblycephala_newGene_71799;MamblycephalaGene15562;Mambly…
MSTRG.56695.1	Megalobrama_amblycephala_newGene_19197;MamblycephalaGene02483;MamblycephalaGene03706
MSTRG.118193.1	MamblycephalaGene02076;MamblycephalaGene11778;MamblycephalaGene18372
MSTRG.50066.1	MamblycephalaGene15334;MamblycephalaGene06988;MamblycephalaGene09774;MamblycephalaGene09332;MamblycephalaGene18750;MamblycephalaGene12267;MamblycephalaGene20663;Megalobrama_amblycephala_newGene_24319;Megalobrama_amblycephala_newGene_27382;MamblycephalaGene00147;MamblycephalaGene00407;MamblycephalaGene00669;MamblycephalaGene15819;MamblycephalaGene16500;MamblycephalaGene11685
MSTRG.89294.1	Megalobrama_amblycephala_newGene_3623;MamblycephalaGene20036;Megalobrama_amblycephala_newGene_20749;Megalobrama_amblycephala_newGene_22785;MamblycephalaGene08254;Megalobrama_amblycephala_newGene_47379;Megalobrama_amblycephala_newGene_50466
MSTRG.10316.5	Megalobrama_amblycephala_newGene_42235
MSTRG.53723.6	Megalobrama_amblycephala_newGene_19862
MSTRG.45037.1	MamblycephalaGene14750;MamblycephalaGene22454;Megalobrama_amblycephala_newGene_69666;MamblycephalaGene13082;MamblycephalaGene17086;MamblycephalaGene05211;Megalobrama_amblycephala_newGene_16783;Megalobrama_amblycephala_newGene_7150;Megalobrama_amblycephala_newGene_38993;Megalobrama_amblycephala_newGene_42089
MSTRG.107553.6	MamblycephalaGene11975;Megalobrama_amblycephala_newGene_36724;Megalobrama_amblycephala_newGene_38978;MamblycephalaGene02925
MSTRG.67853.1	MamblycephalaGene05344;MamblycephalaGene05428;MamblycephalaGene05913;MamblycephalaGene06100;MamblycephalaGene06179;Megalobrama_amblycephala_newGene_9885;Megalobrama_amblycephala_newGene_10661;Megalobrama_amblycephala_newGene_10777;Megalobrama_amblycephala_newGene_10964;Megalobrama_amblycephala_newGene_12363;Megalobrama_amblycephala_newGene_13498;Megalobrama_amblycephala_newGene_15048;Megalobrama_…
MSTRG.59944.1	Megalobrama_amblycephala_newGene_64513;Megalobrama_amblycephala_newGene_64653;Megalobrama_amblycephala_newGene_64931;Megalobrama_amblycephala_newGene_65409;Megalobrama_amblycephala_newGene_66410;Megalobrama_amblycephala_newGene_66566;Megalobrama_amblycephala_newGene_66811;Megalobrama_amblycephala_newGene_66819;Megalobrama_amblycephala_newGene_66938;Megalobrama_amblycephala_newGene_66972;Megalobra…
MSTRG.63335.1	Megalobrama_amblycephala_newGene_58011;Megalobrama_amblycephala_newGene_63264;Megalobrama_amblycephala_newGene_15478;Megalobrama_amblycephala_newGene_15479;Megalobrama_amblycephala_newGene_49093;MamblycephalaGene07883;MamblycephalaGene06889;Megalobrama_amblycephala_newGene_69617;MamblycephalaGene18266;MamblycephalaGene21557;MamblycephalaGene22204;MamblycephalaGene13786;MamblycephalaGene19267
MSTRG.57863.10	Megalobrama_amblycephala_newGene_64184;Megalobrama_amblycephala_newGene_64701;Megalobrama_amblycephala_newGene_65423;Megalobrama_amblycephala_newGene_65525;Megalobrama_amblycephala_newGene_65687;Megalobrama_amblycephala_newGene_65774;Megalobrama_amblycephala_newGene_65972;Megalobrama_amblycephala_newGene_66630;Megalobrama_amblycephala_newGene_67554;Megalobrama_amblycephala_newGene_67630;Megalobra…
MSTRG.52215.1	Megalobrama_amblycephala_newGene_74838;MamblycephalaGene14330;MamblycephalaGene23080;MamblycephalaGene23262;MamblycephalaGene23623;MamblycephalaGene23680;MamblycephalaGene04043;MamblycephalaGene04624;MamblycephalaGene04948;MamblycephalaGene06768;MamblycephalaGene07078;MamblycephalaGene10603;MamblycephalaGene10610;MamblycephalaGene23717;MamblycephalaGene24027;MamblycephalaGene24116;MamblycephalaGe…
MSTRG.98965.4	MamblycephalaGene02115
MSTRG.27320.1	MamblycephalaGene03125;MamblycephalaGene07957;Megalobrama_amblycephala_newGene_59239;Megalobrama_amblycephala_newGene_2822;Megalobrama_amblycephala_newGene_50716;MamblycephalaGene22745;MamblycephalaGene21273;MamblycephalaGene21019;MamblycephalaGene16484
MSTRG.106609.1	MamblycephalaGene21807;MamblycephalaGene22002;Megalobrama_amblycephala_newGene_44707;Megalobrama_amblycephala_newGene_45124;Megalobrama_amblycephala_newGene_47249;Megalobrama_amblycephala_newGene_47641;Megalobrama_amblycephala_newGene_47963;Megalobrama_amblycephala_newGene_50310;Megalobrama_amblycephala_newGene_50311;Megalobrama_amblycephala_newGene_50312;MamblycephalaGene11003;MamblycephalaGene1…
MSTRG.82188.1	MamblycephalaGene09981;MamblycephalaGene10260;MamblycephalaGene10748;Megalobrama_amblycephala_newGene_16756;Megalobrama_amblycephala_newGene_17151;Megalobrama_amblycephala_newGene_17158;Megalobrama_amblycephala_newGene_17198;Megalobrama_amblycephala_newGene_18166;Megalobrama_amblycephala_newGene_18756;Megalobrama_amblycephala_newGene_19040;Megalobrama_amblycephala_newGene_19711;Megalobrama_amblyc…
MSTRG.76134.2	MamblycephalaGene07528;MamblycephalaGene07651;MamblycephalaGene07743;MamblycephalaGene08044;MamblycephalaGene08129;MamblycephalaGene08196;MamblycephalaGene08239;MamblycephalaGene08285;MamblycephalaGene08436;MamblycephalaGene24146;MamblycephalaGene24421;MamblycephalaGene24423;MamblycephalaGene24519;Megalobrama_amblycephala_newGene_2034;MamblycephalaGene20431;MamblycephalaGene20607;MamblycephalaGen…
MSTRG.81946.2	MamblycephalaGene17283
MSTRG.103467.83	MamblycephalaGene11798;MamblycephalaGene11834;Megalobrama_amblycephala_newGene_64533;Megalobrama_amblycephala_newGene_66631;Megalobrama_amblycephala_newGene_49847;MamblycephalaGene00198;MamblycephalaGene17834;MamblycephalaGene18730;MamblycephalaGene14605;MamblycephalaGene15164;MamblycephalaGene15296;MamblycephalaGene18999;MamblycephalaGene19006;MamblycephalaGene19252;MamblycephalaGene12173;Mambly…
MSTRG.55363.1	Megalobrama_amblycephala_newGene_50749;Megalobrama_amblycephala_newGene_52203;Megalobrama_amblycephala_newGene_52850;Megalobrama_amblycephala_newGene_53053;Megalobrama_amblycephala_newGene_54543;Megalobrama_amblycephala_newGene_55519;MamblycephalaGene22322;MamblycephalaGene22832;MamblycephalaGene23202;MamblycephalaGene09028;MamblycephalaGene03975;MamblycephalaGene04605;MamblycephalaGene10762;Mega…
MSTRG.40840.1	Megalobrama_amblycephala_newGene_35231
MSTRG.118436.1	Megalobrama_amblycephala_newGene_16327;Megalobrama_amblycephala_newGene_16430;Megalobrama_amblycephala_newGene_16595;Megalobrama_amblycephala_newGene_17222;Megalobrama_amblycephala_newGene_17492;Megalobrama_amblycephala_newGene_17613;Megalobrama_amblycephala_newGene_17679;Megalobrama_amblycephala_newGene_17851;Megalobrama_amblycephala_newGene_17865;Megalobrama_amblycephala_newGene_18250;Megalobra…
MSTRG.93862.1	Megalobrama_amblycephala_newGene_70744
MSTRG.115507.5	MamblycephalaGene01797;MamblycephalaGene02125;MamblycephalaGene02265;MamblycephalaGene02273;MamblycephalaGene02323;MamblycephalaGene20209;MamblycephalaGene20395;MamblycephalaGene20441;MamblycephalaGene19119;MamblycephalaGene19373;MamblycephalaGene19681;MamblycephalaGene19758;MamblycephalaGene19843;MamblycephalaGene19867;MamblycephalaGene19886;Megalobrama_amblycephala_newGene_50707;Megalobrama_amb…
MSTRG.85756.1	MamblycephalaGene23639;Megalobrama_amblycephala_newGene_25422;MamblycephalaGene17771;MamblycephalaGene04654
MSTRG.107553.7	MamblycephalaGene07953;Megalobrama_amblycephala_newGene_13480;Megalobrama_amblycephala_newGene_17851;Megalobrama_amblycephala_newGene_22094;Megalobrama_amblycephala_newGene_62371;Megalobrama_amblycephala_newGene_709;MamblycephalaGene05619;MamblycephalaGene06886;Megalobrama_amblycephala_newGene_52405;MamblycephalaGene02998
MSTRG.55004.4	Megalobrama_amblycephala_newGene_65278;Megalobrama_amblycephala_newGene_65279;Megalobrama_amblycephala_newGene_65281;Megalobrama_amblycephala_newGene_65287;Megalobrama_amblycephala_newGene_65814;Megalobrama_amblycephala_newGene_66840;Megalobrama_amblycephala_newGene_68683;Megalobrama_amblycephala_newGene_68697;Megalobrama_amblycephala_newGene_69499;Megalobrama_amblycephala_newGene_70103;Megalobra…
MSTRG.40812.1	Megalobrama_amblycephala_newGene_35210;MamblycephalaGene19374
MSTRG.97648.2	MamblycephalaGene16635;MamblycephalaGene17084;MamblycephalaGene17224;MamblycephalaGene17266;MamblycephalaGene17381;MamblycephalaGene17392;MamblycephalaGene17405;MamblycephalaGene17436;MamblycephalaGene17541;MamblycephalaGene17758;MamblycephalaGene17767;MamblycephalaGene17856;MamblycephalaGene17962;MamblycephalaGene18169;MamblycephalaGene18305;MamblycephalaGene18322;MamblycephalaGene18399;Mamblyce…
MSTRG.119013.1	MamblycephalaGene24290;MamblycephalaGene11981
MSTRG.66557.1	MamblycephalaGene05575;MamblycephalaGene09149;MamblycephalaGene11214
MSTRG.89093.21	MamblycephalaGene21261;MamblycephalaGene21720;MamblycephalaGene21873;Megalobrama_amblycephala_newGene_65968;Megalobrama_amblycephala_newGene_66429;Megalobrama_amblycephala_newGene_67414;Megalobrama_amblycephala_newGene_67441;Megalobrama_amblycephala_newGene_68935;Megalobrama_amblycephala_newGene_68991;Megalobrama_amblycephala_newGene_69040;Megalobrama_amblycephala_newGene_69214;Megalobrama_amblyc…
MSTRG.21111.1	Megalobrama_amblycephala_newGene_23152
MSTRG.39207.1	Megalobrama_amblycephala_newGene_61852
MSTRG.117302.1	MamblycephalaGene01706;MamblycephalaGene02172;MamblycephalaGene02199;MamblycephalaGene02494;MamblycephalaGene02554;MamblycephalaGene20169;MamblycephalaGene20238;MamblycephalaGene20332;MamblycephalaGene20488;MamblycephalaGene20588;MamblycephalaGene20699;MamblycephalaGene20756;MamblycephalaGene20770;MamblycephalaGene20903;MamblycephalaGene19088;MamblycephalaGene19213;MamblycephalaGene19370;Mamblyce…
MSTRG.62882.13	Megalobrama_amblycephala_newGene_57857;Megalobrama_amblycephala_newGene_58892;Megalobrama_amblycephala_newGene_61976;MamblycephalaGene11950;MamblycephalaGene12310;MamblycephalaGene12394;MamblycephalaGene12763;MamblycephalaGene12844;Megalobrama_amblycephala_newGene_35403;Megalobrama_amblycephala_newGene_36111;Megalobrama_amblycephala_newGene_36207;Megalobrama_amblycephala_newGene_37394;Megalobrama…
MSTRG.89004.1	Megalobrama_amblycephala_newGene_66349;Megalobrama_amblycephala_newGene_41824;Megalobrama_amblycephala_newGene_49283
MSTRG.109322.1	MamblycephalaGene21125;MamblycephalaGene21143;MamblycephalaGene21184;MamblycephalaGene21201;MamblycephalaGene21212;MamblycephalaGene21331;MamblycephalaGene21454;MamblycephalaGene21459;MamblycephalaGene21685;MamblycephalaGene21710;MamblycephalaGene21753;MamblycephalaGene21778;MamblycephalaGene21869;MamblycephalaGene21943;MamblycephalaGene21946;MamblycephalaGene21954;MamblycephalaGene22012;Mamblyce…
MSTRG.46961.1	Megalobrama_amblycephala_newGene_71532;Megalobrama_amblycephala_newGene_72084;Megalobrama_amblycephala_newGene_72960;Megalobrama_amblycephala_newGene_74348;Megalobrama_amblycephala_newGene_75906;Megalobrama_amblycephala_newGene_75912;Megalobrama_amblycephala_newGene_75920;MamblycephalaGene14347;MamblycephalaGene14354;MamblycephalaGene14612;MamblycephalaGene14750;MamblycephalaGene22369;Mamblycepha…
MSTRG.32546.7	MamblycephalaGene02791;MamblycephalaGene03420;MamblycephalaGene03452;MamblycephalaGene07736;Megalobrama_amblycephala_newGene_44707;Megalobrama_amblycephala_newGene_47249;Megalobrama_amblycephala_newGene_47963;Megalobrama_amblycephala_newGene_50311;Megalobrama_amblycephala_newGene_58565;Megalobrama_amblycephala_newGene_58589;Megalobrama_amblycephala_newGene_59827;Megalobrama_amblycephala_newGene_6…
MSTRG.97662.2	MamblycephalaGene16948;MamblycephalaGene16973;MamblycephalaGene17385;MamblycephalaGene17677;MamblycephalaGene18102;MamblycephalaGene18109;MamblycephalaGene18225;MamblycephalaGene18446;MamblycephalaGene18480;MamblycephalaGene18588;Megalobrama_amblycephala_newGene_4755;Megalobrama_amblycephala_newGene_6149;Megalobrama_amblycephala_newGene_6455;Megalobrama_amblycephala_newGene_7032;Megalobrama_ambly…
MSTRG.39191.1	MamblycephalaGene23933;MamblycephalaGene15545;MamblycephalaGene08848;MamblycephalaGene18406;Megalobrama_amblycephala_newGene_74293;MamblycephalaGene04820;MamblycephalaGene19547;MamblycephalaGene16965;Megalobrama_amblycephala_newGene_21182
MSTRG.53563.3	Megalobrama_amblycephala_newGene_65278;Megalobrama_amblycephala_newGene_65279;Megalobrama_amblycephala_newGene_65281;Megalobrama_amblycephala_newGene_65287;Megalobrama_amblycephala_newGene_65814;Megalobrama_amblycephala_newGene_66840;Megalobrama_amblycephala_newGene_68683;Megalobrama_amblycephala_newGene_68697;Megalobrama_amblycephala_newGene_69499;Megalobrama_amblycephala_newGene_70103;Megalobra…
MSTRG.22790.4	MamblycephalaGene10821;MamblycephalaGene10870;MamblycephalaGene10871;MamblycephalaGene10967;MamblycephalaGene11174;MamblycephalaGene11494;MamblycephalaGene11503;MamblycephalaGene11548;MamblycephalaGene11764;MamblycephalaGene11858;Megalobrama_amblycephala_newGene_50611;Megalobrama_amblycephala_newGene_50731;Megalobrama_amblycephala_newGene_50899;Megalobrama_amblycephala_newGene_50958;Megalobrama_a…
MSTRG.87508.1	Megalobrama_amblycephala_newGene_65006;MamblycephalaGene12345
MSTRG.86156.1	MamblycephalaGene13034;Megalobrama_amblycephala_newGene_6117;Megalobrama_amblycephala_newGene_7907;MamblycephalaGene00381;MamblycephalaGene14557;MamblycephalaGene15023;MamblycephalaGene23170;MamblycephalaGene06303;MamblycephalaGene13935;Megalobrama_amblycephala_newGene_25442;Megalobrama_amblycephala_newGene_25510;Megalobrama_amblycephala_newGene_14407;Megalobrama_amblycephala_newGene_16123;Mambly…
MSTRG.76116.1	MamblycephalaGene09049;Megalobrama_amblycephala_newGene_56987
MSTRG.69303.1	MamblycephalaGene05292;MamblycephalaGene05534;MamblycephalaGene05564;MamblycephalaGene05710;MamblycephalaGene06004;Megalobrama_amblycephala_newGene_10358;Megalobrama_amblycephala_newGene_10569;Megalobrama_amblycephala_newGene_11856;Megalobrama_amblycephala_newGene_11923;Megalobrama_amblycephala_newGene_12147;Megalobrama_amblycephala_newGene_14407;Megalobrama_amblycephala_newGene_15121;Megalobrama…
MSTRG.24870.1	MamblycephalaGene13283;MamblycephalaGene24373;MamblycephalaGene05539;Megalobrama_amblycephala_newGene_25374
MSTRG.57381.1	Megalobrama_amblycephala_newGene_67636;Megalobrama_amblycephala_newGene_69538;Megalobrama_amblycephala_newGene_55603;MamblycephalaGene15014;MamblycephalaGene15272;MamblycephalaGene23053;MamblycephalaGene23380;MamblycephalaGene08836;MamblycephalaGene04903;MamblycephalaGene10097;Megalobrama_amblycephala_newGene_44435;Megalobrama_amblycephala_newGene_45289;MamblycephalaGene12217;Megalobrama_amblycep…
MSTRG.42325.2	MamblycephalaGene20143;MamblycephalaGene20288;MamblycephalaGene00393;MamblycephalaGene00629;MamblycephalaGene01279;MamblycephalaGene15764;MamblycephalaGene15862;MamblycephalaGene16482;MamblycephalaGene09275;MamblycephalaGene17660;MamblycephalaGene17885;MamblycephalaGene13618;MamblycephalaGene13685;MamblycephalaGene13719;MamblycephalaGene14189;MamblycephalaGene06034;MamblycephalaGene23576;Mamblyce…
MSTRG.79457.2	MamblycephalaGene07474;MamblycephalaGene07475;MamblycephalaGene07482;MamblycephalaGene07544;MamblycephalaGene07594;MamblycephalaGene07599;MamblycephalaGene07645;MamblycephalaGene07671;MamblycephalaGene07695;MamblycephalaGene07698;MamblycephalaGene07724;MamblycephalaGene07848;MamblycephalaGene07884;MamblycephalaGene07905;MamblycephalaGene07953;MamblycephalaGene07968;MamblycephalaGene08071;Mamblyce…
MSTRG.44367.2	Megalobrama_amblycephala_newGene_71240;Megalobrama_amblycephala_newGene_71874;Megalobrama_amblycephala_newGene_72820;Megalobrama_amblycephala_newGene_72833;Megalobrama_amblycephala_newGene_73776;Megalobrama_amblycephala_newGene_74927;Megalobrama_amblycephala_newGene_75135;Megalobrama_amblycephala_newGene_75249;Megalobrama_amblycephala_newGene_75785;Megalobrama_amblycephala_newGene_75795;Mamblycep…
MSTRG.67903.4	Megalobrama_amblycephala_newGene_10376;Megalobrama_amblycephala_newGene_10380;Megalobrama_amblycephala_newGene_13735;Megalobrama_amblycephala_newGene_16392;Megalobrama_amblycephala_newGene_18250;Megalobrama_amblycephala_newGene_18577;Megalobrama_amblycephala_newGene_19327;Megalobrama_amblycephala_newGene_20642;Megalobrama_amblycephala_newGene_21138;Megalobrama_amblycephala_newGene_21269;Megalobra…
MSTRG.34680.16	MamblycephalaGene22602;Megalobrama_amblycephala_newGene_72189
MSTRG.53958.1	Megalobrama_amblycephala_newGene_68470;Megalobrama_amblycephala_newGene_50282;MamblycephalaGene12915;Megalobrama_amblycephala_newGene_73309;MamblycephalaGene16422;MamblycephalaGene07015;Megalobrama_amblycephala_newGene_14596;Megalobrama_amblycephala_newGene_31166;Megalobrama_amblycephala_newGene_6862;MamblycephalaGene11944;MamblycephalaGene02871;MamblycephalaGene02915;MamblycephalaGene03702
MSTRG.20738.2	MamblycephalaGene11568;MamblycephalaGene11721;Megalobrama_amblycephala_newGene_51158;Megalobrama_amblycephala_newGene_51614;Megalobrama_amblycephala_newGene_52754;Megalobrama_amblycephala_newGene_53524;Megalobrama_amblycephala_newGene_53616;Megalobrama_amblycephala_newGene_54903;Megalobrama_amblycephala_newGene_54982;Megalobrama_amblycephala_newGene_55097;MamblycephalaGene01479;MamblycephalaGene0…
MSTRG.91914.1	MamblycephalaGene22262;Megalobrama_amblycephala_newGene_5670;MamblycephalaGene20311;Megalobrama_amblycephala_newGene_58035;Megalobrama_amblycephala_newGene_63195;MamblycephalaGene23865;MamblycephalaGene12963;Megalobrama_amblycephala_newGene_35681;Megalobrama_amblycephala_newGene_39643;Megalobrama_amblycephala_newGene_43507;Megalobrama_amblycephala_newGene_29432;MamblycephalaGene07646;Mamblycephal…
MSTRG.21110.1	Megalobrama_amblycephala_newGene_53701;Megalobrama_amblycephala_newGene_18610;Megalobrama_amblycephala_newGene_23151;MamblycephalaGene24295;Megalobrama_amblycephala_newGene_60744
MSTRG.107605.1	Megalobrama_amblycephala_newGene_45661
MSTRG.85374.1	Megalobrama_amblycephala_newGene_63108;Megalobrama_amblycephala_newGene_55408
MSTRG.21262.1	MamblycephalaGene03762;MamblycephalaGene00180;MamblycephalaGene01008;MamblycephalaGene15077
MSTRG.71657.1	MamblycephalaGene04922
MSTRG.71245.1	MamblycephalaGene05796;Megalobrama_amblycephala_newGene_13506;Megalobrama_amblycephala_newGene_8178;Megalobrama_amblycephala_newGene_1771;Megalobrama_amblycephala_newGene_50731;Megalobrama_amblycephala_newGene_54851;MamblycephalaGene14054;MamblycephalaGene15128;MamblycephalaGene08779;MamblycephalaGene04967;MamblycephalaGene05040;MamblycephalaGene05043;Megalobrama_amblycephala_newGene_72772;Megalo…
MSTRG.85192.1	Megalobrama_amblycephala_newGene_18726;MamblycephalaGene23926;Megalobrama_amblycephala_newGene_15048;MamblycephalaGene17992;MamblycephalaGene04756;MamblycephalaGene02362;MamblycephalaGene20688
MSTRG.107050.2	MamblycephalaGene21125;MamblycephalaGene21143;MamblycephalaGene21184;MamblycephalaGene21201;MamblycephalaGene21212;MamblycephalaGene21331;MamblycephalaGene21454;MamblycephalaGene21459;MamblycephalaGene21510;MamblycephalaGene21710;MamblycephalaGene21753;MamblycephalaGene21778;MamblycephalaGene21869;MamblycephalaGene21943;MamblycephalaGene21946;MamblycephalaGene21954;MamblycephalaGene22012;Mamblyce…
MSTRG.97183.1	Megalobrama_amblycephala_newGene_13851;Megalobrama_amblycephala_newGene_73737
MSTRG.62763.1	Megalobrama_amblycephala_newGene_57733;Megalobrama_amblycephala_newGene_58008;Megalobrama_amblycephala_newGene_58009;Megalobrama_amblycephala_newGene_58057;Megalobrama_amblycephala_newGene_58443;Megalobrama_amblycephala_newGene_60378;Megalobrama_amblycephala_newGene_60387;Megalobrama_amblycephala_newGene_60668;Megalobrama_amblycephala_newGene_60688;Megalobrama_amblycephala_newGene_61431;Megalobra…
MSTRG.45654.1	Megalobrama_amblycephala_newGene_38212
MSTRG.84009.2	MamblycephalaGene10603;MamblycephalaGene10610;Megalobrama_amblycephala_newGene_18167;Megalobrama_amblycephala_newGene_20554;Megalobrama_amblycephala_newGene_22178;Megalobrama_amblycephala_newGene_22208;Megalobrama_amblycephala_newGene_23847;MamblycephalaGene12963;Megalobrama_amblycephala_newGene_3298;Megalobrama_amblycephala_newGene_7717;Megalobrama_amblycephala_newGene_7886;MamblycephalaGene0026…
MSTRG.119557.2	Megalobrama_amblycephala_newGene_16393;Megalobrama_amblycephala_newGene_18067;Megalobrama_amblycephala_newGene_18506;Megalobrama_amblycephala_newGene_19502;Megalobrama_amblycephala_newGene_21138;Megalobrama_amblycephala_newGene_72437;Megalobrama_amblycephala_newGene_73361;Megalobrama_amblycephala_newGene_74209;Megalobrama_amblycephala_newGene_74246;Megalobrama_amblycephala_newGene_75048;Mamblycep…
MSTRG.16875.9	Megalobrama_amblycephala_newGene_18310;Megalobrama_amblycephala_newGene_18520;Megalobrama_amblycephala_newGene_19504;Megalobrama_amblycephala_newGene_20062;Megalobrama_amblycephala_newGene_20603;Megalobrama_amblycephala_newGene_20709;Megalobrama_amblycephala_newGene_21862;Megalobrama_amblycephala_newGene_23561;MamblycephalaGene16668;MamblycephalaGene16951;MamblycephalaGene17107;MamblycephalaGene1…
MSTRG.55583.2	Megalobrama_amblycephala_newGene_67118;Megalobrama_amblycephala_newGene_68093;MamblycephalaGene14567;MamblycephalaGene15214;MamblycephalaGene22533;MamblycephalaGene22777;MamblycephalaGene22953;MamblycephalaGene23106;MamblycephalaGene23213;MamblycephalaGene23309;MamblycephalaGene23401;MamblycephalaGene23424;MamblycephalaGene23571;MamblycephalaGene08846;MamblycephalaGene08954;MamblycephalaGene03870…
MSTRG.78151.6	MamblycephalaGene11932;MamblycephalaGene09638;Megalobrama_amblycephala_newGene_22134;MamblycephalaGene05867;MamblycephalaGene00712;Megalobrama_amblycephala_newGene_58213
MSTRG.64560.1	MamblycephalaGene12528;Megalobrama_amblycephala_newGene_1747;Megalobrama_amblycephala_newGene_1749;MamblycephalaGene10485;Megalobrama_amblycephala_newGene_49857;Megalobrama_amblycephala_newGene_51346;Megalobrama_amblycephala_newGene_52327;MamblycephalaGene03954
MSTRG.50652.1	Megalobrama_amblycephala_newGene_56934;MamblycephalaGene19243;Megalobrama_amblycephala_newGene_5989;Megalobrama_amblycephala_newGene_9511;Megalobrama_amblycephala_newGene_57370
MSTRG.86552.14	MamblycephalaGene03952;Megalobrama_amblycephala_newGene_39895
MSTRG.74825.1	MamblycephalaGene24552;Megalobrama_amblycephala_newGene_269;Megalobrama_amblycephala_newGene_701;Megalobrama_amblycephala_newGene_2805;MamblycephalaGene20002;MamblycephalaGene20501;MamblycephalaGene12237;MamblycephalaGene09939;Megalobrama_amblycephala_newGene_71691;MamblycephalaGene13356;MamblycephalaGene13487;MamblycephalaGene18794;MamblycephalaGene19065;MamblycephalaGene22279;MamblycephalaGene2…
MSTRG.112632.1	MamblycephalaGene01322;MamblycephalaGene01366;MamblycephalaGene01446;MamblycephalaGene01520;MamblycephalaGene01669;MamblycephalaGene01673;MamblycephalaGene01703;MamblycephalaGene01767;MamblycephalaGene01912;MamblycephalaGene02170;MamblycephalaGene02204;MamblycephalaGene02234;MamblycephalaGene19958;MamblycephalaGene20287;MamblycephalaGene20328;MamblycephalaGene21056;MamblycephalaGene19461;Mamblyce…
MSTRG.104570.3	MamblycephalaGene10821;MamblycephalaGene10870;MamblycephalaGene10871;MamblycephalaGene10967;MamblycephalaGene11174;MamblycephalaGene11494;MamblycephalaGene11503;MamblycephalaGene11548;MamblycephalaGene11764;Megalobrama_amblycephala_newGene_64778;Megalobrama_amblycephala_newGene_66686;Megalobrama_amblycephala_newGene_66719;Megalobrama_amblycephala_newGene_67002;Megalobrama_amblycephala_newGene_672…
MSTRG.105876.1	MamblycephalaGene21537;MamblycephalaGene10744;Megalobrama_amblycephala_newGene_72917;MamblycephalaGene12358;MamblycephalaGene12846;MamblycephalaGene13002;Megalobrama_amblycephala_newGene_10799;MamblycephalaGene20236;MamblycephalaGene13424;Megalobrama_amblycephala_newGene_4839;Megalobrama_amblycephala_newGene_4840;Megalobrama_amblycephala_newGene_4841;Megalobrama_amblycephala_newGene_9247;Mamblyce…
MSTRG.61907.1	Megalobrama_amblycephala_newGene_60266;Megalobrama_amblycephala_newGene_60671;Megalobrama_amblycephala_newGene_61112;Megalobrama_amblycephala_newGene_62970;MamblycephalaGene12150;MamblycephalaGene12151;MamblycephalaGene12275;MamblycephalaGene12276;MamblycephalaGene12301;MamblycephalaGene12304;MamblycephalaGene12599;MamblycephalaGene12630;MamblycephalaGene12781;MamblycephalaGene12841;Mamblycephala…
MSTRG.79454.1	MamblycephalaGene07474;MamblycephalaGene07475;MamblycephalaGene07482;MamblycephalaGene07544;MamblycephalaGene07594;MamblycephalaGene07599;MamblycephalaGene07645;MamblycephalaGene07671;MamblycephalaGene07695;MamblycephalaGene07698;MamblycephalaGene07724;MamblycephalaGene07884;MamblycephalaGene07905;MamblycephalaGene07953;MamblycephalaGene07968;MamblycephalaGene08035;MamblycephalaGene08100;Mamblyce…
MSTRG.24112.1	Megalobrama_amblycephala_newGene_17383;Megalobrama_amblycephala_newGene_45835;MamblycephalaGene19645;MamblycephalaGene16373;Megalobrama_amblycephala_newGene_6952;MamblycephalaGene22363;Megalobrama_amblycephala_newGene_72191;Megalobrama_amblycephala_newGene_30312;Megalobrama_amblycephala_newGene_31163;MamblycephalaGene16741;Megalobrama_amblycephala_newGene_10889
MSTRG.69917.1	MamblycephalaGene05382;Megalobrama_amblycephala_newGene_11159;Megalobrama_amblycephala_newGene_12174;Megalobrama_amblycephala_newGene_16413;Megalobrama_amblycephala_newGene_23817;Megalobrama_amblycephala_newGene_5063;Megalobrama_amblycephala_newGene_8254;MamblycephalaGene00810;MamblycephalaGene00960;MamblycephalaGene01080;MamblycephalaGene21975;MamblycephalaGene13743;MamblycephalaGene14292;Mambly…
MSTRG.100048.1	MamblycephalaGene19468;MamblycephalaGene17282;MamblycephalaGene05829;MamblycephalaGene04049;Megalobrama_amblycephala_newGene_75374;MamblycephalaGene23066;MamblycephalaGene23236;Megalobrama_amblycephala_newGene_51354;Megalobrama_amblycephala_newGene_39
MSTRG.21194.1	MamblycephalaGene11900;Megalobrama_amblycephala_newGene_51827;Megalobrama_amblycephala_newGene_51860;MamblycephalaGene01706;MamblycephalaGene02172;MamblycephalaGene02199;MamblycephalaGene02494;MamblycephalaGene02554;Megalobrama_amblycephala_newGene_36342;Megalobrama_amblycephala_newGene_37027;Megalobrama_amblycephala_newGene_37032;Megalobrama_amblycephala_newGene_37034;Megalobrama_amblycephala_ne…
MSTRG.104504.1	MamblycephalaGene11252;MamblycephalaGene11330;MamblycephalaGene11366;MamblycephalaGene11656;Megalobrama_amblycephala_newGene_64165;Megalobrama_amblycephala_newGene_65754;Megalobrama_amblycephala_newGene_66689;Megalobrama_amblycephala_newGene_68301;Megalobrama_amblycephala_newGene_69397;Megalobrama_amblycephala_newGene_44391;Megalobrama_amblycephala_newGene_44816;Megalobrama_amblycephala_newGene_4…
MSTRG.90877.1	MamblycephalaGene21390;MamblycephalaGene21419;MamblycephalaGene21476;MamblycephalaGene21598;MamblycephalaGene21766;MamblycephalaGene21904;MamblycephalaGene22052;Megalobrama_amblycephala_newGene_64778;Megalobrama_amblycephala_newGene_66686;Megalobrama_amblycephala_newGene_66719;Megalobrama_amblycephala_newGene_67002;Megalobrama_amblycephala_newGene_67252;Megalobrama_amblycephala_newGene_68874;Mega…
MSTRG.74831.3	MamblycephalaGene07693;MamblycephalaGene08190;MamblycephalaGene08306;MamblycephalaGene08318;MamblycephalaGene08395;MamblycephalaGene23707;MamblycephalaGene23897;MamblycephalaGene24233;MamblycephalaGene24617;Megalobrama_amblycephala_newGene_561;Megalobrama_amblycephala_newGene_967;Megalobrama_amblycephala_newGene_2733;MamblycephalaGene20309;MamblycephalaGene20388;MamblycephalaGene20527;Mamblycepha…
MSTRG.78741.1	MamblycephalaGene07736;MamblycephalaGene07820;MamblycephalaGene07832;MamblycephalaGene07917;MamblycephalaGene08116;MamblycephalaGene24295;MamblycephalaGene24393;Megalobrama_amblycephala_newGene_1103;Megalobrama_amblycephala_newGene_1104;Megalobrama_amblycephala_newGene_1899;MamblycephalaGene20177;MamblycephalaGene20192;MamblycephalaGene11003;MamblycephalaGene11115;MamblycephalaGene11170;Mamblycep…
MSTRG.41289.26	MamblycephalaGene18678;Megalobrama_amblycephala_newGene_57984;MamblycephalaGene10642;Megalobrama_amblycephala_newGene_27250;Megalobrama_amblycephala_newGene_37467;MamblycephalaGene01992
MSTRG.117358.2	MamblycephalaGene21501;MamblycephalaGene10363;MamblycephalaGene07792;MamblycephalaGene05179;Megalobrama_amblycephala_newGene_58274
MSTRG.16479.1	Megalobrama_amblycephala_newGene_24576;Megalobrama_amblycephala_newGene_75061;MamblycephalaGene08558;MamblycephalaGene19418;MamblycephalaGene21590;MamblycephalaGene02481;MamblycephalaGene07676;MamblycephalaGene07714;MamblycephalaGene07922;MamblycephalaGene22929;Megalobrama_amblycephala_newGene_44246;MamblycephalaGene02904;MamblycephalaGene03219;MamblycephalaGene18073;MamblycephalaGene18507;Mambly…
MSTRG.113095.1	MamblycephalaGene02578;Megalobrama_amblycephala_newGene_42383;MamblycephalaGene11647;MamblycephalaGene16952;Megalobrama_amblycephala_newGene_48809;Megalobrama_amblycephala_newGene_27383;MamblycephalaGene09831;MamblycephalaGene13392;MamblycephalaGene16279;MamblycephalaGene06732;Megalobrama_amblycephala_newGene_10955;Megalobrama_amblycephala_newGene_74992
MSTRG.62569.1	MamblycephalaGene00432;Megalobrama_amblycephala_newGene_24246
MSTRG.19661.1	Megalobrama_amblycephala_newGene_22236
MSTRG.117790.1	Megalobrama_amblycephala_newGene_15042
MSTRG.51078.1	Megalobrama_amblycephala_newGene_74075;MamblycephalaGene14396;MamblycephalaGene14528;MamblycephalaGene15116;MamblycephalaGene15289;MamblycephalaGene22401;MamblycephalaGene22464;MamblycephalaGene23232;MamblycephalaGene23320;MamblycephalaGene23336;Megalobrama_amblycephala_newGene_51437;Megalobrama_amblycephala_newGene_55050;MamblycephalaGene03949;MamblycephalaGene06987;MamblycephalaGene10310;Mambly…
MSTRG.119198.9	Megalobrama_amblycephala_newGene_18515;Megalobrama_amblycephala_newGene_18742;MamblycephalaGene17385;Megalobrama_amblycephala_newGene_71724;MamblycephalaGene04339;MamblycephalaGene04500;MamblycephalaGene04929;MamblycephalaGene19007;MamblycephalaGene21712;MamblycephalaGene01733;MamblycephalaGene01999;MamblycephalaGene02572;MamblycephalaGene02573;MamblycephalaGene07740;MamblycephalaGene22532;Mambly…
MSTRG.100344.3	MamblycephalaGene11549;Megalobrama_amblycephala_newGene_69493;Megalobrama_amblycephala_newGene_47007;Megalobrama_amblycephala_newGene_47203;MamblycephalaGene17843;MamblycephalaGene04864;MamblycephalaGene15950;Megalobrama_amblycephala_newGene_61336;MamblycephalaGene02612;Megalobrama_amblycephala_newGene_37249;MamblycephalaGene21316;MamblycephalaGene21702;Megalobrama_amblycephala_newGene_16525
MSTRG.10233.1	MamblycephalaGene18756;Megalobrama_amblycephala_newGene_1903;Megalobrama_amblycephala_newGene_33526
MSTRG.70193.1	MamblycephalaGene05389;MamblycephalaGene05551;MamblycephalaGene05671;MamblycephalaGene05824;MamblycephalaGene06040;Megalobrama_amblycephala_newGene_15341;Megalobrama_amblycephala_newGene_18142;Megalobrama_amblycephala_newGene_20728;Megalobrama_amblycephala_newGene_20858;Megalobrama_amblycephala_newGene_21970;Megalobrama_amblycephala_newGene_22547;Megalobrama_amblycephala_newGene_24539;Megalobrama…
MSTRG.33516.1	Megalobrama_amblycephala_newGene_2739;Megalobrama_amblycephala_newGene_72972
MSTRG.45112.2	Megalobrama_amblycephala_newGene_47065
MSTRG.81529.1	MamblycephalaGene10508;MamblycephalaGene10744;Megalobrama_amblycephala_newGene_16888;Megalobrama_amblycephala_newGene_17425;Megalobrama_amblycephala_newGene_17863;Megalobrama_amblycephala_newGene_19182;Megalobrama_amblycephala_newGene_19242;Megalobrama_amblycephala_newGene_19250;Megalobrama_amblycephala_newGene_19614;Megalobrama_amblycephala_newGene_21020;Megalobrama_amblycephala_newGene_21050;Me…
MSTRG.81375.1	MamblycephalaGene09711;MamblycephalaGene10057;MamblycephalaGene10270;MamblycephalaGene10672;Megalobrama_amblycephala_newGene_21970;Megalobrama_amblycephala_newGene_23362;MamblycephalaGene11962;MamblycephalaGene12215;MamblycephalaGene12307;MamblycephalaGene12654;MamblycephalaGene12788;MamblycephalaGene12852;MamblycephalaGene12935;Megalobrama_amblycephala_newGene_3557;Megalobrama_amblycephala_newGe…
MSTRG.109899.1	Megalobrama_amblycephala_newGene_58702
MSTRG.114672.2	MamblycephalaGene01377;MamblycephalaGene01479;MamblycephalaGene01509;MamblycephalaGene01737;MamblycephalaGene01804;MamblycephalaGene02094;MamblycephalaGene02103;MamblycephalaGene02582;MamblycephalaGene02591;MamblycephalaGene20387;MamblycephalaGene20429;MamblycephalaGene20539;MamblycephalaGene20817;MamblycephalaGene18984;MamblycephalaGene19286;MamblycephalaGene19416;MamblycephalaGene19902;Megalobr…
MSTRG.94431.2	MamblycephalaGene20043;MamblycephalaGene18971;MamblycephalaGene16383
MSTRG.94180.1	Megalobrama_amblycephala_newGene_71009
MSTRG.83337.1	MamblycephalaGene09806;MamblycephalaGene10192;MamblycephalaGene10353;MamblycephalaGene10459;Megalobrama_amblycephala_newGene_16431;Megalobrama_amblycephala_newGene_17223;Megalobrama_amblycephala_newGene_17840;Megalobrama_amblycephala_newGene_17843;Megalobrama_amblycephala_newGene_18444;Megalobrama_amblycephala_newGene_18687;Megalobrama_amblycephala_newGene_18736;Megalobrama_amblycephala_newGene_1…
MSTRG.53987.2	Megalobrama_amblycephala_newGene_53021;Megalobrama_amblycephala_newGene_53068;Megalobrama_amblycephala_newGene_61376;Megalobrama_amblycephala_newGene_958;MamblycephalaGene06217;Megalobrama_amblycephala_newGene_21837;Megalobrama_amblycephala_newGene_24859;MamblycephalaGene02334;Megalobrama_amblycephala_newGene_26714;MamblycephalaGene18008;MamblycephalaGene02925
MSTRG.81832.1	MamblycephalaGene10354;MamblycephalaGene10580;MamblycephalaGene10641;Megalobrama_amblycephala_newGene_16504;Megalobrama_amblycephala_newGene_16709;Megalobrama_amblycephala_newGene_17600;Megalobrama_amblycephala_newGene_17883;Megalobrama_amblycephala_newGene_19736;Megalobrama_amblycephala_newGene_22135;Megalobrama_amblycephala_newGene_22442;MamblycephalaGene11946;MamblycephalaGene12182;Mamblycepha…
MSTRG.120498.2	Megalobrama_amblycephala_newGene_16470;Megalobrama_amblycephala_newGene_17365;Megalobrama_amblycephala_newGene_17382;Megalobrama_amblycephala_newGene_18077;Megalobrama_amblycephala_newGene_18430;Megalobrama_amblycephala_newGene_18726;Megalobrama_amblycephala_newGene_19014;Megalobrama_amblycephala_newGene_22274;Megalobrama_amblycephala_newGene_24821;MamblycephalaGene16596;MamblycephalaGene16598;Ma…
MSTRG.10780.1	Megalobrama_amblycephala_newGene_70109;Megalobrama_amblycephala_newGene_6392;Megalobrama_amblycephala_newGene_42078
MSTRG.68937.28	MamblycephalaGene05066;MamblycephalaGene05079;MamblycephalaGene05289;MamblycephalaGene05471;MamblycephalaGene05758;MamblycephalaGene06184;Megalobrama_amblycephala_newGene_13712;Megalobrama_amblycephala_newGene_14671;Megalobrama_amblycephala_newGene_14808;Megalobrama_amblycephala_newGene_15127;Megalobrama_amblycephala_newGene_18363;Megalobrama_amblycephala_newGene_18489;Megalobrama_amblycephala_ne…
MSTRG.37728.1	MamblycephalaGene20681;MamblycephalaGene20695;MamblycephalaGene20833;MamblycephalaGene20959;MamblycephalaGene00606;MamblycephalaGene00933;MamblycephalaGene24429;Megalobrama_amblycephala_newGene_2055;Megalobrama_amblycephala_newGene_2579;MamblycephalaGene15775;MamblycephalaGene17788;MamblycephalaGene17801;MamblycephalaGene13269;MamblycephalaGene05255;MamblycephalaGene06184;MamblycephalaGene22350;M…
MSTRG.11068.1	MamblycephalaGene21760;MamblycephalaGene11847;MamblycephalaGene17575;MamblycephalaGene18022;Megalobrama_amblycephala_newGene_72448;MamblycephalaGene12566;Megalobrama_amblycephala_newGene_14184;MamblycephalaGene13309;Megalobrama_amblycephala_newGene_69268;Megalobrama_amblycephala_newGene_8852;MamblycephalaGene19489;MamblycephalaGene19666;MamblycephalaGene22833;MamblycephalaGene23146;MamblycephalaG…
MSTRG.54161.1	Megalobrama_amblycephala_newGene_64020;Megalobrama_amblycephala_newGene_64402;Megalobrama_amblycephala_newGene_65591;Megalobrama_amblycephala_newGene_66262;Megalobrama_amblycephala_newGene_67699;Megalobrama_amblycephala_newGene_51158;Megalobrama_amblycephala_newGene_51614;Megalobrama_amblycephala_newGene_52754;Megalobrama_amblycephala_newGene_53524;Megalobrama_amblycephala_newGene_53616;Megalobra…
MSTRG.76651.2	MamblycephalaGene07954;MamblycephalaGene08207;MamblycephalaGene08244;MamblycephalaGene08260;MamblycephalaGene23787;MamblycephalaGene23995;MamblycephalaGene24046;MamblycephalaGene24338;Megalobrama_amblycephala_newGene_734;MamblycephalaGene20000;MamblycephalaGene20051;MamblycephalaGene20121;MamblycephalaGene20314;MamblycephalaGene20338;MamblycephalaGene20547;MamblycephalaGene20674;MamblycephalaGene…
MSTRG.70639.3	Megalobrama_amblycephala_newGene_4434;Megalobrama_amblycephala_newGene_6826;MamblycephalaGene19902;MamblycephalaGene24053;MamblycephalaGene24145;MamblycephalaGene24356;Megalobrama_amblycephala_newGene_53616;Megalobrama_amblycephala_newGene_31630;Megalobrama_amblycephala_newGene_33180;Megalobrama_amblycephala_newGene_33887;MamblycephalaGene02869;MamblycephalaGene03061;Megalobrama_amblycephala_newG…
MSTRG.44069.1	MamblycephalaGene20882;MamblycephalaGene20887;MamblycephalaGene20996;MamblycephalaGene00169;MamblycephalaGene00550;MamblycephalaGene00677;MamblycephalaGene01150;MamblycephalaGene23819;MamblycephalaGene15616;MamblycephalaGene15674;MamblycephalaGene15731;MamblycephalaGene16177;MamblycephalaGene16353;MamblycephalaGene09045;MamblycephalaGene17703;MamblycephalaGene18109;MamblycephalaGene13159;Mamblyce…
MSTRG.98636.1	MamblycephalaGene17299;MamblycephalaGene14707;MamblycephalaGene02775;MamblycephalaGene20020;MamblycephalaGene20453;MamblycephalaGene20814;MamblycephalaGene21028;MamblycephalaGene22916;MamblycephalaGene23123;MamblycephalaGene21201;MamblycephalaGene22107;Megalobrama_amblycephala_newGene_1070;Megalobrama_amblycephala_newGene_46242;Megalobrama_amblycephala_newGene_64672;Megalobrama_amblycephala_newGe…
MSTRG.57969.11	Megalobrama_amblycephala_newGene_65239;Megalobrama_amblycephala_newGene_53523;MamblycephalaGene14567;MamblycephalaGene15214;MamblycephalaGene22523;MamblycephalaGene22533;MamblycephalaGene22777;MamblycephalaGene23106;MamblycephalaGene23213;MamblycephalaGene23309;MamblycephalaGene23424;MamblycephalaGene23571;MamblycephalaGene08694;MamblycephalaGene08846;MamblycephalaGene08954;MamblycephalaGene03870…
MSTRG.85796.34	MamblycephalaGene09981;MamblycephalaGene10528;MamblycephalaGene10748;MamblycephalaGene10786;Megalobrama_amblycephala_newGene_16756;Megalobrama_amblycephala_newGene_17158;Megalobrama_amblycephala_newGene_17159;Megalobrama_amblycephala_newGene_17160;Megalobrama_amblycephala_newGene_17198;Megalobrama_amblycephala_newGene_18166;Megalobrama_amblycephala_newGene_18756;Megalobrama_amblycephala_newGene_1…
MSTRG.117027.1	MamblycephalaGene01903;MamblycephalaGene19183;Megalobrama_amblycephala_newGene_56760;MamblycephalaGene04394;MamblycephalaGene21515;Megalobrama_amblycephala_newGene_4490;Megalobrama_amblycephala_newGene_4837;Megalobrama_amblycephala_newGene_9517;MamblycephalaGene05768;Megalobrama_amblycephala_newGene_73995
MSTRG.75820.2	MamblycephalaGene07371;MamblycephalaGene07377;MamblycephalaGene07422;MamblycephalaGene07522;MamblycephalaGene07612;MamblycephalaGene07826;MamblycephalaGene07876;MamblycephalaGene08032;MamblycephalaGene08102;MamblycephalaGene08235;MamblycephalaGene08391;MamblycephalaGene23894;MamblycephalaGene23957;MamblycephalaGene24060;MamblycephalaGene24070;MamblycephalaGene24117;MamblycephalaGene24566;Megalobr…
MSTRG.83829.1	Megalobrama_amblycephala_newGene_61785
MSTRG.34002.1	MamblycephalaGene02841;MamblycephalaGene02892;MamblycephalaGene02960;MamblycephalaGene03049;MamblycephalaGene03145;MamblycephalaGene03218;MamblycephalaGene03237;MamblycephalaGene03513;MamblycephalaGene03550;MamblycephalaGene07366;MamblycephalaGene07411;MamblycephalaGene07431;MamblycephalaGene07496;MamblycephalaGene07578;MamblycephalaGene07634;MamblycephalaGene07714;MamblycephalaGene07777;Mamblyce…
MSTRG.21904.13	MamblycephalaGene11233;MamblycephalaGene11244;Megalobrama_amblycephala_newGene_52617;Megalobrama_amblycephala_newGene_53057;Megalobrama_amblycephala_newGene_54190;Megalobrama_amblycephala_newGene_54430;Megalobrama_amblycephala_newGene_57047;MamblycephalaGene01721;MamblycephalaGene01777;MamblycephalaGene01968;Megalobrama_amblycephala_newGene_35332;Megalobrama_amblycephala_newGene_37920;Megalobrama…
MSTRG.15397.6	Megalobrama_amblycephala_newGene_16327;Megalobrama_amblycephala_newGene_16392;Megalobrama_amblycephala_newGene_16430;Megalobrama_amblycephala_newGene_16595;Megalobrama_amblycephala_newGene_17222;Megalobrama_amblycephala_newGene_17492;Megalobrama_amblycephala_newGene_17613;Megalobrama_amblycephala_newGene_17679;Megalobrama_amblycephala_newGene_17851;Megalobrama_amblycephala_newGene_17865;Megalobra…
MSTRG.36788.1	MamblycephalaGene20940;MamblycephalaGene01285;MamblycephalaGene24159;MamblycephalaGene24509;Megalobrama_amblycephala_newGene_1140;Megalobrama_amblycephala_newGene_1188;Megalobrama_amblycephala_newGene_1454;Megalobrama_amblycephala_newGene_2418;Megalobrama_amblycephala_newGene_2562;Megalobrama_amblycephala_newGene_2563;Megalobrama_amblycephala_newGene_2832;MamblycephalaGene15921;MamblycephalaGene1…
MSTRG.55321.1	Megalobrama_amblycephala_newGene_64513;Megalobrama_amblycephala_newGene_64653;Megalobrama_amblycephala_newGene_64931;Megalobrama_amblycephala_newGene_65409;Megalobrama_amblycephala_newGene_66374;Megalobrama_amblycephala_newGene_66410;Megalobrama_amblycephala_newGene_66465;Megalobrama_amblycephala_newGene_66566;Megalobrama_amblycephala_newGene_66819;Megalobrama_amblycephala_newGene_66938;Megalobra…
MSTRG.58802.4	Megalobrama_amblycephala_newGene_64020;Megalobrama_amblycephala_newGene_64402;Megalobrama_amblycephala_newGene_65591;Megalobrama_amblycephala_newGene_66262;Megalobrama_amblycephala_newGene_67098;Megalobrama_amblycephala_newGene_67699;Megalobrama_amblycephala_newGene_68103;Megalobrama_amblycephala_newGene_51158;Megalobrama_amblycephala_newGene_51614;Megalobrama_amblycephala_newGene_52754;Megalobra…
MSTRG.53978.1	Megalobrama_amblycephala_newGene_65687;Megalobrama_amblycephala_newGene_67176;Megalobrama_amblycephala_newGene_68660;Megalobrama_amblycephala_newGene_56159;Megalobrama_amblycephala_newGene_56966;Megalobrama_amblycephala_newGene_57260;MamblycephalaGene15219;MamblycephalaGene15249;MamblycephalaGene22414;MamblycephalaGene08940;MamblycephalaGene09248;MamblycephalaGene09375;MamblycephalaGene04215;Mamb…
MSTRG.104736.1	MamblycephalaGene10956;MamblycephalaGene10969;MamblycephalaGene11007;MamblycephalaGene11025;MamblycephalaGene11134;MamblycephalaGene11269;MamblycephalaGene11534;MamblycephalaGene11607;MamblycephalaGene11888;MamblycephalaGene11896;Megalobrama_amblycephala_newGene_64513;Megalobrama_amblycephala_newGene_64653;Megalobrama_amblycephala_newGene_64931;Megalobrama_amblycephala_newGene_65409;Megalobrama_a…
MSTRG.104594.5	MamblycephalaGene10931;MamblycephalaGene11102;MamblycephalaGene11522;MamblycephalaGene11670;MamblycephalaGene11827;Megalobrama_amblycephala_newGene_64318;Megalobrama_amblycephala_newGene_64530;Megalobrama_amblycephala_newGene_67570;Megalobrama_amblycephala_newGene_70409;Megalobrama_amblycephala_newGene_44007;Megalobrama_amblycephala_newGene_44784;Megalobrama_amblycephala_newGene_47633;Megalobrama…
MSTRG.32933.1	MamblycephalaGene02671;MamblycephalaGene02744;MamblycephalaGene02760;MamblycephalaGene02775;MamblycephalaGene02834;MamblycephalaGene02863;MamblycephalaGene03092;MamblycephalaGene03382;MamblycephalaGene03503;MamblycephalaGene03508;MamblycephalaGene03574;MamblycephalaGene03617;MamblycephalaGene03820;MamblycephalaGene07474;MamblycephalaGene07475;MamblycephalaGene07482;MamblycephalaGene07544;Mamblyce…
MSTRG.106028.3	MamblycephalaGene11660;MamblycephalaGene16711;MamblycephalaGene17102;MamblycephalaGene09889;MamblycephalaGene10099;MamblycephalaGene10148;MamblycephalaGene18128;Megalobrama_amblycephala_newGene_14943;Megalobrama_amblycephala_newGene_58979;MamblycephalaGene20027;MamblycephalaGene20778;Megalobrama_amblycephala_newGene_4260;Megalobrama_amblycephala_newGene_5537;MamblycephalaGene19378;MamblycephalaGe…
MSTRG.37772.1	Megalobrama_amblycephala_newGene_33415
MSTRG.115254.1	MamblycephalaGene01957;MamblycephalaGene02280;MamblycephalaGene20002;MamblycephalaGene20074;MamblycephalaGene20167;MamblycephalaGene19216;MamblycephalaGene19341;MamblycephalaGene19926;Megalobrama_amblycephala_newGene_56953;Megalobrama_amblycephala_newGene_38235;Megalobrama_amblycephala_newGene_39578;MamblycephalaGene08873;MamblycephalaGene11537;MamblycephalaGene16583;MamblycephalaGene16984;Mambly…
MSTRG.65933.1	Megalobrama_amblycephala_newGene_50859
MSTRG.65607.1	Megalobrama_amblycephala_newGene_60729;Megalobrama_amblycephala_newGene_39561;Megalobrama_amblycephala_newGene_39563;Megalobrama_amblycephala_newGene_39575;Megalobrama_amblycephala_newGene_40125;Megalobrama_amblycephala_newGene_40523;Megalobrama_amblycephala_newGene_41486;MamblycephalaGene19931;Megalobrama_amblycephala_newGene_6187;Megalobrama_amblycephala_newGene_12213;Megalobrama_amblycephala_n…
MSTRG.44860.1	MamblycephalaGene06053;Megalobrama_amblycephala_newGene_37762
MSTRG.117925.1	MamblycephalaGene14373;Megalobrama_amblycephala_newGene_15159
MSTRG.118047.20	MamblycephalaGene05573
MSTRG.41162.1	MamblycephalaGene05365;MamblycephalaGene03691;Megalobrama_amblycephala_newGene_27783;Megalobrama_amblycephala_newGene_50452;Megalobrama_amblycephala_newGene_37900;MamblycephalaGene12767;MamblycephalaGene01701
MSTRG.89221.1	Megalobrama_amblycephala_newGene_66543;MamblycephalaGene06349
MSTRG.100754.1	Megalobrama_amblycephala_newGene_45709;MamblycephalaGene00150;MamblycephalaGene18777;MamblycephalaGene19067;MamblycephalaGene19489;MamblycephalaGene17318;MamblycephalaGene12745;MamblycephalaGene08853;MamblycephalaGene14184;Megalobrama_amblycephala_newGene_72940;MamblycephalaGene06973;Megalobrama_amblycephala_newGene_57532;Megalobrama_amblycephala_newGene_40994;Megalobrama_amblycephala_newGene_412…
MSTRG.65208.1	Megalobrama_amblycephala_newGene_57930;Megalobrama_amblycephala_newGene_57988;Megalobrama_amblycephala_newGene_58008;Megalobrama_amblycephala_newGene_58009;Megalobrama_amblycephala_newGene_58011;Megalobrama_amblycephala_newGene_58022;Megalobrama_amblycephala_newGene_58023;Megalobrama_amblycephala_newGene_58443;Megalobrama_amblycephala_newGene_60387;Megalobrama_amblycephala_newGene_61431;Megalobra…
MSTRG.107765.2	MamblycephalaGene21633;MamblycephalaGene21784;MamblycephalaGene22237;Megalobrama_amblycephala_newGene_44816;Megalobrama_amblycephala_newGene_46252;Megalobrama_amblycephala_newGene_48157;Megalobrama_amblycephala_newGene_48453;Megalobrama_amblycephala_newGene_48863;Megalobrama_amblycephala_newGene_49156;Megalobrama_amblycephala_newGene_50495;MamblycephalaGene11475;MamblycephalaGene11720;Mamblycepha…
MSTRG.84931.1	MamblycephalaGene10043;MamblycephalaGene10320;MamblycephalaGene10612;MamblycephalaGene10663;MamblycephalaGene10715;MamblycephalaGene10726;Megalobrama_amblycephala_newGene_20084;Megalobrama_amblycephala_newGene_21481;Megalobrama_amblycephala_newGene_21733;Megalobrama_amblycephala_newGene_23819;MamblycephalaGene12338;MamblycephalaGene12383;MamblycephalaGene12522;MamblycephalaGene12834;Mamblycephala…
MSTRG.18645.6	Megalobrama_amblycephala_newGene_42593;MamblycephalaGene08074;Megalobrama_amblycephala_newGene_17319;Megalobrama_amblycephala_newGene_45835;Megalobrama_amblycephala_newGene_46262;Megalobrama_amblycephala_newGene_68562;MamblycephalaGene24473;MamblycephalaGene21271;MamblycephalaGene22010;MamblycephalaGene16373;MamblycephalaGene05782;Megalobrama_amblycephala_newGene_29746;Megalobrama_amblycephala_ne…
MSTRG.89030.1	MamblycephalaGene21165;MamblycephalaGene21429;MamblycephalaGene21482;MamblycephalaGene21603;MamblycephalaGene21970;Megalobrama_amblycephala_newGene_64117;Megalobrama_amblycephala_newGene_66023;Megalobrama_amblycephala_newGene_66320;Megalobrama_amblycephala_newGene_66370;Megalobrama_amblycephala_newGene_6113;Megalobrama_amblycephala_newGene_6233;Megalobrama_amblycephala_newGene_6444;MamblycephalaG…
MSTRG.97363.1	Megalobrama_amblycephala_newGene_73881
MSTRG.22616.1	MamblycephalaGene07881;MamblycephalaGene18552;MamblycephalaGene20237;MamblycephalaGene05914;MamblycephalaGene12810;MamblycephalaGene00003
MSTRG.55001.1	Megalobrama_amblycephala_newGene_68942;MamblycephalaGene14259;MamblycephalaGene14543;MamblycephalaGene14633;MamblycephalaGene14868;MamblycephalaGene14886;MamblycephalaGene15084;MamblycephalaGene15298;MamblycephalaGene22444;MamblycephalaGene22494;MamblycephalaGene23235;MamblycephalaGene23347;MamblycephalaGene08575;MamblycephalaGene08735;MamblycephalaGene08758;MamblycephalaGene08797;MamblycephalaGe…
MSTRG.52203.1	Megalobrama_amblycephala_newGene_72464;MamblycephalaGene14281;MamblycephalaGene14365;MamblycephalaGene15124;MamblycephalaGene22340;MamblycephalaGene23029;MamblycephalaGene23600;Megalobrama_amblycephala_newGene_55434;MamblycephalaGene06455;MamblycephalaGene06841;MamblycephalaGene10740;MamblycephalaGene08740;MamblycephalaGene09566;Megalobrama_amblycephala_newGene_44335;MamblycephalaGene18341;Mambly…
MSTRG.55204.1	Megalobrama_amblycephala_newGene_67570;Megalobrama_amblycephala_newGene_68301;Megalobrama_amblycephala_newGene_69261;Megalobrama_amblycephala_newGene_69397;Megalobrama_amblycephala_newGene_70224;Megalobrama_amblycephala_newGene_50749;Megalobrama_amblycephala_newGene_52203;Megalobrama_amblycephala_newGene_53777;Megalobrama_amblycephala_newGene_55519;MamblycephalaGene14266;MamblycephalaGene14423;Ma…
MSTRG.27949.2	MamblycephalaGene02951;MamblycephalaGene03072;MamblycephalaGene03116;MamblycephalaGene03838;MamblycephalaGene07427;MamblycephalaGene07600;MamblycephalaGene07793;Megalobrama_amblycephala_newGene_43704;Megalobrama_amblycephala_newGene_44253;Megalobrama_amblycephala_newGene_45718;Megalobrama_amblycephala_newGene_45737;Megalobrama_amblycephala_newGene_45738;Megalobrama_amblycephala_newGene_46240;Mega…
MSTRG.116989.1	MamblycephalaGene04131;MamblycephalaGene21947;Megalobrama_amblycephala_newGene_14337;Megalobrama_amblycephala_newGene_62133
MSTRG.14094.1	Megalobrama_amblycephala_newGene_18945
MSTRG.45937.1	Megalobrama_amblycephala_newGene_71532;Megalobrama_amblycephala_newGene_72084;Megalobrama_amblycephala_newGene_72960;Megalobrama_amblycephala_newGene_74229;Megalobrama_amblycephala_newGene_74348;Megalobrama_amblycephala_newGene_75906;Megalobrama_amblycephala_newGene_75912;Megalobrama_amblycephala_newGene_75920;MamblycephalaGene14347;MamblycephalaGene14354;MamblycephalaGene15061;MamblycephalaGene2…
MSTRG.13792.3	Megalobrama_amblycephala_newGene_16431;Megalobrama_amblycephala_newGene_17843;Megalobrama_amblycephala_newGene_18444;Megalobrama_amblycephala_newGene_18687;Megalobrama_amblycephala_newGene_18736;Megalobrama_amblycephala_newGene_22923;Megalobrama_amblycephala_newGene_25062;MamblycephalaGene16719;MamblycephalaGene17108;MamblycephalaGene17462;Megalobrama_amblycephala_newGene_71692;Megalobrama_amblyc…
MSTRG.10948.1	MamblycephalaGene17579;MamblycephalaGene18089;MamblycephalaGene18147;Megalobrama_amblycephala_newGene_72720;Megalobrama_amblycephala_newGene_73262;Megalobrama_amblycephala_newGene_63390;MamblycephalaGene20935;Megalobrama_amblycephala_newGene_7826;Megalobrama_amblycephala_newGene_42620;MamblycephalaGene01075
MSTRG.41163.1	Megalobrama_amblycephala_newGene_35457
MSTRG.46743.2	MamblycephalaGene08936;Megalobrama_amblycephala_newGene_50512;MamblycephalaGene07414
MSTRG.78317.1	MamblycephalaGene20425;MamblycephalaGene20495;MamblycephalaGene10376;Megalobrama_amblycephala_newGene_73168;Megalobrama_amblycephala_newGene_73716;MamblycephalaGene22696;MamblycephalaGene09080;MamblycephalaGene21271;Megalobrama_amblycephala_newGene_7402;MamblycephalaGene03472;Megalobrama_amblycephala_newGene_61004;Megalobrama_amblycephala_newGene_61007;MamblycephalaGene16592
MSTRG.107253.4	MamblycephalaGene21124;MamblycephalaGene21619;MamblycephalaGene21745;MamblycephalaGene21827;MamblycephalaGene21978;MamblycephalaGene21979;MamblycephalaGene22058;MamblycephalaGene22221;MamblycephalaGene22244;Megalobrama_amblycephala_newGene_49055;MamblycephalaGene10975;MamblycephalaGene10977;MamblycephalaGene11073;MamblycephalaGene11083;MamblycephalaGene11108;MamblycephalaGene11160;MamblycephalaGe…
MSTRG.60273.3	Megalobrama_amblycephala_newGene_59211;Megalobrama_amblycephala_newGene_62224;MamblycephalaGene12085;MamblycephalaGene12235;Megalobrama_amblycephala_newGene_35857;Megalobrama_amblycephala_newGene_36113;Megalobrama_amblycephala_newGene_36341;Megalobrama_amblycephala_newGene_41533;Megalobrama_amblycephala_newGene_42872;MamblycephalaGene01539;MamblycephalaGene01813;MamblycephalaGene02038;Mamblycepha…
MSTRG.104255.1	MamblycephalaGene11564;MamblycephalaGene16545;MamblycephalaGene13381;Megalobrama_amblycephala_newGene_3480;Megalobrama_amblycephala_newGene_18400
MSTRG.118288.1	Megalobrama_amblycephala_newGene_15487;Megalobrama_amblycephala_newGene_53305
MSTRG.49429.1	Megalobrama_amblycephala_newGene_72152;Megalobrama_amblycephala_newGene_73601;Megalobrama_amblycephala_newGene_73781;Megalobrama_amblycephala_newGene_75210;Megalobrama_amblycephala_newGene_75957;Megalobrama_amblycephala_newGene_76001;MamblycephalaGene14341;MamblycephalaGene14379;MamblycephalaGene22649;MamblycephalaGene22758;MamblycephalaGene22771;MamblycephalaGene22776;MamblycephalaGene22799;Mamb…
MSTRG.62576.1	Megalobrama_amblycephala_newGene_42618;Megalobrama_amblycephala_newGene_43657
MSTRG.74461.1	MamblycephalaGene09445
MSTRG.74524.1	MamblycephalaGene22941;Megalobrama_amblycephala_newGene_45738;MamblycephalaGene21328;Megalobrama_amblycephala_newGene_5928;MamblycephalaGene00231;Megalobrama_amblycephala_newGene_51346;Megalobrama_amblycephala_newGene_55970;MamblycephalaGene03954
MSTRG.17317.1	Megalobrama_amblycephala_newGene_16975;Megalobrama_amblycephala_newGene_20728;Megalobrama_amblycephala_newGene_20858;MamblycephalaGene16648;MamblycephalaGene16767;MamblycephalaGene16784;MamblycephalaGene17231;Megalobrama_amblycephala_newGene_73686;Megalobrama_amblycephala_newGene_74293;MamblycephalaGene08961;MamblycephalaGene09307;MamblycephalaGene09326;MamblycephalaGene09360;MamblycephalaGene095…
MSTRG.53846.24	Megalobrama_amblycephala_newGene_69607;Megalobrama_amblycephala_newGene_57077;MamblycephalaGene23899;MamblycephalaGene06451;MamblycephalaGene01322;MamblycephalaGene18563;MamblycephalaGene01283;MamblycephalaGene03607
MSTRG.98041.1	Megalobrama_amblycephala_newGene_3147;Megalobrama_amblycephala_newGene_7994;Megalobrama_amblycephala_newGene_65765;MamblycephalaGene19243;MamblycephalaGene04212;MamblycephalaGene13988;Megalobrama_amblycephala_newGene_33920;Megalobrama_amblycephala_newGene_18336;Megalobrama_amblycephala_newGene_20317
MSTRG.25307.1	Megalobrama_amblycephala_newGene_7878;Megalobrama_amblycephala_newGene_11480;Megalobrama_amblycephala_newGene_63794
MSTRG.42150.2	MamblycephalaGene19944;MamblycephalaGene19947;MamblycephalaGene20111;MamblycephalaGene20175;MamblycephalaGene20177;MamblycephalaGene20836;MamblycephalaGene00744;MamblycephalaGene00883;MamblycephalaGene24501;Megalobrama_amblycephala_newGene_529;Megalobrama_amblycephala_newGene_757;Megalobrama_amblycephala_newGene_819;Megalobrama_amblycephala_newGene_1299;Megalobrama_amblycephala_newGene_1301;Megal…
MSTRG.109749.1	MamblycephalaGene07572;MamblycephalaGene08288;MamblycephalaGene09138;MamblycephalaGene09620;MamblycephalaGene14992;MamblycephalaGene04442
MSTRG.14733.1	Megalobrama_amblycephala_newGene_16327;Megalobrama_amblycephala_newGene_16392;Megalobrama_amblycephala_newGene_16413;Megalobrama_amblycephala_newGene_16430;Megalobrama_amblycephala_newGene_16595;Megalobrama_amblycephala_newGene_17133;Megalobrama_amblycephala_newGene_17222;Megalobrama_amblycephala_newGene_17492;Megalobrama_amblycephala_newGene_17679;Megalobrama_amblycephala_newGene_17865;Megalobra…
MSTRG.28169.1	MamblycephalaGene03829;Megalobrama_amblycephala_newGene_57984;Megalobrama_amblycephala_newGene_197;Megalobrama_amblycephala_newGene_37467;Megalobrama_amblycephala_newGene_7689;Megalobrama_amblycephala_newGene_52440;MamblycephalaGene10642;MamblycephalaGene18678;MamblycephalaGene01992;MamblycephalaGene02199;Megalobrama_amblycephala_newGene_26781;Megalobrama_amblycephala_newGene_27250;Megalobrama_am…
MSTRG.73888.3	Megalobrama_amblycephala_newGene_3436
MSTRG.103920.1	MamblycephalaGene10820;MamblycephalaGene11092;MamblycephalaGene11546;Megalobrama_amblycephala_newGene_65224;Megalobrama_amblycephala_newGene_66937;Megalobrama_amblycephala_newGene_67007;Megalobrama_amblycephala_newGene_68517;Megalobrama_amblycephala_newGene_69271;Megalobrama_amblycephala_newGene_46652;Megalobrama_amblycephala_newGene_46653;Megalobrama_amblycephala_newGene_47079;Megalobrama_amblyc…
MSTRG.19417.1	Megalobrama_amblycephala_newGene_22111
MSTRG.111588.1	Megalobrama_amblycephala_newGene_9646
MSTRG.94670.1	MamblycephalaGene17677;Megalobrama_amblycephala_newGene_6149;MamblycephalaGene15186;MamblycephalaGene15310;MamblycephalaGene02975;MamblycephalaGene03201;MamblycephalaGene20412;MamblycephalaGene00394;MamblycephalaGene23317;Megalobrama_amblycephala_newGene_2581;Megalobrama_amblycephala_newGene_49063;Megalobrama_amblycephala_newGene_68140;MamblycephalaGene11529;Megalobrama_amblycephala_newGene_35545…
MSTRG.67201.5	Megalobrama_amblycephala_newGene_12213;Megalobrama_amblycephala_newGene_13335;Megalobrama_amblycephala_newGene_13833;Megalobrama_amblycephala_newGene_19660;Megalobrama_amblycephala_newGene_19661;Megalobrama_amblycephala_newGene_20267;Megalobrama_amblycephala_newGene_24065;Megalobrama_amblycephala_newGene_3623;Megalobrama_amblycephala_newGene_6831;Megalobrama_amblycephala_newGene_8966;Megalobrama_…
MSTRG.36106.2	MamblycephalaGene00803;MamblycephalaGene24486;MamblycephalaGene08554;MamblycephalaGene22982;Megalobrama_amblycephala_newGene_50611;Megalobrama_amblycephala_newGene_54590;Megalobrama_amblycephala_newGene_56972;Megalobrama_amblycephala_newGene_3733;MamblycephalaGene09942;MamblycephalaGene10337;MamblycephalaGene05024;MamblycephalaGene12763;MamblycephalaGene07430;MamblycephalaGene21904;Megalobrama_am…
MSTRG.73521.1	MamblycephalaGene05292;MamblycephalaGene05322;MamblycephalaGene05564;MamblycephalaGene05710;MamblycephalaGene06004;MamblycephalaGene06006;Megalobrama_amblycephala_newGene_10276;Megalobrama_amblycephala_newGene_10550;Megalobrama_amblycephala_newGene_10569;Megalobrama_amblycephala_newGene_11306;Megalobrama_amblycephala_newGene_11709;Megalobrama_amblycephala_newGene_11856;Megalobrama_amblycephala_ne…
MSTRG.120545.1	Megalobrama_amblycephala_newGene_16737;Megalobrama_amblycephala_newGene_16888;Megalobrama_amblycephala_newGene_17100;Megalobrama_amblycephala_newGene_17425;Megalobrama_amblycephala_newGene_17863;Megalobrama_amblycephala_newGene_19182;Megalobrama_amblycephala_newGene_19250;Megalobrama_amblycephala_newGene_19614;Megalobrama_amblycephala_newGene_21389;Megalobrama_amblycephala_newGene_22447;Megalobra…
MSTRG.95201.2	MamblycephalaGene03544;Megalobrama_amblycephala_newGene_71918
MSTRG.114395.2	MamblycephalaGene01370;MamblycephalaGene01384;MamblycephalaGene01535;MamblycephalaGene01540;MamblycephalaGene01644;MamblycephalaGene01778;MamblycephalaGene01820;MamblycephalaGene01882;MamblycephalaGene01988;MamblycephalaGene02004;MamblycephalaGene02021;MamblycephalaGene02107;MamblycephalaGene02155;MamblycephalaGene02238;MamblycephalaGene02282;MamblycephalaGene02365;MamblycephalaGene02455;Mamblyce…
MSTRG.106029.1	Megalobrama_amblycephala_newGene_2456;MamblycephalaGene19323
MSTRG.71637.9	MamblycephalaGene05387;MamblycephalaGene05892;MamblycephalaGene06081;MamblycephalaGene06103;Megalobrama_amblycephala_newGene_10268;Megalobrama_amblycephala_newGene_11549;Megalobrama_amblycephala_newGene_14075;Megalobrama_amblycephala_newGene_14680;Megalobrama_amblycephala_newGene_14716;Megalobrama_amblycephala_newGene_14717;Megalobrama_amblycephala_newGene_17163;Megalobrama_amblycephala_newGene_1…
MSTRG.113989.1	MamblycephalaGene00253;Megalobrama_amblycephala_newGene_11796
MSTRG.74455.2	MamblycephalaGene07474;MamblycephalaGene07475;MamblycephalaGene07482;MamblycephalaGene07544;MamblycephalaGene07594;MamblycephalaGene07599;MamblycephalaGene07645;MamblycephalaGene07671;MamblycephalaGene07695;MamblycephalaGene07698;MamblycephalaGene07724;MamblycephalaGene07884;MamblycephalaGene07905;MamblycephalaGene07953;MamblycephalaGene07968;MamblycephalaGene08035;MamblycephalaGene08100;Mamblyce…
MSTRG.46801.1	MamblycephalaGene15077;MamblycephalaGene10626;MamblycephalaGene13459;MamblycephalaGene13691;MamblycephalaGene01008
MSTRG.67904.1	MamblycephalaGene05055;MamblycephalaGene05425;Megalobrama_amblycephala_newGene_9888;Megalobrama_amblycephala_newGene_12644;Megalobrama_amblycephala_newGene_13731;Megalobrama_amblycephala_newGene_16174;Megalobrama_amblycephala_newGene_16449;Megalobrama_amblycephala_newGene_16743;Megalobrama_amblycephala_newGene_17693;Megalobrama_amblycephala_newGene_17876;Megalobrama_amblycephala_newGene_18426;Meg…
MSTRG.66555.1	MamblycephalaGene05292;MamblycephalaGene05322;MamblycephalaGene05534;MamblycephalaGene05564;MamblycephalaGene05710;MamblycephalaGene06006;Megalobrama_amblycephala_newGene_10276;Megalobrama_amblycephala_newGene_10569;Megalobrama_amblycephala_newGene_11306;Megalobrama_amblycephala_newGene_11856;Megalobrama_amblycephala_newGene_11923;Megalobrama_amblycephala_newGene_13931;Megalobrama_amblycephala_ne…
MSTRG.66993.1	MamblycephalaGene05059;MamblycephalaGene05272;MamblycephalaGene05276;MamblycephalaGene05301;MamblycephalaGene05327;MamblycephalaGene05348;MamblycephalaGene05409;MamblycephalaGene05412;MamblycephalaGene05419;MamblycephalaGene05504;MamblycephalaGene05505;MamblycephalaGene05569;MamblycephalaGene05614;MamblycephalaGene05803;MamblycephalaGene05807;MamblycephalaGene05928;MamblycephalaGene05965;Mamblyce…
MSTRG.55000.1	Megalobrama_amblycephala_newGene_64621;Megalobrama_amblycephala_newGene_65704;Megalobrama_amblycephala_newGene_66935;Megalobrama_amblycephala_newGene_68188;Megalobrama_amblycephala_newGene_68751;Megalobrama_amblycephala_newGene_68942;Megalobrama_amblycephala_newGene_69411;Megalobrama_amblycephala_newGene_52647;Megalobrama_amblycephala_newGene_52703;Megalobrama_amblycephala_newGene_57172;Mamblycep…
MSTRG.98646.5	MamblycephalaGene17142;MamblycephalaGene17421;MamblycephalaGene18633;Megalobrama_amblycephala_newGene_4491;Megalobrama_amblycephala_newGene_8846;MamblycephalaGene03774;MamblycephalaGene21658;MamblycephalaGene21863;Megalobrama_amblycephala_newGene_1551;Megalobrama_amblycephala_newGene_47043;Megalobrama_amblycephala_newGene_47496;Megalobrama_amblycephala_newGene_48849;Megalobrama_amblycephala_newGe…
MSTRG.95470.3	MamblycephalaGene16719;MamblycephalaGene17108;MamblycephalaGene17144;MamblycephalaGene17294;MamblycephalaGene17437;MamblycephalaGene17462;MamblycephalaGene17876;MamblycephalaGene18072;MamblycephalaGene18283;MamblycephalaGene18683;MamblycephalaGene18728;Megalobrama_amblycephala_newGene_4020;Megalobrama_amblycephala_newGene_4059;Megalobrama_amblycephala_newGene_5982;Megalobrama_amblycephala_newGene…
MSTRG.107777.2	MamblycephalaGene21112;MamblycephalaGene21625;MamblycephalaGene21911;MamblycephalaGene21966;MamblycephalaGene22111;MamblycephalaGene22187;Megalobrama_amblycephala_newGene_46071;Megalobrama_amblycephala_newGene_47692;Megalobrama_amblycephala_newGene_48153;Megalobrama_amblycephala_newGene_49909;MamblycephalaGene11900;MamblycephalaGene17031;MamblycephalaGene17109;MamblycephalaGene17187;Mamblycephala…
MSTRG.28303.1	Megalobrama_amblycephala_newGene_27348
MSTRG.72665.1	MamblycephalaGene05442;MamblycephalaGene05883;MamblycephalaGene06164;Megalobrama_amblycephala_newGene_9790;Megalobrama_amblycephala_newGene_10728;Megalobrama_amblycephala_newGene_11306;Megalobrama_amblycephala_newGene_12213;Megalobrama_amblycephala_newGene_13335;Megalobrama_amblycephala_newGene_13348;Megalobrama_amblycephala_newGene_13696;Megalobrama_amblycephala_newGene_14009;Megalobrama_amblyce…
MSTRG.89528.1	MamblycephalaGene21087;MamblycephalaGene21125;MamblycephalaGene21143;MamblycephalaGene21184;MamblycephalaGene21201;MamblycephalaGene21212;MamblycephalaGene21331;MamblycephalaGene21454;MamblycephalaGene21459;MamblycephalaGene21685;MamblycephalaGene21710;MamblycephalaGene21753;MamblycephalaGene21778;MamblycephalaGene21869;MamblycephalaGene21943;MamblycephalaGene21946;MamblycephalaGene21954;Mamblyce…
MSTRG.95014.1	MamblycephalaGene16625;MamblycephalaGene16635;MamblycephalaGene16643;MamblycephalaGene16729;MamblycephalaGene16884;MamblycephalaGene17026;MamblycephalaGene17084;MamblycephalaGene17135;MamblycephalaGene17217;MamblycephalaGene17224;MamblycephalaGene17266;MamblycephalaGene17288;MamblycephalaGene17381;MamblycephalaGene17392;MamblycephalaGene17405;MamblycephalaGene17436;MamblycephalaGene17490;Mamblyce…
MSTRG.57613.1	Megalobrama_amblycephala_newGene_53252;Megalobrama_amblycephala_newGene_57077;Megalobrama_amblycephala_newGene_46652;Megalobrama_amblycephala_newGene_48729;MamblycephalaGene23899;Megalobrama_amblycephala_newGene_1791;Megalobrama_amblycephala_newGene_2718;MamblycephalaGene16970;Megalobrama_amblycephala_newGene_42117;Megalobrama_amblycephala_newGene_10661;MamblycephalaGene01322;MamblycephalaGene021…
MSTRG.5748.1	Megalobrama_amblycephala_newGene_64274;Megalobrama_amblycephala_newGene_64533;Megalobrama_amblycephala_newGene_64621;Megalobrama_amblycephala_newGene_65704;Megalobrama_amblycephala_newGene_66935;Megalobrama_amblycephala_newGene_68188;Megalobrama_amblycephala_newGene_68751;Megalobrama_amblycephala_newGene_68942;Megalobrama_amblycephala_newGene_69411;Megalobrama_amblycephala_newGene_69571;Megalobra…
MSTRG.38598.3	MamblycephalaGene20209;MamblycephalaGene20279;MamblycephalaGene20395;MamblycephalaGene20441;MamblycephalaGene20648;MamblycephalaGene21047;MamblycephalaGene00136;MamblycephalaGene00289;MamblycephalaGene00413;MamblycephalaGene00967;MamblycephalaGene01020;MamblycephalaGene01200;MamblycephalaGene23720;MamblycephalaGene24000;MamblycephalaGene24003;MamblycephalaGene24032;MamblycephalaGene24038;Mamblyce…
MSTRG.43884.1	MamblycephalaGene11336;MamblycephalaGene12281;MamblycephalaGene12353;MamblycephalaGene06191;MamblycephalaGene06192
MSTRG.100357.5	Megalobrama_amblycephala_newGene_67118;Megalobrama_amblycephala_newGene_47201;MamblycephalaGene00111;MamblycephalaGene00600;MamblycephalaGene14467;MamblycephalaGene19885;MamblycephalaGene16855;MamblycephalaGene06105;MamblycephalaGene20523;Megalobrama_amblycephala_newGene_73262;Megalobrama_amblycephala_newGene_3997;MamblycephalaGene02770;MamblycephalaGene02878;Megalobrama_amblycephala_newGene_1569…
MSTRG.75119.2	MamblycephalaGene20741;MamblycephalaGene10979;MamblycephalaGene11886;MamblycephalaGene01876;MamblycephalaGene06365;MamblycephalaGene10234;MamblycephalaGene10384;Megalobrama_amblycephala_newGene_73406;Megalobrama_amblycephala_newGene_75581;MamblycephalaGene13547;MamblycephalaGene13588;MamblycephalaGene13804;MamblycephalaGene14114;MamblycephalaGene22543;MamblycephalaGene23007;MamblycephalaGene23148…
MSTRG.112756.1	MamblycephalaGene10717
MSTRG.84232.35	MamblycephalaGene09663;MamblycephalaGene09707;MamblycephalaGene09852;MamblycephalaGene09898;MamblycephalaGene09907;MamblycephalaGene09909;MamblycephalaGene09914;MamblycephalaGene09975;MamblycephalaGene10028;MamblycephalaGene10094;MamblycephalaGene10146;MamblycephalaGene10147;MamblycephalaGene10157;MamblycephalaGene10400;MamblycephalaGene10484;MamblycephalaGene10548;MamblycephalaGene10551;Mamblyce…
MSTRG.22790.2	Megalobrama_amblycephala_newGene_35333;Megalobrama_amblycephala_newGene_19453;Megalobrama_amblycephala_newGene_23818;Megalobrama_amblycephala_newGene_49264;Megalobrama_amblycephala_newGene_2373;MamblycephalaGene21861;MamblycephalaGene05576;MamblycephalaGene05913;MamblycephalaGene06143;MamblycephalaGene03050;MamblycephalaGene03687;MamblycephalaGene22757;MamblycephalaGene23534;Megalobrama_amblyceph…
MSTRG.117270.1	MamblycephalaGene01374;MamblycephalaGene01523;MamblycephalaGene01534;MamblycephalaGene01558;MamblycephalaGene01637;MamblycephalaGene01736;MamblycephalaGene02063;MamblycephalaGene02098;MamblycephalaGene02329;MamblycephalaGene02330;MamblycephalaGene02435;MamblycephalaGene02450;MamblycephalaGene02456;MamblycephalaGene02487;MamblycephalaGene19957;MamblycephalaGene19968;MamblycephalaGene20060;Mamblyce…
MSTRG.48784.9	Megalobrama_amblycephala_newGene_36894
MSTRG.78155.2	MamblycephalaGene07475;MamblycephalaGene07482;MamblycephalaGene07544;MamblycephalaGene07599;MamblycephalaGene07645;MamblycephalaGene07671;MamblycephalaGene07698;MamblycephalaGene07724;MamblycephalaGene07884;MamblycephalaGene07905;MamblycephalaGene07953;MamblycephalaGene07968;MamblycephalaGene08115;MamblycephalaGene08194;MamblycephalaGene08336;MamblycephalaGene08381;MamblycephalaGene08439;Mamblyce…
MSTRG.42118.1	MamblycephalaGene01155;MamblycephalaGene01240;MamblycephalaGene24279;MamblycephalaGene09047;MamblycephalaGene09448;MamblycephalaGene13206;MamblycephalaGene13306;Megalobrama_amblycephala_newGene_74293;MamblycephalaGene05389;MamblycephalaGene03497;Megalobrama_amblycephala_newGene_11086;MamblycephalaGene11307;MamblycephalaGene10270;MamblycephalaGene03960;Megalobrama_amblycephala_newGene_35848;Mambly…
MSTRG.57863.4	Megalobrama_amblycephala_newGene_69551;Megalobrama_amblycephala_newGene_69555;Megalobrama_amblycephala_newGene_70070;Megalobrama_amblycephala_newGene_52591;Megalobrama_amblycephala_newGene_52607;Megalobrama_amblycephala_newGene_55584;MamblycephalaGene14305;MamblycephalaGene14457;MamblycephalaGene14540;MamblycephalaGene14630;MamblycephalaGene14746;MamblycephalaGene14954;MamblycephalaGene22455;Mamb…
MSTRG.9876.2	MamblycephalaGene16719;MamblycephalaGene17108;MamblycephalaGene17144;MamblycephalaGene17294;MamblycephalaGene17437;MamblycephalaGene17462;MamblycephalaGene17876;MamblycephalaGene18072;MamblycephalaGene18283;MamblycephalaGene18683;MamblycephalaGene18728;Megalobrama_amblycephala_newGene_4020;Megalobrama_amblycephala_newGene_4059;Megalobrama_amblycephala_newGene_5982;Megalobrama_amblycephala_newGene…
MSTRG.72130.1	Megalobrama_amblycephala_newGene_9673;Megalobrama_amblycephala_newGene_10777;Megalobrama_amblycephala_newGene_10965;Megalobrama_amblycephala_newGene_13730;Megalobrama_amblycephala_newGene_16393;Megalobrama_amblycephala_newGene_17365;Megalobrama_amblycephala_newGene_17383;Megalobrama_amblycephala_newGene_18506;Megalobrama_amblycephala_newGene_18610;Megalobrama_amblycephala_newGene_19502;Megalobram…
MSTRG.108138.3	Megalobrama_amblycephala_newGene_48735;MamblycephalaGene17109;MamblycephalaGene17517;MamblycephalaGene07650;Megalobrama_amblycephala_newGene_13856;Megalobrama_amblycephala_newGene_17396;Megalobrama_amblycephala_newGene_18010;Megalobrama_amblycephala_newGene_18489;Megalobrama_amblycephala_newGene_21892;Megalobrama_amblycephala_newGene_24387;Megalobrama_amblycephala_newGene_6383;Megalobrama_amblyce…
MSTRG.23231.3	Megalobrama_amblycephala_newGene_24343
MSTRG.96719.1	MamblycephalaGene16575;MamblycephalaGene16625;MamblycephalaGene16635;MamblycephalaGene16643;MamblycephalaGene16705;MamblycephalaGene16706;MamblycephalaGene16729;MamblycephalaGene16731;MamblycephalaGene16884;MamblycephalaGene17026;MamblycephalaGene17084;MamblycephalaGene17135;MamblycephalaGene17217;MamblycephalaGene17224;MamblycephalaGene17266;MamblycephalaGene17288;MamblycephalaGene17299;Mamblyce…
MSTRG.108626.1	MamblycephalaGene21675;MamblycephalaGene21784;Megalobrama_amblycephala_newGene_43928;Megalobrama_amblycephala_newGene_44761;Megalobrama_amblycephala_newGene_45407;Megalobrama_amblycephala_newGene_45410;Megalobrama_amblycephala_newGene_45584;Megalobrama_amblycephala_newGene_45919;Megalobrama_amblycephala_newGene_46209;Megalobrama_amblycephala_newGene_46339;Megalobrama_amblycephala_newGene_47091;Me…
MSTRG.100855.1	MamblycephalaGene10979;MamblycephalaGene11072;MamblycephalaGene11193;MamblycephalaGene11297;MamblycephalaGene11324;MamblycephalaGene11436;MamblycephalaGene11622;Megalobrama_amblycephala_newGene_64118;Megalobrama_amblycephala_newGene_64859;Megalobrama_amblycephala_newGene_65242;Megalobrama_amblycephala_newGene_65419;Megalobrama_amblycephala_newGene_65606;Megalobrama_amblycephala_newGene_66747;Mega…
MSTRG.102825.1	MamblycephalaGene10933;MamblycephalaGene10984;MamblycephalaGene11061;MamblycephalaGene11121;MamblycephalaGene11189;MamblycephalaGene11262;MamblycephalaGene11307;MamblycephalaGene11396;MamblycephalaGene11583;Megalobrama_amblycephala_newGene_64346;Megalobrama_amblycephala_newGene_64495;Megalobrama_amblycephala_newGene_66125;Megalobrama_amblycephala_newGene_66416;Megalobrama_amblycephala_newGene_665…
MSTRG.21912.1	Megalobrama_amblycephala_newGene_54379;Megalobrama_amblycephala_newGene_55098;Megalobrama_amblycephala_newGene_55642;MamblycephalaGene01927;MamblycephalaGene02601;Megalobrama_amblycephala_newGene_38248;Megalobrama_amblycephala_newGene_39561;Megalobrama_amblycephala_newGene_39563;Megalobrama_amblycephala_newGene_39575;Megalobrama_amblycephala_newGene_40535;Megalobrama_amblycephala_newGene_41557;Me…
MSTRG.58802.5	Megalobrama_amblycephala_newGene_46288
MSTRG.69243.1	MamblycephalaGene05292;MamblycephalaGene05883;Megalobrama_amblycephala_newGene_11306;Megalobrama_amblycephala_newGene_11856;Megalobrama_amblycephala_newGene_13696;Megalobrama_amblycephala_newGene_14279;Megalobrama_amblycephala_newGene_15275;Megalobrama_amblycephala_newGene_17158;Megalobrama_amblycephala_newGene_17159;Megalobrama_amblycephala_newGene_17160;Megalobrama_amblycephala_newGene_20372;Me…
MSTRG.119807.1	Megalobrama_amblycephala_newGene_16756;Megalobrama_amblycephala_newGene_16805;Megalobrama_amblycephala_newGene_17090;Megalobrama_amblycephala_newGene_17151;Megalobrama_amblycephala_newGene_17158;Megalobrama_amblycephala_newGene_17159;Megalobrama_amblycephala_newGene_17160;Megalobrama_amblycephala_newGene_17198;Megalobrama_amblycephala_newGene_17803;Megalobrama_amblycephala_newGene_18166;Megalobra…
MSTRG.105575.3	MamblycephalaGene21087;MamblycephalaGene21125;MamblycephalaGene21143;MamblycephalaGene21184;MamblycephalaGene21201;MamblycephalaGene21212;MamblycephalaGene21331;MamblycephalaGene21454;MamblycephalaGene21459;MamblycephalaGene21710;MamblycephalaGene21753;MamblycephalaGene21778;MamblycephalaGene21869;MamblycephalaGene21943;MamblycephalaGene21946;MamblycephalaGene21954;MamblycephalaGene22012;Mamblyce…
MSTRG.80548.4	MamblycephalaGene09969;MamblycephalaGene10072;MamblycephalaGene10234;MamblycephalaGene10266;MamblycephalaGene10384;MamblycephalaGene10600;MamblycephalaGene10674;MamblycephalaGene10765;Megalobrama_amblycephala_newGene_19064;Megalobrama_amblycephala_newGene_21522;Megalobrama_amblycephala_newGene_21848;Megalobrama_amblycephala_newGene_23855;MamblycephalaGene12341;MamblycephalaGene12651;Megalobrama_a…
MSTRG.91984.1	Megalobrama_amblycephala_newGene_69053;Megalobrama_amblycephala_newGene_43661;Megalobrama_amblycephala_newGene_29331
MSTRG.105147.1	MamblycephalaGene10820;MamblycephalaGene11092;MamblycephalaGene11546;Megalobrama_amblycephala_newGene_65224;Megalobrama_amblycephala_newGene_66618;Megalobrama_amblycephala_newGene_66937;Megalobrama_amblycephala_newGene_67007;Megalobrama_amblycephala_newGene_68517;Megalobrama_amblycephala_newGene_69271;Megalobrama_amblycephala_newGene_46652;Megalobrama_amblycephala_newGene_46653;Megalobrama_amblyc…
MSTRG.103576.8	MamblycephalaGene11509;MamblycephalaGene11822;Megalobrama_amblycephala_newGene_66301;Megalobrama_amblycephala_newGene_68177;Megalobrama_amblycephala_newGene_69231;MamblycephalaGene00201;MamblycephalaGene00256;MamblycephalaGene00350;MamblycephalaGene00585;MamblycephalaGene00633;MamblycephalaGene01241;MamblycephalaGene18123;MamblycephalaGene18153;MamblycephalaGene18173;MamblycephalaGene18505;Mambly…
MSTRG.63922.1	Megalobrama_amblycephala_newGene_62804;Megalobrama_amblycephala_newGene_63036;Megalobrama_amblycephala_newGene_4265;Megalobrama_amblycephala_newGene_10331;Megalobrama_amblycephala_newGene_2373;Megalobrama_amblycephala_newGene_24486;Megalobrama_amblycephala_newGene_66149;Megalobrama_amblycephala_newGene_72262;MamblycephalaGene18095
MSTRG.113189.2	Megalobrama_amblycephala_newGene_11045
MSTRG.90581.6	MamblycephalaGene21360;Megalobrama_amblycephala_newGene_55831;MamblycephalaGene18101;MamblycephalaGene17134
MSTRG.59643.8	MamblycephalaGene08967;Megalobrama_amblycephala_newGene_57327;Megalobrama_amblycephala_newGene_3575;MamblycephalaGene03247
MSTRG.102442.2	Megalobrama_amblycephala_newGene_49848;MamblycephalaGene13780;Megalobrama_amblycephala_newGene_10634;Megalobrama_amblycephala_newGene_20568;Megalobrama_amblycephala_newGene_23773
MSTRG.63610.1	Megalobrama_amblycephala_newGene_57536;Megalobrama_amblycephala_newGene_58327;Megalobrama_amblycephala_newGene_58421;Megalobrama_amblycephala_newGene_58667;Megalobrama_amblycephala_newGene_59200;Megalobrama_amblycephala_newGene_59238;Megalobrama_amblycephala_newGene_60649;Megalobrama_amblycephala_newGene_63206;MamblycephalaGene12260;Megalobrama_amblycephala_newGene_35391;Megalobrama_amblycephala_…
MSTRG.109706.5	Megalobrama_amblycephala_newGene_47764;MamblycephalaGene17102;MamblycephalaGene10148;Megalobrama_amblycephala_newGene_21147;Megalobrama_amblycephala_newGene_23818;Megalobrama_amblycephala_newGene_62804;MamblycephalaGene20027;Megalobrama_amblycephala_newGene_70185;Megalobrama_amblycephala_newGene_7507;Megalobrama_amblycephala_newGene_1114;Megalobrama_amblycephala_newGene_2373;MamblycephalaGene0551…
MSTRG.47755.2	MamblycephalaGene14305;MamblycephalaGene14457;MamblycephalaGene14540;MamblycephalaGene14630;MamblycephalaGene14746;MamblycephalaGene14954;MamblycephalaGene22455;MamblycephalaGene22592;MamblycephalaGene22730;MamblycephalaGene22915;MamblycephalaGene22944;MamblycephalaGene23069;MamblycephalaGene23373;MamblycephalaGene23545;MamblycephalaGene23664;Megalobrama_amblycephala_newGene_52591;Megalobrama_amb…
MSTRG.82096.2	Megalobrama_amblycephala_newGene_20568;Megalobrama_amblycephala_newGene_21050;MamblycephalaGene12038;MamblycephalaGene12668;Megalobrama_amblycephala_newGene_4981;Megalobrama_amblycephala_newGene_5056;MamblycephalaGene22846;Megalobrama_amblycephala_newGene_27161;Megalobrama_amblycephala_newGene_10473;Megalobrama_amblycephala_newGene_10988;MamblycephalaGene11025;Megalobrama_amblycephala_newGene_606…
MSTRG.118288.3	Megalobrama_amblycephala_newGene_16470;Megalobrama_amblycephala_newGene_17365;Megalobrama_amblycephala_newGene_17382;Megalobrama_amblycephala_newGene_18077;Megalobrama_amblycephala_newGene_18430;Megalobrama_amblycephala_newGene_18726;Megalobrama_amblycephala_newGene_19014;Megalobrama_amblycephala_newGene_22274;Megalobrama_amblycephala_newGene_24821;MamblycephalaGene16596;MamblycephalaGene16598;Ma…
MSTRG.91932.1	Megalobrama_amblycephala_newGene_69007;Megalobrama_amblycephala_newGene_18928
MSTRG.68752.1	MamblycephalaGene07418;Megalobrama_amblycephala_newGene_72175
MSTRG.74763.8	MamblycephalaGene07475;MamblycephalaGene07482;MamblycephalaGene07496;MamblycephalaGene07544;MamblycephalaGene07599;MamblycephalaGene07634;MamblycephalaGene07645;MamblycephalaGene07671;MamblycephalaGene07695;MamblycephalaGene07698;MamblycephalaGene07724;MamblycephalaGene07848;MamblycephalaGene07884;MamblycephalaGene07905;MamblycephalaGene07953;MamblycephalaGene07968;MamblycephalaGene08035;Mamblyce…
MSTRG.88415.1	MamblycephalaGene21751;MamblycephalaGene21828;MamblycephalaGene21999;MamblycephalaGene22150;MamblycephalaGene22160;Megalobrama_amblycephala_newGene_65814;Megalobrama_amblycephala_newGene_69499;Megalobrama_amblycephala_newGene_5177;Megalobrama_amblycephala_newGene_5776;MamblycephalaGene19957;MamblycephalaGene19968;MamblycephalaGene20075;MamblycephalaGene20394;MamblycephalaGene20404;MamblycephalaGe…
MSTRG.63052.7	Megalobrama_amblycephala_newGene_63896;MamblycephalaGene01739;MamblycephalaGene20539;MamblycephalaGene20988;Megalobrama_amblycephala_newGene_13731;Megalobrama_amblycephala_newGene_1299;Megalobrama_amblycephala_newGene_43928;Megalobrama_amblycephala_newGene_48104;Megalobrama_amblycephala_newGene_49332;Megalobrama_amblycephala_newGene_51938;Megalobrama_amblycephala_newGene_22447;MamblycephalaGene04…
MSTRG.54881.4	MamblycephalaGene22292;MamblycephalaGene22678;MamblycephalaGene23053;MamblycephalaGene09153;MamblycephalaGene09487;MamblycephalaGene04746;Megalobrama_amblycephala_newGene_43809;Megalobrama_amblycephala_newGene_44503;Megalobrama_amblycephala_newGene_48832;MamblycephalaGene12177;Megalobrama_amblycephala_newGene_62273;MamblycephalaGene20509;Megalobrama_amblycephala_newGene_2716;MamblycephalaGene1692…
MSTRG.95835.1	MamblycephalaGene16625;MamblycephalaGene16635;MamblycephalaGene16705;MamblycephalaGene16729;MamblycephalaGene17084;MamblycephalaGene17224;MamblycephalaGene17266;MamblycephalaGene17381;MamblycephalaGene17392;MamblycephalaGene17405;MamblycephalaGene17436;MamblycephalaGene17490;MamblycephalaGene17541;MamblycephalaGene17758;MamblycephalaGene17767;MamblycephalaGene17856;MamblycephalaGene17907;Mamblyce…
MSTRG.107203.5	MamblycephalaGene21407;MamblycephalaGene10857;MamblycephalaGene08029;MamblycephalaGene13034;Megalobrama_amblycephala_newGene_63794;MamblycephalaGene21040;MamblycephalaGene13130;MamblycephalaGene13562;Megalobrama_amblycephala_newGene_70293;Megalobrama_amblycephala_newGene_6117;MamblycephalaGene18904;MamblycephalaGene23170;MamblycephalaGene15023;MamblycephalaGene06303;MamblycephalaGene04252;Megalob…
MSTRG.99568.1	Megalobrama_amblycephala_newGene_75726
MSTRG.42055.1	MamblycephalaGene20267;MamblycephalaGene20598;Megalobrama_amblycephala_newGene_2390;Megalobrama_amblycephala_newGene_2418;MamblycephalaGene15524;MamblycephalaGene08544;MamblycephalaGene08753;MamblycephalaGene08851;MamblycephalaGene09191;MamblycephalaGene18327;MamblycephalaGene13187;MamblycephalaGene13344;MamblycephalaGene13494;MamblycephalaGene14221;Megalobrama_amblycephala_newGene_72371;Mamblyce…
MSTRG.60279.1	Megalobrama_amblycephala_newGene_57803;Megalobrama_amblycephala_newGene_59211;Megalobrama_amblycephala_newGene_62224;MamblycephalaGene12085;MamblycephalaGene12439;Megalobrama_amblycephala_newGene_35269;Megalobrama_amblycephala_newGene_35857;Megalobrama_amblycephala_newGene_36113;Megalobrama_amblycephala_newGene_36341;Megalobrama_amblycephala_newGene_38072;Megalobrama_amblycephala_newGene_41533;Me…
MSTRG.96983.1	MamblycephalaGene16988;MamblycephalaGene20277;MamblycephalaGene00971;Megalobrama_amblycephala_newGene_11921;MamblycephalaGene19485;Megalobrama_amblycephala_newGene_21279;Megalobrama_amblycephala_newGene_23819
MSTRG.32546.6	MamblycephalaGene08016;Megalobrama_amblycephala_newGene_44007;Megalobrama_amblycephala_newGene_44968;Megalobrama_amblycephala_newGene_45414;Megalobrama_amblycephala_newGene_46276;Megalobrama_amblycephala_newGene_61482;Megalobrama_amblycephala_newGene_2390;Megalobrama_amblycephala_newGene_35942;Megalobrama_amblycephala_newGene_39577;Megalobrama_amblycephala_newGene_40136;Megalobrama_amblycephala_n…
MSTRG.118712.2	Megalobrama_amblycephala_newGene_16883;Megalobrama_amblycephala_newGene_17699;Megalobrama_amblycephala_newGene_19259;Megalobrama_amblycephala_newGene_22059;Megalobrama_amblycephala_newGene_22361;Megalobrama_amblycephala_newGene_22880;Megalobrama_amblycephala_newGene_23310;Megalobrama_amblycephala_newGene_23862;MamblycephalaGene16871;MamblycephalaGene16941;MamblycephalaGene16943;Megalobrama_amblyc…
MSTRG.49467.2	MamblycephalaGene14815;MamblycephalaGene15096;MamblycephalaGene12113;Megalobrama_amblycephala_newGene_26375;MamblycephalaGene15445;Megalobrama_amblycephala_newGene_40379;Megalobrama_amblycephala_newGene_40380
MSTRG.80811.4	MamblycephalaGene09687;MamblycephalaGene09864;MamblycephalaGene09920;MamblycephalaGene09924;MamblycephalaGene10025;MamblycephalaGene10088;MamblycephalaGene10305;MamblycephalaGene10389;MamblycephalaGene10647;Megalobrama_amblycephala_newGene_16981;Megalobrama_amblycephala_newGene_17034;Megalobrama_amblycephala_newGene_17814;Megalobrama_amblycephala_newGene_20274;Megalobrama_amblycephala_newGene_213…
MSTRG.76609.1	MamblycephalaGene07447;MamblycephalaGene08150;Megalobrama_amblycephala_newGene_1651;Megalobrama_amblycephala_newGene_1946;Megalobrama_amblycephala_newGene_1947;MamblycephalaGene20387;MamblycephalaGene06326;MamblycephalaGene19902;MamblycephalaGene23552;Megalobrama_amblycephala_newGene_19434;Megalobrama_amblycephala_newGene_19614;Megalobrama_amblycephala_newGene_22880;Megalobrama_amblycephala_newGe…
MSTRG.59080.1	Megalobrama_amblycephala_newGene_65344;Megalobrama_amblycephala_newGene_51202;Megalobrama_amblycephala_newGene_52950;Megalobrama_amblycephala_newGene_53399;MamblycephalaGene14389;MamblycephalaGene14412;MamblycephalaGene14707;MamblycephalaGene14713;MamblycephalaGene14809;MamblycephalaGene15101;MamblycephalaGene15183;MamblycephalaGene15230;MamblycephalaGene15333;MamblycephalaGene23256;Mamblycephala…
MSTRG.52593.16	Megalobrama_amblycephala_newGene_74209;MamblycephalaGene23282;Megalobrama_amblycephala_newGene_51315;MamblycephalaGene01370;MamblycephalaGene05454;Megalobrama_amblycephala_newGene_10380;Megalobrama_amblycephala_newGene_10524;Megalobrama_amblycephala_newGene_63418
MSTRG.37628.2	MamblycephalaGene19957;MamblycephalaGene19968;MamblycephalaGene20060;MamblycephalaGene20075;MamblycephalaGene20080;MamblycephalaGene20359;MamblycephalaGene20394;MamblycephalaGene20404;MamblycephalaGene20528;MamblycephalaGene20558;MamblycephalaGene20944;MamblycephalaGene21085;MamblycephalaGene00150;MamblycephalaGene00294;MamblycephalaGene00356;MamblycephalaGene00363;MamblycephalaGene00421;Mamblyce…
MSTRG.78488.1	MamblycephalaGene07495;MamblycephalaGene07604;MamblycephalaGene07653;MamblycephalaGene07948;MamblycephalaGene07987;MamblycephalaGene08046;MamblycephalaGene08107;MamblycephalaGene08221;MamblycephalaGene08461;MamblycephalaGene23720;MamblycephalaGene23994;MamblycephalaGene24000;MamblycephalaGene24032;MamblycephalaGene24038;MamblycephalaGene24155;MamblycephalaGene24331;MamblycephalaGene24379;Megalobr…
MSTRG.46234.1	Megalobrama_amblycephala_newGene_71347;Megalobrama_amblycephala_newGene_38557
MSTRG.13372.9	Megalobrama_amblycephala_newGene_71054;MamblycephalaGene02059;MamblycephalaGene08078;MamblycephalaGene23495;MamblycephalaGene13687;Megalobrama_amblycephala_newGene_14250;MamblycephalaGene18134;MamblycephalaGene10043;MamblycephalaGene14630;MamblycephalaGene00858;MamblycephalaGene15861;MamblycephalaGene12253;MamblycephalaGene12784;MamblycephalaGene11757
MSTRG.47307.1	Megalobrama_amblycephala_newGene_70770;Megalobrama_amblycephala_newGene_71069;Megalobrama_amblycephala_newGene_71759;Megalobrama_amblycephala_newGene_71864;Megalobrama_amblycephala_newGene_72136;Megalobrama_amblycephala_newGene_72344;Megalobrama_amblycephala_newGene_72378;Megalobrama_amblycephala_newGene_72471;Megalobrama_amblycephala_newGene_72577;Megalobrama_amblycephala_newGene_72670;Megalobra…
MSTRG.17314.6	Megalobrama_amblycephala_newGene_16392;Megalobrama_amblycephala_newGene_18714;Megalobrama_amblycephala_newGene_19327;Megalobrama_amblycephala_newGene_19409;Megalobrama_amblycephala_newGene_19873;Megalobrama_amblycephala_newGene_21416;Megalobrama_amblycephala_newGene_22055;Megalobrama_amblycephala_newGene_23284;Megalobrama_amblycephala_newGene_23817;Megalobrama_amblycephala_newGene_24324;Megalobra…
MSTRG.106134.1	Megalobrama_amblycephala_newGene_44761;Megalobrama_amblycephala_newGene_45410;Megalobrama_amblycephala_newGene_46209;Megalobrama_amblycephala_newGene_46339;Megalobrama_amblycephala_newGene_47171;Megalobrama_amblycephala_newGene_47270;Megalobrama_amblycephala_newGene_47376;Megalobrama_amblycephala_newGene_47392;Megalobrama_amblycephala_newGene_47530;Megalobrama_amblycephala_newGene_48455;Megalobra…
MSTRG.92201.3	MamblycephalaGene21125;MamblycephalaGene21143;MamblycephalaGene21184;MamblycephalaGene21201;MamblycephalaGene21212;MamblycephalaGene21252;MamblycephalaGene21331;MamblycephalaGene21351;MamblycephalaGene21454;MamblycephalaGene21459;MamblycephalaGene21710;MamblycephalaGene21753;MamblycephalaGene21778;MamblycephalaGene21869;MamblycephalaGene21946;MamblycephalaGene21954;MamblycephalaGene22012;Mamblyce…
MSTRG.7620.1	MamblycephalaGene07364;MamblycephalaGene07389;MamblycephalaGene07398;MamblycephalaGene07820;MamblycephalaGene07917;MamblycephalaGene07944;MamblycephalaGene08005;MamblycephalaGene08007;MamblycephalaGene08116;MamblycephalaGene08165;MamblycephalaGene08183;MamblycephalaGene24393;MamblycephalaGene24415;Megalobrama_amblycephala_newGene_1103;MamblycephalaGene19947;MamblycephalaGene20015;MamblycephalaGen…
MSTRG.116407.1	MamblycephalaGene01766;Megalobrama_amblycephala_newGene_51565;MamblycephalaGene04263;MamblycephalaGene04857;MamblycephalaGene08696;MamblycephalaGene21320;MamblycephalaGene21925;Megalobrama_amblycephala_newGene_26690;Megalobrama_amblycephala_newGene_27009;MamblycephalaGene13255;MamblycephalaGene13664;Megalobrama_amblycephala_newGene_10110;Megalobrama_amblycephala_newGene_10206;Megalobrama_amblycep…
MSTRG.52465.1	MamblycephalaGene14617;Megalobrama_amblycephala_newGene_1281;Megalobrama_amblycephala_newGene_48364;Megalobrama_amblycephala_newGene_65272;MamblycephalaGene07363;MamblycephalaGene15942;Megalobrama_amblycephala_newGene_41662;Megalobrama_amblycephala_newGene_42392
MSTRG.53727.1	Megalobrama_amblycephala_newGene_66416;Megalobrama_amblycephala_newGene_66506;Megalobrama_amblycephala_newGene_66970;Megalobrama_amblycephala_newGene_67576;Megalobrama_amblycephala_newGene_69468;Megalobrama_amblycephala_newGene_52482;Megalobrama_amblycephala_newGene_53914;Megalobrama_amblycephala_newGene_55009;Megalobrama_amblycephala_newGene_55011;Megalobrama_amblycephala_newGene_55110;Megalobra…
MSTRG.55752.1	Megalobrama_amblycephala_newGene_65221;Megalobrama_amblycephala_newGene_65407;Megalobrama_amblycephala_newGene_67218;Megalobrama_amblycephala_newGene_67274;Megalobrama_amblycephala_newGene_68508;Megalobrama_amblycephala_newGene_68658;Megalobrama_amblycephala_newGene_69040;Megalobrama_amblycephala_newGene_69402;Megalobrama_amblycephala_newGene_70293;Megalobrama_amblycephala_newGene_50852;Megalobra…
MSTRG.109893.1	MamblycephalaGene21557;MamblycephalaGene21736;MamblycephalaGene21873;Megalobrama_amblycephala_newGene_44304;Megalobrama_amblycephala_newGene_46240;Megalobrama_amblycephala_newGene_48182;Megalobrama_amblycephala_newGene_48682;MamblycephalaGene11337;MamblycephalaGene11420;MamblycephalaGene11640;MamblycephalaGene16901;Megalobrama_amblycephala_newGene_71361;Megalobrama_amblycephala_newGene_72061;Mega…
MSTRG.39891.13	MamblycephalaGene20135;MamblycephalaGene20166;MamblycephalaGene20222;MamblycephalaGene20737;MamblycephalaGene20738;MamblycephalaGene20914;MamblycephalaGene20984;MamblycephalaGene00178;MamblycephalaGene00201;MamblycephalaGene00256;MamblycephalaGene00350;MamblycephalaGene00585;MamblycephalaGene00633;MamblycephalaGene01241;MamblycephalaGene23869;MamblycephalaGene23963;MamblycephalaGene24088;Mamblyce…
MSTRG.76594.1	MamblycephalaGene07693;MamblycephalaGene07696;MamblycephalaGene08289;MamblycephalaGene08306;MamblycephalaGene23707;MamblycephalaGene23897;MamblycephalaGene24233;MamblycephalaGene24617;Megalobrama_amblycephala_newGene_2733;MamblycephalaGene20044;MamblycephalaGene20309;MamblycephalaGene20388;MamblycephalaGene20527;MamblycephalaGene20611;MamblycephalaGene11125;MamblycephalaGene11143;MamblycephalaGen…
MSTRG.98476.2	MamblycephalaGene17899;MamblycephalaGene17927;MamblycephalaGene17942;MamblycephalaGene18266;MamblycephalaGene18364;Megalobrama_amblycephala_newGene_3820;Megalobrama_amblycephala_newGene_4085;Megalobrama_amblycephala_newGene_4121;Megalobrama_amblycephala_newGene_4199;Megalobrama_amblycephala_newGene_5554;Megalobrama_amblycephala_newGene_6529;Megalobrama_amblycephala_newGene_8174;Megalobrama_amblyc…
MSTRG.113469.1	Megalobrama_amblycephala_newGene_50600;Megalobrama_amblycephala_newGene_56445;Megalobrama_amblycephala_newGene_36031;MamblycephalaGene11097;Megalobrama_amblycephala_newGene_4251;Megalobrama_amblycephala_newGene_44968;Megalobrama_amblycephala_newGene_50599;Megalobrama_amblycephala_newGene_30038;Megalobrama_amblycephala_newGene_32191;Megalobrama_amblycephala_newGene_34037;Megalobrama_amblycephala_n…
MSTRG.66004.1	Megalobrama_amblycephala_newGene_58695;Megalobrama_amblycephala_newGene_60472;Megalobrama_amblycephala_newGene_61318;Megalobrama_amblycephala_newGene_61816;Megalobrama_amblycephala_newGene_62101;Megalobrama_amblycephala_newGene_62102;Megalobrama_amblycephala_newGene_63390;Megalobrama_amblycephala_newGene_63957;MamblycephalaGene12163;MamblycephalaGene12212;MamblycephalaGene12283;MamblycephalaGene1…
MSTRG.42778.1	MamblycephalaGene00003;MamblycephalaGene23871;Megalobrama_amblycephala_newGene_5453;MamblycephalaGene10260;Megalobrama_amblycephala_newGene_48792;MamblycephalaGene12810
MSTRG.115492.8	Megalobrama_amblycephala_newGene_13051
MSTRG.82931.1	MamblycephalaGene10398;Megalobrama_amblycephala_newGene_22575;Megalobrama_amblycephala_newGene_5705;MamblycephalaGene24412;MamblycephalaGene22521;MamblycephalaGene06713;MamblycephalaGene07000;Megalobrama_amblycephala_newGene_10322;Megalobrama_amblycephala_newGene_13310;MamblycephalaGene11254;Megalobrama_amblycephala_newGene_63601;MamblycephalaGene19271;Megalobrama_amblycephala_newGene_49690;Megal…
MSTRG.35303.1	MamblycephalaGene02702;MamblycephalaGene02947;MamblycephalaGene03470;Megalobrama_amblycephala_newGene_58696;MamblycephalaGene24244;MamblycephalaGene16714;Megalobrama_amblycephala_newGene_56736;MamblycephalaGene05858;MamblycephalaGene05921;MamblycephalaGene23551;MamblycephalaGene21258;MamblycephalaGene20567;MamblycephalaGene00013;MamblycephalaGene01235;Megalobrama_amblycephala_newGene_66344;Mambly…
MSTRG.41099.1	MamblycephalaGene00986;Megalobrama_amblycephala_newGene_1771;MamblycephalaGene15727;MamblycephalaGene08779;MamblycephalaGene18050;MamblycephalaGene13610;MamblycephalaGene03378;Megalobrama_amblycephala_newGene_54590;Megalobrama_amblycephala_newGene_13506;MamblycephalaGene14354;MamblycephalaGene15233;Megalobrama_amblycephala_newGene_30213;Megalobrama_amblycephala_newGene_44338;Megalobrama_amblyceph…
MSTRG.51772.1	MamblycephalaGene14654;MamblycephalaGene22503;MamblycephalaGene22846;MamblycephalaGene22963;Megalobrama_amblycephala_newGene_52322;Megalobrama_amblycephala_newGene_54600;MamblycephalaGene06926;MamblycephalaGene09777;MamblycephalaGene09946;MamblycephalaGene23939;MamblycephalaGene24232;Megalobrama_amblycephala_newGene_1919;Megalobrama_amblycephala_newGene_1944;Megalobrama_amblycephala_newGene_1945;…
MSTRG.77598.1	Megalobrama_amblycephala_newGene_57792
MSTRG.19459.4	MamblycephalaGene16911
MSTRG.23213.1	Megalobrama_amblycephala_newGene_50600;Megalobrama_amblycephala_newGene_50601;Megalobrama_amblycephala_newGene_50603;Megalobrama_amblycephala_newGene_50605;Megalobrama_amblycephala_newGene_35696;Megalobrama_amblycephala_newGene_24326;Megalobrama_amblycephala_newGene_45550;Megalobrama_amblycephala_newGene_50312;Megalobrama_amblycephala_newGene_67949;Megalobrama_amblycephala_newGene_6954;Megalobram…
MSTRG.3558.1	MamblycephalaGene16192;Megalobrama_amblycephala_newGene_32023
MSTRG.27534.2	MamblycephalaGene02671;MamblycephalaGene02744;MamblycephalaGene02760;MamblycephalaGene02834;MamblycephalaGene02863;MamblycephalaGene02998;MamblycephalaGene03382;MamblycephalaGene03503;MamblycephalaGene03508;MamblycephalaGene03574;MamblycephalaGene03617;MamblycephalaGene03820;MamblycephalaGene07475;MamblycephalaGene07482;MamblycephalaGene07544;MamblycephalaGene07599;MamblycephalaGene07645;Mamblyce…
MSTRG.47412.1	Megalobrama_amblycephala_newGene_73965;MamblycephalaGene15064;MamblycephalaGene15167;Megalobrama_amblycephala_newGene_51880;MamblycephalaGene03956;MamblycephalaGene04000;MamblycephalaGene10338;MamblycephalaGene23819;Megalobrama_amblycephala_newGene_2009;MamblycephalaGene08928;MamblycephalaGene18225;MamblycephalaGene13383;MamblycephalaGene14017;MamblycephalaGene01802;MamblycephalaGene02376;Mamblyc…
MSTRG.25261.1	MamblycephalaGene10857;MamblycephalaGene01430;MamblycephalaGene01702;Megalobrama_amblycephala_newGene_42616;Megalobrama_amblycephala_newGene_20741;MamblycephalaGene18904;MamblycephalaGene04252;MamblycephalaGene08794;MamblycephalaGene21160;Megalobrama_amblycephala_newGene_6528;MamblycephalaGene06006;MamblycephalaGene06303;Megalobrama_amblycephala_newGene_25510;Megalobrama_amblycephala_newGene_2708…
MSTRG.83051.1	MamblycephalaGene14954;MamblycephalaGene22455;Megalobrama_amblycephala_newGene_47669;MamblycephalaGene18587;MamblycephalaGene04560;MamblycephalaGene16004;MamblycephalaGene21508;Megalobrama_amblycephala_newGene_69551;Megalobrama_amblycephala_newGene_69555;MamblycephalaGene02609;MamblycephalaGene03068;Megalobrama_amblycephala_newGene_35449
MSTRG.42859.1	MamblycephalaGene20028;MamblycephalaGene20271;MamblycephalaGene20587;MamblycephalaGene20612;MamblycephalaGene20646;MamblycephalaGene00003;MamblycephalaGene00166;MamblycephalaGene00190;MamblycephalaGene00513;MamblycephalaGene00804;MamblycephalaGene00807;MamblycephalaGene01211;MamblycephalaGene01284;MamblycephalaGene23749;MamblycephalaGene23755;MamblycephalaGene24149;MamblycephalaGene24154;Mamblyce…
MSTRG.60088.13	Megalobrama_amblycephala_newGene_57349;Megalobrama_amblycephala_newGene_58394;Megalobrama_amblycephala_newGene_59107;Megalobrama_amblycephala_newGene_60177;Megalobrama_amblycephala_newGene_61368;Megalobrama_amblycephala_newGene_61437;Megalobrama_amblycephala_newGene_61931;Megalobrama_amblycephala_newGene_61992;Megalobrama_amblycephala_newGene_62030;Megalobrama_amblycephala_newGene_63081;Megalobra…
MSTRG.61563.2	Megalobrama_amblycephala_newGene_57294;Megalobrama_amblycephala_newGene_57532;Megalobrama_amblycephala_newGene_57617;Megalobrama_amblycephala_newGene_58485;Megalobrama_amblycephala_newGene_59331;Megalobrama_amblycephala_newGene_59851;Megalobrama_amblycephala_newGene_59942;Megalobrama_amblycephala_newGene_60377;Megalobrama_amblycephala_newGene_60463;Megalobrama_amblycephala_newGene_60464;Megalobra…
MSTRG.116272.1	MamblycephalaGene01374;MamblycephalaGene01523;MamblycephalaGene01534;MamblycephalaGene01558;MamblycephalaGene01637;MamblycephalaGene01736;MamblycephalaGene02063;MamblycephalaGene02329;MamblycephalaGene02330;MamblycephalaGene02349;MamblycephalaGene02435;MamblycephalaGene02450;MamblycephalaGene02456;MamblycephalaGene02487;MamblycephalaGene19957;MamblycephalaGene19968;MamblycephalaGene20060;Mamblyce…
MSTRG.63927.2	Megalobrama_amblycephala_newGene_58643;Megalobrama_amblycephala_newGene_62371;Megalobrama_amblycephala_newGene_63043;MamblycephalaGene12312;MamblycephalaGene12902;Megalobrama_amblycephala_newGene_36001;Megalobrama_amblycephala_newGene_37358;Megalobrama_amblycephala_newGene_37902;Megalobrama_amblycephala_newGene_41669;MamblycephalaGene02486;MamblycephalaGene19941;MamblycephalaGene20033;Mamblycepha…
MSTRG.61134.1	Megalobrama_amblycephala_newGene_57445;Megalobrama_amblycephala_newGene_58925;Megalobrama_amblycephala_newGene_61335;Megalobrama_amblycephala_newGene_62389;MamblycephalaGene12224;MamblycephalaGene12627;MamblycephalaGene12948;Megalobrama_amblycephala_newGene_36342;Megalobrama_amblycephala_newGene_37027;Megalobrama_amblycephala_newGene_37032;Megalobrama_amblycephala_newGene_37034;Megalobrama_amblyc…
MSTRG.44414.1	MamblycephalaGene14591;MamblycephalaGene14748;MamblycephalaGene14811;Megalobrama_amblycephala_newGene_56266;MamblycephalaGene04589;MamblycephalaGene10057;MamblycephalaGene10304;MamblycephalaGene10441;MamblycephalaGene24078;Megalobrama_amblycephala_newGene_864;Megalobrama_amblycephala_newGene_2376;MamblycephalaGene08641;MamblycephalaGene09005;MamblycephalaGene09306;Megalobrama_amblycephala_newGene…
MSTRG.10446.1	MamblycephalaGene10825;MamblycephalaGene11656;MamblycephalaGene11827;Megalobrama_amblycephala_newGene_64165;Megalobrama_amblycephala_newGene_64318;MamblycephalaGene14618;MamblycephalaGene03861;Megalobrama_amblycephala_newGene_62612;MamblycephalaGene10184;Megalobrama_amblycephala_newGene_53054;MamblycephalaGene22047;Megalobrama_amblycephala_newGene_1299;Megalobrama_amblycephala_newGene_22145;Megal…
MSTRG.48793.1	Megalobrama_amblycephala_newGene_40121
MSTRG.51062.1	Megalobrama_amblycephala_newGene_71240;Megalobrama_amblycephala_newGene_71874;Megalobrama_amblycephala_newGene_72820;Megalobrama_amblycephala_newGene_72833;Megalobrama_amblycephala_newGene_73776;Megalobrama_amblycephala_newGene_74927;Megalobrama_amblycephala_newGene_75135;Megalobrama_amblycephala_newGene_75249;Megalobrama_amblycephala_newGene_75785;Megalobrama_amblycephala_newGene_75795;Mamblycep…
MSTRG.39008.1	Megalobrama_amblycephala_newGene_3907
MSTRG.19056.1	MamblycephalaGene11130;Megalobrama_amblycephala_newGene_50785;Megalobrama_amblycephala_newGene_51409;Megalobrama_amblycephala_newGene_52203;Megalobrama_amblycephala_newGene_52617;Megalobrama_amblycephala_newGene_42028;Megalobrama_amblycephala_newGene_43456;MamblycephalaGene07832;MamblycephalaGene08116;Megalobrama_amblycephala_newGene_18610;Megalobrama_amblycephala_newGene_24967;Megalobrama_amblyc…
MSTRG.92661.1	MamblycephalaGene21238;MamblycephalaGene21446;MamblycephalaGene21495;MamblycephalaGene21773;MamblycephalaGene21791;MamblycephalaGene22164;Megalobrama_amblycephala_newGene_65632;Megalobrama_amblycephala_newGene_66631;Megalobrama_amblycephala_newGene_69080;Megalobrama_amblycephala_newGene_4974;MamblycephalaGene20555;MamblycephalaGene13207;MamblycephalaGene13351;MamblycephalaGene13655;MamblycephalaG…
MSTRG.97682.1	MamblycephalaGene08297;MamblycephalaGene11557;MamblycephalaGene16479;Megalobrama_amblycephala_newGene_71459;Megalobrama_amblycephala_newGene_74164;Megalobrama_amblycephala_newGene_18687
MSTRG.17818.1	MamblycephalaGene08335
MSTRG.110959.1	Megalobrama_amblycephala_newGene_46339;Megalobrama_amblycephala_newGene_47375;Megalobrama_amblycephala_newGene_47634;Megalobrama_amblycephala_newGene_48997;MamblycephalaGene11453;MamblycephalaGene11896;Megalobrama_amblycephala_newGene_70770;Megalobrama_amblycephala_newGene_71017;Megalobrama_amblycephala_newGene_72136;Megalobrama_amblycephala_newGene_73652;Megalobrama_amblycephala_newGene_75822;Ma…
MSTRG.33195.1	MamblycephalaGene03452;MamblycephalaGene03820;MamblycephalaGene08367;Megalobrama_amblycephala_newGene_44517;Megalobrama_amblycephala_newGene_45639;Megalobrama_amblycephala_newGene_47376;Megalobrama_amblycephala_newGene_49467;Megalobrama_amblycephala_newGene_57536;Megalobrama_amblycephala_newGene_58327;Megalobrama_amblycephala_newGene_58723;Megalobrama_amblycephala_newGene_59238;Megalobrama_amblyc…
MSTRG.65517.8	MamblycephalaGene13028;MamblycephalaGene20091;MamblycephalaGene20910
MSTRG.52796.1	Megalobrama_amblycephala_newGene_64530;Megalobrama_amblycephala_newGene_67373;Megalobrama_amblycephala_newGene_70224;Megalobrama_amblycephala_newGene_70563;Megalobrama_amblycephala_newGene_50667;Megalobrama_amblycephala_newGene_50668;Megalobrama_amblycephala_newGene_51409;Megalobrama_amblycephala_newGene_51602;Megalobrama_amblycephala_newGene_52189;Megalobrama_amblycephala_newGene_52526;Megalobra…
MSTRG.92466.1	MamblycephalaGene21155;MamblycephalaGene21456;MamblycephalaGene21707;MamblycephalaGene21777;MamblycephalaGene21801;MamblycephalaGene21838;MamblycephalaGene21905;Megalobrama_amblycephala_newGene_64701;Megalobrama_amblycephala_newGene_65423;Megalobrama_amblycephala_newGene_65525;Megalobrama_amblycephala_newGene_65687;Megalobrama_amblycephala_newGene_65774;Megalobrama_amblycephala_newGene_65972;Mega…
MSTRG.88250.8	Megalobrama_amblycephala_newGene_60929;Megalobrama_amblycephala_newGene_2054;Megalobrama_amblycephala_newGene_13712;Megalobrama_amblycephala_newGene_14671
MSTRG.36553.14	MamblycephalaGene20209;MamblycephalaGene20279;MamblycephalaGene20298;MamblycephalaGene20395;MamblycephalaGene20441;MamblycephalaGene20648;MamblycephalaGene20839;MamblycephalaGene21047;MamblycephalaGene00289;MamblycephalaGene00413;MamblycephalaGene00703;MamblycephalaGene00967;MamblycephalaGene01020;MamblycephalaGene01178;MamblycephalaGene01200;MamblycephalaGene23720;MamblycephalaGene23994;Mamblyce…
MSTRG.46802.1	Megalobrama_amblycephala_newGene_71972;Megalobrama_amblycephala_newGene_75210;MamblycephalaGene14968;MamblycephalaGene22994;MamblycephalaGene23479;MamblycephalaGene23645;MamblycephalaGene04759;MamblycephalaGene10024;MamblycephalaGene10523;Megalobrama_amblycephala_newGene_1651;MamblycephalaGene08765;Megalobrama_amblycephala_newGene_46786;Megalobrama_amblycephala_newGene_47094;Megalobrama_amblyceph…
MSTRG.79125.3	MamblycephalaGene07495;MamblycephalaGene07604;MamblycephalaGene07653;MamblycephalaGene07948;MamblycephalaGene07987;MamblycephalaGene08046;MamblycephalaGene08107;MamblycephalaGene08221;MamblycephalaGene08461;MamblycephalaGene23720;MamblycephalaGene23994;MamblycephalaGene24000;MamblycephalaGene24032;MamblycephalaGene24038;MamblycephalaGene24155;MamblycephalaGene24331;MamblycephalaGene24379;Megalobr…
MSTRG.70192.3	MamblycephalaGene05598;Megalobrama_amblycephala_newGene_10394;Megalobrama_amblycephala_newGene_3871;MamblycephalaGene12598;MamblycephalaGene01184;MamblycephalaGene20140;MamblycephalaGene02699;MamblycephalaGene04800;Megalobrama_amblycephala_newGene_62778;Megalobrama_amblycephala_newGene_72020;Megalobrama_amblycephala_newGene_45896;Megalobrama_amblycephala_newGene_45939;Megalobrama_amblycephala_new…
MSTRG.54500.2	Megalobrama_amblycephala_newGene_57015;Megalobrama_amblycephala_newGene_47295;MamblycephalaGene24533;Megalobrama_amblycephala_newGene_75117;MamblycephalaGene15929;MamblycephalaGene16337;MamblycephalaGene19632;Megalobrama_amblycephala_newGene_10737;MamblycephalaGene17693
MSTRG.111926.1	MamblycephalaGene11029;MamblycephalaGene23000;Megalobrama_amblycephala_newGene_9953;Megalobrama_amblycephala_newGene_73899;Megalobrama_amblycephala_newGene_74838
MSTRG.103224.1	MamblycephalaGene11003;MamblycephalaGene11115;Megalobrama_amblycephala_newGene_67570;Megalobrama_amblycephala_newGene_44707;Megalobrama_amblycephala_newGene_47081;Megalobrama_amblycephala_newGene_47249;Megalobrama_amblycephala_newGene_47963;Megalobrama_amblycephala_newGene_48265;Megalobrama_amblycephala_newGene_49467;Megalobrama_amblycephala_newGene_50311;MamblycephalaGene00211;MamblycephalaGene0…
MSTRG.26111.1	Megalobrama_amblycephala_newGene_26031
MSTRG.45232.1	Megalobrama_amblycephala_newGene_70770;MamblycephalaGene24390;Megalobrama_amblycephala_newGene_47302;MamblycephalaGene17733;Megalobrama_amblycephala_newGene_64672;MamblycephalaGene13596;MamblycephalaGene13856;MamblycephalaGene19614;MamblycephalaGene07474;MamblycephalaGene08066;MamblycephalaGene08100;Megalobrama_amblycephala_newGene_24323;Megalobrama_amblycephala_newGene_7424;MamblycephalaGene1145…
MSTRG.41947.1	MamblycephalaGene20027;MamblycephalaGene15482;MamblycephalaGene08559;Megalobrama_amblycephala_newGene_72416;MamblycephalaGene23398;MamblycephalaGene03224;MamblycephalaGene03323;Megalobrama_amblycephala_newGene_51905;Megalobrama_amblycephala_newGene_52151;Megalobrama_amblycephala_newGene_4260;Megalobrama_amblycephala_newGene_8319;Megalobrama_amblycephala_newGene_12147;Megalobrama_amblycephala_newG…
MSTRG.28878.4	MamblycephalaGene02732;MamblycephalaGene02810;MamblycephalaGene02823;MamblycephalaGene02848;MamblycephalaGene03017;MamblycephalaGene03047;MamblycephalaGene03064;MamblycephalaGene03160;MamblycephalaGene03651;MamblycephalaGene07403;MamblycephalaGene07430;MamblycephalaGene07481;MamblycephalaGene07596;MamblycephalaGene07625;Megalobrama_amblycephala_newGene_43867;Megalobrama_amblycephala_newGene_44617…
MSTRG.57541.1	Megalobrama_amblycephala_newGene_64530;Megalobrama_amblycephala_newGene_64531;Megalobrama_amblycephala_newGene_67373;Megalobrama_amblycephala_newGene_68907;Megalobrama_amblycephala_newGene_50605;Megalobrama_amblycephala_newGene_51074;Megalobrama_amblycephala_newGene_51381;Megalobrama_amblycephala_newGene_51602;Megalobrama_amblycephala_newGene_52189;Megalobrama_amblycephala_newGene_52418;Megalobra…
MSTRG.69193.1	MamblycephalaGene05186;MamblycephalaGene06134;MamblycephalaGene19057;MamblycephalaGene12234;MamblycephalaGene24232;Megalobrama_amblycephala_newGene_52619;Megalobrama_amblycephala_newGene_55929;MamblycephalaGene06370;MamblycephalaGene14715;MamblycephalaGene07964;MamblycephalaGene08674;Megalobrama_amblycephala_newGene_57402;Megalobrama_amblycephala_newGene_58609;MamblycephalaGene11726;Megalobrama_a…
MSTRG.51424.1	Megalobrama_amblycephala_newGene_71003;Megalobrama_amblycephala_newGene_72586;MamblycephalaGene14797;MamblycephalaGene14800;MamblycephalaGene15254;MamblycephalaGene22269;MamblycephalaGene22284;MamblycephalaGene22327;MamblycephalaGene22540;MamblycephalaGene22820;MamblycephalaGene23233;MamblycephalaGene23441;MamblycephalaGene23454;MamblycephalaGene23499;MamblycephalaGene23624;Megalobrama_amblycepha…
MSTRG.71887.1	MamblycephalaGene05256;Megalobrama_amblycephala_newGene_10828;Megalobrama_amblycephala_newGene_12644;Megalobrama_amblycephala_newGene_16449;Megalobrama_amblycephala_newGene_18158;Megalobrama_amblycephala_newGene_18516;Megalobrama_amblycephala_newGene_19259;Megalobrama_amblycephala_newGene_20157;Megalobrama_amblycephala_newGene_22361;Megalobrama_amblycephala_newGene_2983;Megalobrama_amblycephala_n…
MSTRG.82577.1	Megalobrama_amblycephala_newGene_18516;Megalobrama_amblycephala_newGene_4223;MamblycephalaGene23996;MamblycephalaGene24086;Megalobrama_amblycephala_newGene_482;MamblycephalaGene22309;MamblycephalaGene22322;MamblycephalaGene22832;MamblycephalaGene23202;Megalobrama_amblycephala_newGene_29265;Megalobrama_amblycephala_newGene_32943;Megalobrama_amblycephala_newGene_15338;MamblycephalaGene11239;Mamblyc…
MSTRG.31947.1	MamblycephalaGene07921;Megalobrama_amblycephala_newGene_40321;Megalobrama_amblycephala_newGene_4166;MamblycephalaGene21749;MamblycephalaGene13971
MSTRG.88742.1	Megalobrama_amblycephala_newGene_66122
MSTRG.113898.2	MamblycephalaGene02241;MamblycephalaGene02341;MamblycephalaGene20019;MamblycephalaGene20109;MamblycephalaGene20311;MamblycephalaGene20676;MamblycephalaGene20806;MamblycephalaGene19369;MamblycephalaGene19518;MamblycephalaGene19687;MamblycephalaGene19734;MamblycephalaGene19844;Megalobrama_amblycephala_newGene_50651;Megalobrama_amblycephala_newGene_50835;Megalobrama_amblycephala_newGene_35484;Megalo…
MSTRG.103110.3	MamblycephalaGene11331;Megalobrama_amblycephala_newGene_67678;Megalobrama_amblycephala_newGene_46786;Megalobrama_amblycephala_newGene_49174;MamblycephalaGene00499;MamblycephalaGene17830;MamblycephalaGene18206;MamblycephalaGene14271;MamblycephalaGene14508;MamblycephalaGene14968;MamblycephalaGene14969;MamblycephalaGene12283;MamblycephalaGene08765;MamblycephalaGene04759;MamblycephalaGene15778;Mambly…
MSTRG.75818.1	MamblycephalaGene07412;MamblycephalaGene07661;MamblycephalaGene08250;MamblycephalaGene08254;MamblycephalaGene08317;MamblycephalaGene23749;MamblycephalaGene23788;MamblycephalaGene24201;MamblycephalaGene24418;Megalobrama_amblycephala_newGene_64;Megalobrama_amblycephala_newGene_179;Megalobrama_amblycephala_newGene_2035;Megalobrama_amblycephala_newGene_2229;MamblycephalaGene20028;MamblycephalaGene200…
MSTRG.54644.3	Megalobrama_amblycephala_newGene_65696;Megalobrama_amblycephala_newGene_65889;Megalobrama_amblycephala_newGene_66482;Megalobrama_amblycephala_newGene_70411;Megalobrama_amblycephala_newGene_50684;Megalobrama_amblycephala_newGene_51224;Megalobrama_amblycephala_newGene_51880;Megalobrama_amblycephala_newGene_54386;Megalobrama_amblycephala_newGene_55114;MamblycephalaGene14615;MamblycephalaGene14817;Ma…
MSTRG.85216.2	MamblycephalaGene15038;MamblycephalaGene17196;Megalobrama_amblycephala_newGene_25601;MamblycephalaGene19421;MamblycephalaGene05869;MamblycephalaGene02584;Megalobrama_amblycephala_newGene_53370;MamblycephalaGene20473
MSTRG.65154.10	Megalobrama_amblycephala_newGene_58695;Megalobrama_amblycephala_newGene_60472;Megalobrama_amblycephala_newGene_61318;Megalobrama_amblycephala_newGene_61816;Megalobrama_amblycephala_newGene_62101;Megalobrama_amblycephala_newGene_62102;Megalobrama_amblycephala_newGene_63390;Megalobrama_amblycephala_newGene_63957;MamblycephalaGene12163;MamblycephalaGene12283;MamblycephalaGene12428;MamblycephalaGene1…
MSTRG.91882.2	MamblycephalaGene21227;MamblycephalaGene21455;MamblycephalaGene21548;Megalobrama_amblycephala_newGene_65221;Megalobrama_amblycephala_newGene_65407;Megalobrama_amblycephala_newGene_65763;Megalobrama_amblycephala_newGene_67218;Megalobrama_amblycephala_newGene_67274;Megalobrama_amblycephala_newGene_68658;Megalobrama_amblycephala_newGene_69040;Megalobrama_amblycephala_newGene_69402;Megalobrama_amblyc…
MSTRG.114867.2	MamblycephalaGene02241;MamblycephalaGene02247;MamblycephalaGene02341;MamblycephalaGene20019;MamblycephalaGene20109;MamblycephalaGene20676;MamblycephalaGene20806;MamblycephalaGene19518;MamblycephalaGene19687;MamblycephalaGene19734;MamblycephalaGene19844;Megalobrama_amblycephala_newGene_35484;Megalobrama_amblycephala_newGene_38673;Megalobrama_amblycephala_newGene_39926;MamblycephalaGene00264;Mambly…
MSTRG.104031.11	MamblycephalaGene16625;MamblycephalaGene17237;MamblycephalaGene05619;Megalobrama_amblycephala_newGene_8655;Megalobrama_amblycephala_newGene_8840;MamblycephalaGene06856;MamblycephalaGene23334;Megalobrama_amblycephala_newGene_58222;MamblycephalaGene03614;Megalobrama_amblycephala_newGene_35274;Megalobrama_amblycephala_newGene_37292;Megalobrama_amblycephala_newGene_37902;Megalobrama_amblycephala_newG…
MSTRG.74293.3	MamblycephalaGene13332;Megalobrama_amblycephala_newGene_58539
MSTRG.111737.1	Megalobrama_amblycephala_newGene_9771
MSTRG.41941.1	MamblycephalaGene20271;MamblycephalaGene20587;MamblycephalaGene20612;MamblycephalaGene20646;MamblycephalaGene00003;MamblycephalaGene00166;MamblycephalaGene00190;MamblycephalaGene00513;MamblycephalaGene00804;MamblycephalaGene00807;MamblycephalaGene01211;MamblycephalaGene01284;MamblycephalaGene23755;MamblycephalaGene23871;MamblycephalaGene24149;MamblycephalaGene24154;MamblycephalaGene24213;Mamblyce…
MSTRG.109706.7	MamblycephalaGene21232;MamblycephalaGene21739;MamblycephalaGene21939;MamblycephalaGene22192;Megalobrama_amblycephala_newGene_45126;Megalobrama_amblycephala_newGene_45763;Megalobrama_amblycephala_newGene_46250;Megalobrama_amblycephala_newGene_46780;Megalobrama_amblycephala_newGene_47001;Megalobrama_amblycephala_newGene_48769;Megalobrama_amblycephala_newGene_49397;MamblycephalaGene10861;Mamblycepha…
MSTRG.95387.1	MamblycephalaGene17139;MamblycephalaGene03497;Megalobrama_amblycephala_newGene_50753;MamblycephalaGene08284;Megalobrama_amblycephala_newGene_72075;Megalobrama_amblycephala_newGene_75026;MamblycephalaGene06000
MSTRG.94859.3	MamblycephalaGene05660
MSTRG.77940.5	MamblycephalaGene02371;MamblycephalaGene12372;MamblycephalaGene19456;MamblycephalaGene15630;MamblycephalaGene15933;MamblycephalaGene16118;Megalobrama_amblycephala_newGene_47621;MamblycephalaGene09343;MamblycephalaGene09349;MamblycephalaGene14314;Megalobrama_amblycephala_newGene_5261;Megalobrama_amblycephala_newGene_6749;Megalobrama_amblycephala_newGene_69878;MamblycephalaGene02992;MamblycephalaGe…
MSTRG.29307.4	MamblycephalaGene03614;MamblycephalaGene24031;MamblycephalaGene17016;MamblycephalaGene17237;MamblycephalaGene06728;MamblycephalaGene21270;Megalobrama_amblycephala_newGene_11069;MamblycephalaGene01519
MSTRG.37738.1	MamblycephalaGene20228;MamblycephalaGene20429;MamblycephalaGene20817;MamblycephalaGene20829;MamblycephalaGene20935;MamblycephalaGene00300;MamblycephalaGene00310;MamblycephalaGene00317;MamblycephalaGene00456;MamblycephalaGene00498;MamblycephalaGene00555;MamblycephalaGene00645;MamblycephalaGene00671;MamblycephalaGene00985;MamblycephalaGene01077;MamblycephalaGene01297;MamblycephalaGene23741;Mamblyce…
MSTRG.26113.1	MamblycephalaGene19070;MamblycephalaGene22510;Megalobrama_amblycephala_newGene_26033
MSTRG.28741.2	Megalobrama_amblycephala_newGene_43201;Megalobrama_amblycephala_newGene_12145;Megalobrama_amblycephala_newGene_67936
MSTRG.72130.7	MamblycephalaGene05059;MamblycephalaGene05272;MamblycephalaGene05276;MamblycephalaGene05287;MamblycephalaGene05301;MamblycephalaGene05327;MamblycephalaGene05348;MamblycephalaGene05409;MamblycephalaGene05412;MamblycephalaGene05419;MamblycephalaGene05504;MamblycephalaGene05505;MamblycephalaGene05569;MamblycephalaGene05614;MamblycephalaGene05803;MamblycephalaGene05928;MamblycephalaGene05965;Mamblyce…
MSTRG.109779.1	Megalobrama_amblycephala_newGene_8077
MSTRG.10382.2	MamblycephalaGene10956;MamblycephalaGene10969;MamblycephalaGene11007;MamblycephalaGene11134;MamblycephalaGene11269;MamblycephalaGene11534;MamblycephalaGene11607;MamblycephalaGene11745;MamblycephalaGene11888;MamblycephalaGene11896;MamblycephalaGene11908;Megalobrama_amblycephala_newGene_64513;Megalobrama_amblycephala_newGene_64672;Megalobrama_amblycephala_newGene_64931;Megalobrama_amblycephala_newG…
MSTRG.68937.30	MamblycephalaGene05272;MamblycephalaGene05276;MamblycephalaGene05301;MamblycephalaGene05348;MamblycephalaGene05409;MamblycephalaGene05412;MamblycephalaGene05415;MamblycephalaGene05419;MamblycephalaGene05504;MamblycephalaGene05505;MamblycephalaGene05569;MamblycephalaGene05614;MamblycephalaGene05803;MamblycephalaGene05928;MamblycephalaGene05965;MamblycephalaGene05968;MamblycephalaGene05969;Mamblyce…
MSTRG.44645.1	MamblycephalaGene17140;MamblycephalaGene22204
MSTRG.100754.2	MamblycephalaGene10971;MamblycephalaGene11099;MamblycephalaGene11155;MamblycephalaGene11214;MamblycephalaGene11228;MamblycephalaGene11303;MamblycephalaGene11832;MamblycephalaGene11836;MamblycephalaGene11847;MamblycephalaGene11871;MamblycephalaGene11880;MamblycephalaGene11913;MamblycephalaGene11921;Megalobrama_amblycephala_newGene_65278;Megalobrama_amblycephala_newGene_65279;Megalobrama_amblycepha…
MSTRG.50759.2	MamblycephalaGene02460
MSTRG.10937.3	MamblycephalaGene21172;MamblycephalaGene21377;MamblycephalaGene21652;MamblycephalaGene21738;Megalobrama_amblycephala_newGene_44170;Megalobrama_amblycephala_newGene_46252;Megalobrama_amblycephala_newGene_46271;Megalobrama_amblycephala_newGene_46518;Megalobrama_amblycephala_newGene_46586;Megalobrama_amblycephala_newGene_46786;Megalobrama_amblycephala_newGene_47189;Megalobrama_amblycephala_newGene_4…
MSTRG.36111.1	MamblycephalaGene18095;MamblycephalaGene13605;Megalobrama_amblycephala_newGene_56212;Megalobrama_amblycephala_newGene_12678;Megalobrama_amblycephala_newGene_60986;Megalobrama_amblycephala_newGene_42631;MamblycephalaGene06549;Megalobrama_amblycephala_newGene_19030;Megalobrama_amblycephala_newGene_20737
MSTRG.72586.16	MamblycephalaGene05788;Megalobrama_amblycephala_newGene_11854;Megalobrama_amblycephala_newGene_22479;MamblycephalaGene18785;MamblycephalaGene18856;MamblycephalaGene19682;MamblycephalaGene19701;MamblycephalaGene00686;MamblycephalaGene01195;Megalobrama_amblycephala_newGene_51409;Megalobrama_amblycephala_newGene_51604;Megalobrama_amblycephala_newGene_53447;Megalobrama_amblycephala_newGene_28263;Mamb…
MSTRG.83290.4	MamblycephalaGene00696;MamblycephalaGene11849;MamblycephalaGene18342
MSTRG.91480.10	MamblycephalaGene21751;MamblycephalaGene21828;MamblycephalaGene21999;MamblycephalaGene22041;MamblycephalaGene22150;MamblycephalaGene22160;Megalobrama_amblycephala_newGene_65814;Megalobrama_amblycephala_newGene_69499;Megalobrama_amblycephala_newGene_5177;Megalobrama_amblycephala_newGene_5776;MamblycephalaGene19957;MamblycephalaGene19968;MamblycephalaGene20075;MamblycephalaGene20191;MamblycephalaGe…
MSTRG.59003.1	MamblycephalaGene17820
MSTRG.66557.4	Megalobrama_amblycephala_newGene_10234;MamblycephalaGene13004;MamblycephalaGene07378;MamblycephalaGene08082;Megalobrama_amblycephala_newGene_44340
MSTRG.86552.9	MamblycephalaGene06352
MSTRG.115483.1	MamblycephalaGene01384;MamblycephalaGene01511;MamblycephalaGene01540;MamblycephalaGene01778;MamblycephalaGene01820;MamblycephalaGene01986;MamblycephalaGene02004;MamblycephalaGene02021;MamblycephalaGene02100;MamblycephalaGene02110;MamblycephalaGene02155;MamblycephalaGene02174;MamblycephalaGene02187;MamblycephalaGene02238;MamblycephalaGene02282;MamblycephalaGene02365;MamblycephalaGene02455;Mamblyce…
MSTRG.38747.23	MamblycephalaGene20209;MamblycephalaGene20279;MamblycephalaGene20298;MamblycephalaGene20395;MamblycephalaGene20441;MamblycephalaGene20648;MamblycephalaGene20839;MamblycephalaGene21047;MamblycephalaGene00289;MamblycephalaGene00413;MamblycephalaGene00703;MamblycephalaGene00967;MamblycephalaGene01020;MamblycephalaGene01178;MamblycephalaGene01200;MamblycephalaGene23720;MamblycephalaGene23994;Mamblyce…
MSTRG.101892.1	MamblycephalaGene11034;MamblycephalaGene16233;MamblycephalaGene01760;MamblycephalaGene02143
MSTRG.14824.1	Megalobrama_amblycephala_newGene_18615;Megalobrama_amblycephala_newGene_30686
MSTRG.5572.2	MamblycephalaGene23573;Megalobrama_amblycephala_newGene_47081;Megalobrama_amblycephala_newGene_47249;Megalobrama_amblycephala_newGene_47963;Megalobrama_amblycephala_newGene_48265;Megalobrama_amblycephala_newGene_48797;Megalobrama_amblycephala_newGene_62323;Megalobrama_amblycephala_newGene_62324;Megalobrama_amblycephala_newGene_24126;Megalobrama_amblycephala_newGene_24327;MamblycephalaGene01639;Ma…
MSTRG.94857.1	MamblycephalaGene18660
MSTRG.86553.1	Megalobrama_amblycephala_newGene_4256;Megalobrama_amblycephala_newGene_7424;MamblycephalaGene13856;MamblycephalaGene14051;Megalobrama_amblycephala_newGene_16160;MamblycephalaGene05550;MamblycephalaGene08066;MamblycephalaGene02283;MamblycephalaGene15827;Megalobrama_amblycephala_newGene_35809;Megalobrama_amblycephala_newGene_38727
MSTRG.73109.1	MamblycephalaGene05537;Megalobrama_amblycephala_newGene_10691;Megalobrama_amblycephala_newGene_13079;Megalobrama_amblycephala_newGene_16238;Megalobrama_amblycephala_newGene_4135;Megalobrama_amblycephala_newGene_5923;Megalobrama_amblycephala_newGene_8168;MamblycephalaGene18971;MamblycephalaGene24232;Megalobrama_amblycephala_newGene_54953;Megalobrama_amblycephala_newGene_27564;MamblycephalaGene2180…
MSTRG.76814.3	MamblycephalaGene24043;MamblycephalaGene19463;Megalobrama_amblycephala_newGene_43880;Megalobrama_amblycephala_newGene_70123;Megalobrama_amblycephala_newGene_62076
MSTRG.12332.1	Megalobrama_amblycephala_newGene_17628;Megalobrama_amblycephala_newGene_17850;MamblycephalaGene22283;MamblycephalaGene01063
MSTRG.31552.1	MamblycephalaGene03584;MamblycephalaGene03812;Megalobrama_amblycephala_newGene_47720;Megalobrama_amblycephala_newGene_47721;Megalobrama_amblycephala_newGene_50515;Megalobrama_amblycephala_newGene_57393;Megalobrama_amblycephala_newGene_58786;Megalobrama_amblycephala_newGene_59928;Megalobrama_amblycephala_newGene_60938;Megalobrama_amblycephala_newGene_61065;Megalobrama_amblycephala_newGene_473;Mega…
MSTRG.24682.2	Megalobrama_amblycephala_newGene_25263;Megalobrama_amblycephala_newGene_33860
MSTRG.63689.1	Megalobrama_amblycephala_newGene_59315;MamblycephalaGene02051;MamblycephalaGene21402;Megalobrama_amblycephala_newGene_33979
MSTRG.68599.6	Megalobrama_amblycephala_newGene_11745;Megalobrama_amblycephala_newGene_15134;MamblycephalaGene23729;MamblycephalaGene06517;MamblycephalaGene08564;MamblycephalaGene09131;Megalobrama_amblycephala_newGene_68950;Megalobrama_amblycephala_newGene_41113;MamblycephalaGene02097
MSTRG.32439.3	MamblycephalaGene08139
MSTRG.86928.1	Megalobrama_amblycephala_newGene_24318;Megalobrama_amblycephala_newGene_25261;Megalobrama_amblycephala_newGene_13324;MamblycephalaGene03197
MSTRG.104549.4	MamblycephalaGene11418;Megalobrama_amblycephala_newGene_65582;Megalobrama_amblycephala_newGene_43727;MamblycephalaGene18152;MamblycephalaGene14977;MamblycephalaGene12737;MamblycephalaGene08843;MamblycephalaGene04898;MamblycephalaGene15684;MamblycephalaGene16203;MamblycephalaGene20775;Megalobrama_amblycephala_newGene_75431;Megalobrama_amblycephala_newGene_9262;Megalobrama_amblycephala_newGene_4258…
MSTRG.80563.1	MamblycephalaGene09687;MamblycephalaGene09864;MamblycephalaGene09920;MamblycephalaGene09924;MamblycephalaGene10025;MamblycephalaGene10088;MamblycephalaGene10305;MamblycephalaGene10389;MamblycephalaGene10647;Megalobrama_amblycephala_newGene_16981;Megalobrama_amblycephala_newGene_17034;Megalobrama_amblycephala_newGene_17814;Megalobrama_amblycephala_newGene_19107;Megalobrama_amblycephala_newGene_202…
MSTRG.77883.1	MamblycephalaGene16450;Megalobrama_amblycephala_newGene_22547;Megalobrama_amblycephala_newGene_67234;Megalobrama_amblycephala_newGene_29606;MamblycephalaGene17756;MamblycephalaGene05633;MamblycephalaGene05671;Megalobrama_amblycephala_newGene_56198;Megalobrama_amblycephala_newGene_57818;Megalobrama_amblycephala_newGene_57819;MamblycephalaGene17126
MSTRG.22272.3	MamblycephalaGene10852;MamblycephalaGene11025;MamblycephalaGene11534;MamblycephalaGene11888;Megalobrama_amblycephala_newGene_51852;Megalobrama_amblycephala_newGene_52066;Megalobrama_amblycephala_newGene_52418;Megalobrama_amblycephala_newGene_52419;Megalobrama_amblycephala_newGene_52658;Megalobrama_amblycephala_newGene_53058;Megalobrama_amblycephala_newGene_53186;Megalobrama_amblycephala_newGene_5…
MSTRG.64995.1	Megalobrama_amblycephala_newGene_57774;Megalobrama_amblycephala_newGene_58084;Megalobrama_amblycephala_newGene_58085;Megalobrama_amblycephala_newGene_58215;Megalobrama_amblycephala_newGene_58222;Megalobrama_amblycephala_newGene_58223;Megalobrama_amblycephala_newGene_58327;Megalobrama_amblycephala_newGene_58421;Megalobrama_amblycephala_newGene_58723;Megalobrama_amblycephala_newGene_58861;Megalobra…
MSTRG.94278.1	Megalobrama_amblycephala_newGene_21407
MSTRG.33001.1	MamblycephalaGene02973;MamblycephalaGene03041;MamblycephalaGene03349;MamblycephalaGene07747;MamblycephalaGene07867;MamblycephalaGene07879;MamblycephalaGene08033;MamblycephalaGene08041;MamblycephalaGene08178;Megalobrama_amblycephala_newGene_45126;Megalobrama_amblycephala_newGene_45763;Megalobrama_amblycephala_newGene_46250;Megalobrama_amblycephala_newGene_46780;Megalobrama_amblycephala_newGene_470…
MSTRG.99168.1	MamblycephalaGene18773;Megalobrama_amblycephala_newGene_4841;MamblycephalaGene22900;Megalobrama_amblycephala_newGene_589;Megalobrama_amblycephala_newGene_49514;Megalobrama_amblycephala_newGene_66756;Megalobrama_amblycephala_newGene_67062;Megalobrama_amblycephala_newGene_67700;Megalobrama_amblycephala_newGene_10131;Megalobrama_amblycephala_newGene_53524;MamblycephalaGene12038;MamblycephalaGene0398…
MSTRG.86254.2	MamblycephalaGene11985;MamblycephalaGene12212;MamblycephalaGene12283;MamblycephalaGene00400;MamblycephalaGene00498;MamblycephalaGene07075;MamblycephalaGene13540;Megalobrama_amblycephala_newGene_11665;MamblycephalaGene07375;MamblycephalaGene17632;MamblycephalaGene04964;MamblycephalaGene01939;Megalobrama_amblycephala_newGene_51453;Megalobrama_amblycephala_newGene_52754;MamblycephalaGene21944;Mambly…
MSTRG.106475.2	MamblycephalaGene21195;MamblycephalaGene21364;MamblycephalaGene21414;MamblycephalaGene21657;MamblycephalaGene21765;MamblycephalaGene21810;Megalobrama_amblycephala_newGene_43798;Megalobrama_amblycephala_newGene_45891;Megalobrama_amblycephala_newGene_46120;Megalobrama_amblycephala_newGene_47201;Megalobrama_amblycephala_newGene_47203;Megalobrama_amblycephala_newGene_47329;Megalobrama_amblycephala_ne…
MSTRG.101589.38	MamblycephalaGene11534;Megalobrama_amblycephala_newGene_64260;Megalobrama_amblycephala_newGene_64653;Megalobrama_amblycephala_newGene_64692;Megalobrama_amblycephala_newGene_66811;Megalobrama_amblycephala_newGene_68981;Megalobrama_amblycephala_newGene_69222;Megalobrama_amblycephala_newGene_70409;Megalobrama_amblycephala_newGene_45410;Megalobrama_amblycephala_newGene_45414;Megalobrama_amblycephala_…
MSTRG.83937.1	MamblycephalaGene00404;Megalobrama_amblycephala_newGene_61835;MamblycephalaGene05373
MSTRG.116872.1	MamblycephalaGene01340;MamblycephalaGene01539;MamblycephalaGene01560;MamblycephalaGene01813;MamblycephalaGene02038;MamblycephalaGene02047;MamblycephalaGene02067;MamblycephalaGene02357;MamblycephalaGene20153;MamblycephalaGene20409;MamblycephalaGene20729;MamblycephalaGene20820;MamblycephalaGene20934;MamblycephalaGene18822;MamblycephalaGene19190;MamblycephalaGene19782;Megalobrama_amblycephala_newGen…
MSTRG.22243.1	MamblycephalaGene10861;MamblycephalaGene11145;MamblycephalaGene11668;MamblycephalaGene11828;Megalobrama_amblycephala_newGene_51437;Megalobrama_amblycephala_newGene_55050;MamblycephalaGene01340;MamblycephalaGene01539;MamblycephalaGene01560;MamblycephalaGene01813;MamblycephalaGene02038;MamblycephalaGene02047;MamblycephalaGene02067;MamblycephalaGene02357;Megalobrama_amblycephala_newGene_35269;Megalo…
MSTRG.40255.1	MamblycephalaGene20361;MamblycephalaGene20387;MamblycephalaGene20429;MamblycephalaGene20658;MamblycephalaGene20817;MamblycephalaGene20935;MamblycephalaGene00081;MamblycephalaGene00300;MamblycephalaGene00310;MamblycephalaGene00317;MamblycephalaGene00400;MamblycephalaGene00456;MamblycephalaGene00498;MamblycephalaGene00555;MamblycephalaGene00588;MamblycephalaGene00645;MamblycephalaGene00671;Mamblyce…
MSTRG.41198.1	MamblycephalaGene18000;MamblycephalaGene22546;MamblycephalaGene23401;MamblycephalaGene02925;MamblycephalaGene11094;Megalobrama_amblycephala_newGene_48240;Megalobrama_amblycephala_newGene_38978;MamblycephalaGene12560;MamblycephalaGene12961;MamblycephalaGene06217;Megalobrama_amblycephala_newGene_18736
MSTRG.86859.1	Megalobrama_amblycephala_newGene_11063
MSTRG.76025.2	MamblycephalaGene07474;MamblycephalaGene07475;MamblycephalaGene07482;MamblycephalaGene07544;MamblycephalaGene07594;MamblycephalaGene07599;MamblycephalaGene07645;MamblycephalaGene07671;MamblycephalaGene07695;MamblycephalaGene07698;MamblycephalaGene07724;MamblycephalaGene07884;MamblycephalaGene07905;MamblycephalaGene07953;MamblycephalaGene07968;MamblycephalaGene08035;MamblycephalaGene08100;Mamblyce…
MSTRG.28548.2	Megalobrama_amblycephala_newGene_46652;Megalobrama_amblycephala_newGene_48729;MamblycephalaGene23899;Megalobrama_amblycephala_newGene_42117;MamblycephalaGene16970;MamblycephalaGene16999;Megalobrama_amblycephala_newGene_3183;Megalobrama_amblycephala_newGene_53252;MamblycephalaGene22745;Megalobrama_amblycephala_newGene_10661;MamblycephalaGene01322;MamblycephalaGene02170;MamblycephalaGene13686;Mambl…
MSTRG.116506.1	MamblycephalaGene02283;MamblycephalaGene20012;MamblycephalaGene19916;Megalobrama_amblycephala_newGene_51116;Megalobrama_amblycephala_newGene_51852;Megalobrama_amblycephala_newGene_52839;Megalobrama_amblycephala_newGene_52982;Megalobrama_amblycephala_newGene_54130;Megalobrama_amblycephala_newGene_57211;Megalobrama_amblycephala_newGene_35236;Megalobrama_amblycephala_newGene_36705;Megalobrama_amblyc…
MSTRG.104597.1	MamblycephalaGene11003;MamblycephalaGene11522;MamblycephalaGene11613;Megalobrama_amblycephala_newGene_64318;Megalobrama_amblycephala_newGene_64530;Megalobrama_amblycephala_newGene_66501;Megalobrama_amblycephala_newGene_67550;Megalobrama_amblycephala_newGene_67570;Megalobrama_amblycephala_newGene_44707;Megalobrama_amblycephala_newGene_47081;Megalobrama_amblycephala_newGene_47091;Megalobrama_amblyc…
MSTRG.106972.1	MamblycephalaGene06039
MSTRG.39180.1	MamblycephalaGene19947;MamblycephalaGene00744;MamblycephalaGene01079;MamblycephalaGene24501;Megalobrama_amblycephala_newGene_2656;MamblycephalaGene16292;MamblycephalaGene08500;MamblycephalaGene09245;MamblycephalaGene09259;MamblycephalaGene09464;MamblycephalaGene09513;MamblycephalaGene18185;MamblycephalaGene18621;MamblycephalaGene18752;MamblycephalaGene13713;MamblycephalaGene05955;MamblycephalaGen…
MSTRG.109565.2	MamblycephalaGene21155;MamblycephalaGene21456;MamblycephalaGene21707;MamblycephalaGene21777;MamblycephalaGene21801;MamblycephalaGene21838;MamblycephalaGene21905;Megalobrama_amblycephala_newGene_45860;Megalobrama_amblycephala_newGene_45861;Megalobrama_amblycephala_newGene_45896;Megalobrama_amblycephala_newGene_46259;Megalobrama_amblycephala_newGene_49709;Megalobrama_amblycephala_newGene_50216;Mega…
MSTRG.65574.1	Megalobrama_amblycephala_newGene_61437;Megalobrama_amblycephala_newGene_63823;MamblycephalaGene12608;Megalobrama_amblycephala_newGene_38596;Megalobrama_amblycephala_newGene_41852;Megalobrama_amblycephala_newGene_42692;MamblycephalaGene01393;Megalobrama_amblycephala_newGene_6409;Megalobrama_amblycephala_newGene_9361;Megalobrama_amblycephala_newGene_12867;MamblycephalaGene10025;MamblycephalaGene103…
MSTRG.107414.1	MamblycephalaGene16955;MamblycephalaGene08375;Megalobrama_amblycephala_newGene_10719;Megalobrama_amblycephala_newGene_65171;Megalobrama_amblycephala_newGene_6100;Megalobrama_amblycephala_newGene_29746
MSTRG.41030.1	MamblycephalaGene19949;MamblycephalaGene20413;MamblycephalaGene20575;MamblycephalaGene01253;Megalobrama_amblycephala_newGene_130;Megalobrama_amblycephala_newGene_1793;MamblycephalaGene15566;MamblycephalaGene09543;MamblycephalaGene18555;MamblycephalaGene13445;MamblycephalaGene13501;MamblycephalaGene13599;MamblycephalaGene14179;Megalobrama_amblycephala_newGene_72131;MamblycephalaGene22617;Mamblycep…
MSTRG.115254.3	MamblycephalaGene01374;MamblycephalaGene01523;MamblycephalaGene01534;MamblycephalaGene01558;MamblycephalaGene01637;MamblycephalaGene01736;MamblycephalaGene01891;MamblycephalaGene02063;MamblycephalaGene02098;MamblycephalaGene02329;MamblycephalaGene02330;MamblycephalaGene02435;MamblycephalaGene02450;MamblycephalaGene02456;MamblycephalaGene02487;MamblycephalaGene19957;MamblycephalaGene19968;Mamblyce…
MSTRG.74057.1	Megalobrama_amblycephala_newGene_60729
MSTRG.32495.1	Megalobrama_amblycephala_newGene_53954
MSTRG.63052.4	Megalobrama_amblycephala_newGene_40257;MamblycephalaGene20004;Megalobrama_amblycephala_newGene_2256;Megalobrama_amblycephala_newGene_47295;Megalobrama_amblycephala_newGene_17317;MamblycephalaGene04072;MamblycephalaGene04929;MamblycephalaGene16337;Megalobrama_amblycephala_newGene_28963
MSTRG.67446.6	MamblycephalaGene05562;MamblycephalaGene19268;Megalobrama_amblycephala_newGene_1006;MamblycephalaGene00738;Megalobrama_amblycephala_newGene_51660;Megalobrama_amblycephala_newGene_26418;MamblycephalaGene21292;MamblycephalaGene21330;MamblycephalaGene14231;MamblycephalaGene07541;Megalobrama_amblycephala_newGene_73719;MamblycephalaGene18550
MSTRG.69379.1	MamblycephalaGene05059;MamblycephalaGene05272;MamblycephalaGene05276;MamblycephalaGene05301;MamblycephalaGene05327;MamblycephalaGene05348;MamblycephalaGene05409;MamblycephalaGene05412;MamblycephalaGene05419;MamblycephalaGene05504;MamblycephalaGene05505;MamblycephalaGene05528;MamblycephalaGene05569;MamblycephalaGene05614;MamblycephalaGene05803;MamblycephalaGene05928;MamblycephalaGene05965;Mamblyce…
MSTRG.97161.1	Megalobrama_amblycephala_newGene_73715
MSTRG.118243.2	MamblycephalaGene16583;MamblycephalaGene17222;MamblycephalaGene08915;MamblycephalaGene09233;MamblycephalaGene09234;MamblycephalaGene19926;MamblycephalaGene20074;MamblycephalaGene23738;MamblycephalaGene00929;MamblycephalaGene15658;MamblycephalaGene12609;MamblycephalaGene12952
MSTRG.72873.2	MamblycephalaGene05401;Megalobrama_amblycephala_newGene_54807;MamblycephalaGene21867;MamblycephalaGene20753;Megalobrama_amblycephala_newGene_72101
MSTRG.86357.2	Megalobrama_amblycephala_newGene_7139
MSTRG.77312.1	MamblycephalaGene07474;MamblycephalaGene07475;MamblycephalaGene07482;MamblycephalaGene07544;MamblycephalaGene07599;MamblycephalaGene07645;MamblycephalaGene07671;MamblycephalaGene07695;MamblycephalaGene07698;MamblycephalaGene07724;MamblycephalaGene07884;MamblycephalaGene07905;MamblycephalaGene07953;MamblycephalaGene07968;MamblycephalaGene08034;MamblycephalaGene08035;MamblycephalaGene08100;Mamblyce…
MSTRG.40490.1	MamblycephalaGene20028;MamblycephalaGene20095;MamblycephalaGene20271;MamblycephalaGene20587;MamblycephalaGene20612;MamblycephalaGene20646;MamblycephalaGene00003;MamblycephalaGene00166;MamblycephalaGene00190;MamblycephalaGene00513;MamblycephalaGene00514;MamblycephalaGene00804;MamblycephalaGene00807;MamblycephalaGene01211;MamblycephalaGene01284;MamblycephalaGene23749;MamblycephalaGene23755;Mamblyce…
MSTRG.104539.1	MamblycephalaGene11092;MamblycephalaGene11239;MamblycephalaGene11546;Megalobrama_amblycephala_newGene_65224;Megalobrama_amblycephala_newGene_66937;Megalobrama_amblycephala_newGene_68517;Megalobrama_amblycephala_newGene_69271;Megalobrama_amblycephala_newGene_46652;Megalobrama_amblycephala_newGene_46653;Megalobrama_amblycephala_newGene_47079;Megalobrama_amblycephala_newGene_48813;Megalobrama_amblyc…
MSTRG.41289.6	MamblycephalaGene20361;MamblycephalaGene20387;MamblycephalaGene20429;MamblycephalaGene20658;MamblycephalaGene20817;MamblycephalaGene20935;MamblycephalaGene00081;MamblycephalaGene00300;MamblycephalaGene00310;MamblycephalaGene00317;MamblycephalaGene00400;MamblycephalaGene00456;MamblycephalaGene00498;MamblycephalaGene00555;MamblycephalaGene00588;MamblycephalaGene00645;MamblycephalaGene00671;Mamblyce…
MSTRG.13345.1	Megalobrama_amblycephala_newGene_16413;Megalobrama_amblycephala_newGene_18250;Megalobrama_amblycephala_newGene_18416;Megalobrama_amblycephala_newGene_19643;Megalobrama_amblycephala_newGene_19833;Megalobrama_amblycephala_newGene_21018;Megalobrama_amblycephala_newGene_22061;Megalobrama_amblycephala_newGene_22630;Megalobrama_amblycephala_newGene_23613;MamblycephalaGene16729;MamblycephalaGene17131;Ma…
MSTRG.75283.1	MamblycephalaGene07475;MamblycephalaGene07482;MamblycephalaGene07496;MamblycephalaGene07497;MamblycephalaGene07599;MamblycephalaGene07634;MamblycephalaGene07645;MamblycephalaGene07671;MamblycephalaGene07698;MamblycephalaGene07724;MamblycephalaGene07848;MamblycephalaGene07884;MamblycephalaGene07905;MamblycephalaGene07968;MamblycephalaGene08016;MamblycephalaGene08115;MamblycephalaGene08194;Mamblyce…
MSTRG.71023.1	Megalobrama_amblycephala_newGene_53743
MSTRG.103467.78	MamblycephalaGene10956;MamblycephalaGene10969;MamblycephalaGene11007;MamblycephalaGene11134;MamblycephalaGene11269;MamblycephalaGene11453;MamblycephalaGene11534;MamblycephalaGene11607;MamblycephalaGene11727;MamblycephalaGene11745;MamblycephalaGene11888;MamblycephalaGene11896;MamblycephalaGene11908;Megalobrama_amblycephala_newGene_64513;Megalobrama_amblycephala_newGene_64653;Megalobrama_amblycepha…
MSTRG.71536.2	MamblycephalaGene05151;MamblycephalaGene05774;MamblycephalaGene05937;Megalobrama_amblycephala_newGene_13384;Megalobrama_amblycephala_newGene_16080;Megalobrama_amblycephala_newGene_16546;MamblycephalaGene19297;MamblycephalaGene12022;MamblycephalaGene12690;MamblycephalaGene00512;MamblycephalaGene01234;Megalobrama_amblycephala_newGene_56494;Megalobrama_amblycephala_newGene_25550;Megalobrama_amblycep…
MSTRG.95733.2	MamblycephalaGene16711;MamblycephalaGene17556;MamblycephalaGene17899;MamblycephalaGene17927;MamblycephalaGene18364;MamblycephalaGene18493;Megalobrama_amblycephala_newGene_3771;Megalobrama_amblycephala_newGene_4085;Megalobrama_amblycephala_newGene_4614;Megalobrama_amblycephala_newGene_5514;Megalobrama_amblycephala_newGene_5538;Megalobrama_amblycephala_newGene_6530;Megalobrama_amblycephala_newGene_…
MSTRG.36471.1	MamblycephalaGene20000;Megalobrama_amblycephala_newGene_75374;MamblycephalaGene23066;MamblycephalaGene23236;MamblycephalaGene21493;MamblycephalaGene19775;MamblycephalaGene17282
MSTRG.89093.32	MamblycephalaGene21233;MamblycephalaGene21550;MamblycephalaGene21589;MamblycephalaGene21892;MamblycephalaGene22116;Megalobrama_amblycephala_newGene_66782;Megalobrama_amblycephala_newGene_68431;Megalobrama_amblycephala_newGene_69218;Megalobrama_amblycephala_newGene_3671;Megalobrama_amblycephala_newGene_4153;Megalobrama_amblycephala_newGene_4904;Megalobrama_amblycephala_newGene_6052;Megalobrama_amb…
MSTRG.43918.1	MamblycephalaGene19947;MamblycephalaGene20045;MamblycephalaGene20175;MamblycephalaGene20931;MamblycephalaGene21035;MamblycephalaGene21036;MamblycephalaGene00744;MamblycephalaGene00819;MamblycephalaGene00883;MamblycephalaGene24179;Megalobrama_amblycephala_newGene_655;MamblycephalaGene15543;MamblycephalaGene15562;MamblycephalaGene15893;MamblycephalaGene15894;MamblycephalaGene15920;MamblycephalaGene…
MSTRG.7234.1	MamblycephalaGene05292;MamblycephalaGene05564;Megalobrama_amblycephala_newGene_10550;Megalobrama_amblycephala_newGene_10569;Megalobrama_amblycephala_newGene_11923;Megalobrama_amblycephala_newGene_15121;Megalobrama_amblycephala_newGene_15137;Megalobrama_amblycephala_newGene_15548;Megalobrama_amblycephala_newGene_16756;Megalobrama_amblycephala_newGene_17151;Megalobrama_amblycephala_newGene_17158;Me…
MSTRG.102189.4	MamblycephalaGene11714;MamblycephalaGene15114;MamblycephalaGene03079;Megalobrama_amblycephala_newGene_40815;Megalobrama_amblycephala_newGene_1458;Megalobrama_amblycephala_newGene_18615;Megalobrama_amblycephala_newGene_23363;Megalobrama_amblycephala_newGene_26523;Megalobrama_amblycephala_newGene_34566
MSTRG.107319.1	MamblycephalaGene21112;MamblycephalaGene21284;MamblycephalaGene22187;Megalobrama_amblycephala_newGene_47692;MamblycephalaGene11900;MamblycephalaGene17031;MamblycephalaGene17187;MamblycephalaGene09659;MamblycephalaGene09766;MamblycephalaGene09925;MamblycephalaGene10521;MamblycephalaGene17833;MamblycephalaGene18271;MamblycephalaGene18289;MamblycephalaGene18461;MamblycephalaGene18664;MamblycephalaGe…
MSTRG.74744.1	Megalobrama_amblycephala_newGene_56121
MSTRG.28341.1	MamblycephalaGene07798;Megalobrama_amblycephala_newGene_45289;MamblycephalaGene23948;MamblycephalaGene24030;Megalobrama_amblycephala_newGene_40378;Megalobrama_amblycephala_newGene_42768;Megalobrama_amblycephala_newGene_42839;Megalobrama_amblycephala_newGene_43155;Megalobrama_amblycephala_newGene_23847;Megalobrama_amblycephala_newGene_24966;Megalobrama_amblycephala_newGene_25200;Megalobrama_amblyc…
MSTRG.66460.1	Megalobrama_amblycephala_newGene_22880;Megalobrama_amblycephala_newGene_7826;Megalobrama_amblycephala_newGene_1947;MamblycephalaGene01075;Megalobrama_amblycephala_newGene_54422;MamblycephalaGene20935;MamblycephalaGene04707;Megalobrama_amblycephala_newGene_63390;Megalobrama_amblycephala_newGene_72720;MamblycephalaGene11150;Megalobrama_amblycephala_newGene_68103;Megalobrama_amblycephala_newGene_492…
MSTRG.48722.1	Megalobrama_amblycephala_newGene_27634
MSTRG.62741.8	MamblycephalaGene24118;MamblycephalaGene24181;Megalobrama_amblycephala_newGene_54375;MamblycephalaGene07739;MamblycephalaGene17117;Megalobrama_amblycephala_newGene_67174;MamblycephalaGene18287;MamblycephalaGene08567;MamblycephalaGene22756;MamblycephalaGene21487;MamblycephalaGene22259;MamblycephalaGene13284;MamblycephalaGene19605
MSTRG.91438.1	Megalobrama_amblycephala_newGene_68582;MamblycephalaGene20568
MSTRG.76504.1	MamblycephalaGene02825;MamblycephalaGene17903
MSTRG.97964.1	MamblycephalaGene16589;MamblycephalaGene17388;MamblycephalaGene17524;MamblycephalaGene17970;MamblycephalaGene18550;MamblycephalaGene18556;MamblycephalaGene18616;Megalobrama_amblycephala_newGene_4003;Megalobrama_amblycephala_newGene_5151;Megalobrama_amblycephala_newGene_6076;Megalobrama_amblycephala_newGene_6365;Megalobrama_amblycephala_newGene_7252;Megalobrama_amblycephala_newGene_9361;Mamblyceph…
MSTRG.18650.1	MamblycephalaGene10831;MamblycephalaGene10971;MamblycephalaGene11099;MamblycephalaGene11155;MamblycephalaGene11214;MamblycephalaGene11303;MamblycephalaGene11836;MamblycephalaGene11847;MamblycephalaGene11871;MamblycephalaGene11880;MamblycephalaGene11913;MamblycephalaGene11921;Megalobrama_amblycephala_newGene_51103;Megalobrama_amblycephala_newGene_52794;Megalobrama_amblycephala_newGene_54056;Megalo…
MSTRG.4277.1	Megalobrama_amblycephala_newGene_36419
MSTRG.63626.3	Megalobrama_amblycephala_newGene_37353;Megalobrama_amblycephala_newGene_38444;MamblycephalaGene01524;Megalobrama_amblycephala_newGene_7688;MamblycephalaGene00101;MamblycephalaGene00278;MamblycephalaGene00652;MamblycephalaGene01282;MamblycephalaGene23925;MamblycephalaGene08207;MamblycephalaGene07322;Megalobrama_amblycephala_newGene_67174;MamblycephalaGene22756;MamblycephalaGene13284;MamblycephalaG…
MSTRG.101149.1	Megalobrama_amblycephala_newGene_66374;Megalobrama_amblycephala_newGene_67838;Megalobrama_amblycephala_newGene_69784;Megalobrama_amblycephala_newGene_70064;Megalobrama_amblycephala_newGene_45417;Megalobrama_amblycephala_newGene_45833;Megalobrama_amblycephala_newGene_46443;Megalobrama_amblycephala_newGene_47152;Megalobrama_amblycephala_newGene_47376;Megalobrama_amblycephala_newGene_48821;Megalobra…
MSTRG.81433.2	MamblycephalaGene09663;MamblycephalaGene09707;MamblycephalaGene09729;MamblycephalaGene09852;MamblycephalaGene09898;MamblycephalaGene09907;MamblycephalaGene09909;MamblycephalaGene09914;MamblycephalaGene09975;MamblycephalaGene10028;MamblycephalaGene10094;MamblycephalaGene10146;MamblycephalaGene10147;MamblycephalaGene10151;MamblycephalaGene10157;MamblycephalaGene10400;MamblycephalaGene10482;Mamblyce…
MSTRG.74636.2	MamblycephalaGene20036;MamblycephalaGene14404;Megalobrama_amblycephala_newGene_40347
MSTRG.100098.10	Megalobrama_amblycephala_newGene_57819
MSTRG.11064.1	MamblycephalaGene21758;MamblycephalaGene21872;Megalobrama_amblycephala_newGene_47717;MamblycephalaGene17703;MamblycephalaGene18106;MamblycephalaGene18109;MamblycephalaGene18335;MamblycephalaGene07740;Megalobrama_amblycephala_newGene_18515;Megalobrama_amblycephala_newGene_18517;Megalobrama_amblycephala_newGene_57828;Megalobrama_amblycephala_newGene_60995;MamblycephalaGene13383;MamblycephalaGene136…
MSTRG.7796.2	MamblycephalaGene07375;MamblycephalaGene07395;MamblycephalaGene07447;MamblycephalaGene07817;MamblycephalaGene08043;MamblycephalaGene08150;MamblycephalaGene08356;MamblycephalaGene08372;MamblycephalaGene23741;MamblycephalaGene23765;MamblycephalaGene23909;MamblycephalaGene23912;MamblycephalaGene23932;MamblycephalaGene23969;MamblycephalaGene24063;MamblycephalaGene24066;MamblycephalaGene24342;Mamblyce…
MSTRG.116283.1	MamblycephalaGene08617;MamblycephalaGene16664;Megalobrama_amblycephala_newGene_13763
MSTRG.105017.3	MamblycephalaGene11337;Megalobrama_amblycephala_newGene_67414;Megalobrama_amblycephala_newGene_67441;Megalobrama_amblycephala_newGene_68991;Megalobrama_amblycephala_newGene_69214;Megalobrama_amblycephala_newGene_44304;Megalobrama_amblycephala_newGene_50185;MamblycephalaGene00190;MamblycephalaGene19658;MamblycephalaGene16658;MamblycephalaGene05883;MamblycephalaGene16143;MamblycephalaGene20242;Mamb…
MSTRG.22671.1	Megalobrama_amblycephala_newGene_50731;Megalobrama_amblycephala_newGene_52932;MamblycephalaGene01700;MamblycephalaGene02195;MamblycephalaGene02225;Megalobrama_amblycephala_newGene_36111;Megalobrama_amblycephala_newGene_36207;Megalobrama_amblycephala_newGene_38993;Megalobrama_amblycephala_newGene_41356;Megalobrama_amblycephala_newGene_42458;MamblycephalaGene07935;MamblycephalaGene08359;Megalobrama…
MSTRG.56612.1	Megalobrama_amblycephala_newGene_64530;Megalobrama_amblycephala_newGene_66229;Megalobrama_amblycephala_newGene_67523;Megalobrama_amblycephala_newGene_69780;Megalobrama_amblycephala_newGene_50600;Megalobrama_amblycephala_newGene_56057;Megalobrama_amblycephala_newGene_44760;Megalobrama_amblycephala_newGene_44795;Megalobrama_amblycephala_newGene_44968;Megalobrama_amblycephala_newGene_49577;Megalobra…
MSTRG.46534.4	Megalobrama_amblycephala_newGene_72435;Megalobrama_amblycephala_newGene_74974;Megalobrama_amblycephala_newGene_75061;Megalobrama_amblycephala_newGene_75062;Megalobrama_amblycephala_newGene_75356;MamblycephalaGene14423;MamblycephalaGene14474;MamblycephalaGene14526;MamblycephalaGene14718;MamblycephalaGene14726;MamblycephalaGene14728;MamblycephalaGene14780;MamblycephalaGene14853;MamblycephalaGene148…
MSTRG.108126.1	MamblycephalaGene10820;MamblycephalaGene16999;MamblycephalaGene17993;MamblycephalaGene18143;Megalobrama_amblycephala_newGene_70806;MamblycephalaGene07957;Megalobrama_amblycephala_newGene_67007;Megalobrama_amblycephala_newGene_3183;Megalobrama_amblycephala_newGene_42705;Megalobrama_amblycephala_newGene_32177
MSTRG.6821.2	MamblycephalaGene05421;MamblycephalaGene12884;MamblycephalaGene23843;Megalobrama_amblycephala_newGene_630;MamblycephalaGene00171;MamblycephalaGene01007;MamblycephalaGene01025;Megalobrama_amblycephala_newGene_52115;Megalobrama_amblycephala_newGene_57197;MamblycephalaGene06729;MamblycephalaGene08485;MamblycephalaGene20843;MamblycephalaGene09051;MamblycephalaGene02682;Megalobrama_amblycephala_newGen…
MSTRG.67839.1	Megalobrama_amblycephala_newGene_16783;Megalobrama_amblycephala_newGene_6158;Megalobrama_amblycephala_newGene_7150;Megalobrama_amblycephala_newGene_26121;MamblycephalaGene05043;Megalobrama_amblycephala_newGene_58064;Megalobrama_amblycephala_newGene_72084;MamblycephalaGene11633;MamblycephalaGene23180;Megalobrama_amblycephala_newGene_38993;Megalobrama_amblycephala_newGene_40377;MamblycephalaGene176…
MSTRG.61431.1	Megalobrama_amblycephala_newGene_58461;Megalobrama_amblycephala_newGene_59034;Megalobrama_amblycephala_newGene_60266;Megalobrama_amblycephala_newGene_60671;Megalobrama_amblycephala_newGene_61112;Megalobrama_amblycephala_newGene_61771;Megalobrama_amblycephala_newGene_61886;Megalobrama_amblycephala_newGene_62970;Megalobrama_amblycephala_newGene_63767;MamblycephalaGene11952;MamblycephalaGene12150;Ma…
MSTRG.13699.1	Megalobrama_amblycephala_newGene_18665
MSTRG.105443.1	Megalobrama_amblycephala_newGene_45639;Megalobrama_amblycephala_newGene_47171;Megalobrama_amblycephala_newGene_47270;Megalobrama_amblycephala_newGene_47374;Megalobrama_amblycephala_newGene_47376;Megalobrama_amblycephala_newGene_47531;Megalobrama_amblycephala_newGene_47633;Megalobrama_amblycephala_newGene_47634;Megalobrama_amblycephala_newGene_47638;Megalobrama_amblycephala_newGene_47642;Megalobra…
MSTRG.73646.1	MamblycephalaGene24269;MamblycephalaGene11342;MamblycephalaGene11442;MamblycephalaGene22727;Megalobrama_amblycephala_newGene_55316;MamblycephalaGene17145
MSTRG.35030.1	Megalobrama_amblycephala_newGene_63450;Megalobrama_amblycephala_newGene_42219;Megalobrama_amblycephala_newGene_24126;Megalobrama_amblycephala_newGene_3127;Megalobrama_amblycephala_newGene_3757;Megalobrama_amblycephala_newGene_6940;Megalobrama_amblycephala_newGene_7808;Megalobrama_amblycephala_newGene_57047;MamblycephalaGene05809;MamblycephalaGene09547;MamblycephalaGene02147;MamblycephalaGene15228…
MSTRG.28175.1	MamblycephalaGene02732;MamblycephalaGene02810;MamblycephalaGene02823;MamblycephalaGene02848;MamblycephalaGene02929;MamblycephalaGene03017;MamblycephalaGene03047;MamblycephalaGene03064;MamblycephalaGene03160;MamblycephalaGene03651;MamblycephalaGene07430;MamblycephalaGene07481;MamblycephalaGene07596;MamblycephalaGene07625;Megalobrama_amblycephala_newGene_43867;Megalobrama_amblycephala_newGene_46420…
MSTRG.78493.1	MamblycephalaGene23939;Megalobrama_amblycephala_newGene_1326;Megalobrama_amblycephala_newGene_1945;MamblycephalaGene02414;MamblycephalaGene12159;Megalobrama_amblycephala_newGene_11533;MamblycephalaGene22968;MamblycephalaGene09100;MamblycephalaGene21772;Megalobrama_amblycephala_newGene_35236;Megalobrama_amblycephala_newGene_2870;Megalobrama_amblycephala_newGene_66374;Megalobrama_amblycephala_newGe…
MSTRG.117105.1	Megalobrama_amblycephala_newGene_41189;MamblycephalaGene00981;MamblycephalaGene21623;Megalobrama_amblycephala_newGene_44796;MamblycephalaGene03025;Megalobrama_amblycephala_newGene_15273
MSTRG.37575.1	Megalobrama_amblycephala_newGene_51751;Megalobrama_amblycephala_newGene_54087;Megalobrama_amblycephala_newGene_4097;MamblycephalaGene11933;MamblycephalaGene09771;Megalobrama_amblycephala_newGene_26081;Megalobrama_amblycephala_newGene_45965;Megalobrama_amblycephala_newGene_46987;Megalobrama_amblycephala_newGene_39575;MamblycephalaGene07833;MamblycephalaGene07195
MSTRG.52811.1	Megalobrama_amblycephala_newGene_66782;Megalobrama_amblycephala_newGene_68431;Megalobrama_amblycephala_newGene_50681;MamblycephalaGene14246;MamblycephalaGene14406;MamblycephalaGene14785;MamblycephalaGene14999;MamblycephalaGene15011;MamblycephalaGene22600;MamblycephalaGene23031;MamblycephalaGene23097;MamblycephalaGene23137;MamblycephalaGene23165;MamblycephalaGene23275;MamblycephalaGene23505;Mambly…
MSTRG.110587.3	MamblycephalaGene21819;MamblycephalaGene22212;Megalobrama_amblycephala_newGene_49586;Megalobrama_amblycephala_newGene_49726;MamblycephalaGene10868;MamblycephalaGene17529;MamblycephalaGene17603;MamblycephalaGene09883;MamblycephalaGene10203;MamblycephalaGene10662;MamblycephalaGene18081;MamblycephalaGene18165;Megalobrama_amblycephala_newGene_73796;Megalobrama_amblycephala_newGene_74321;Megalobrama_a…
MSTRG.101851.1	MamblycephalaGene00356;MamblycephalaGene00363;MamblycephalaGene00401;MamblycephalaGene18929;MamblycephalaGene17530;MamblycephalaGene12790;MamblycephalaGene05654;MamblycephalaGene08951;MamblycephalaGene04817;MamblycephalaGene13336;MamblycephalaGene13912;MamblycephalaGene20528;Megalobrama_amblycephala_newGene_71594;MamblycephalaGene23456;MamblycephalaGene23497;Megalobrama_amblycephala_newGene_60585…
MSTRG.49328.3	MamblycephalaGene22781;MamblycephalaGene04431;MamblycephalaGene05002;MamblycephalaGene24067;MamblycephalaGene12793;Megalobrama_amblycephala_newGene_68683;MamblycephalaGene13309;MamblycephalaGene01558;MamblycephalaGene17575;MamblycephalaGene19915;MamblycephalaGene21085;Megalobrama_amblycephala_newGene_20972;Megalobrama_amblycephala_newGene_25098;Megalobrama_amblycephala_newGene_25576;Megalobrama_a…
MSTRG.92991.3	Megalobrama_amblycephala_newGene_8718;MamblycephalaGene13589;MamblycephalaGene24424;Megalobrama_amblycephala_newGene_51247;Megalobrama_amblycephala_newGene_54695;MamblycephalaGene22754;Megalobrama_amblycephala_newGene_33864;Megalobrama_amblycephala_newGene_71063;MamblycephalaGene15840;MamblycephalaGene16155;MamblycephalaGene16960;MamblycephalaGene19615
MSTRG.50242.11	Megalobrama_amblycephala_newGene_73847;MamblycephalaGene14474;MamblycephalaGene14726;MamblycephalaGene14796;MamblycephalaGene14854;MamblycephalaGene23410;MamblycephalaGene23650;Megalobrama_amblycephala_newGene_51938;Megalobrama_amblycephala_newGene_52390;Megalobrama_amblycephala_newGene_52577;Megalobrama_amblycephala_newGene_55847;MamblycephalaGene03887;MamblycephalaGene04176;MamblycephalaGene042…
MSTRG.64195.1	Megalobrama_amblycephala_newGene_57414;Megalobrama_amblycephala_newGene_58461;Megalobrama_amblycephala_newGene_60266;Megalobrama_amblycephala_newGene_60671;Megalobrama_amblycephala_newGene_61112;Megalobrama_amblycephala_newGene_61771;Megalobrama_amblycephala_newGene_61886;Megalobrama_amblycephala_newGene_62970;Megalobrama_amblycephala_newGene_63767;MamblycephalaGene11952;MamblycephalaGene12150;Ma…
MSTRG.104606.1	MamblycephalaGene10857;MamblycephalaGene10930;MamblycephalaGene11640;MamblycephalaGene11831;Megalobrama_amblycephala_newGene_64812;Megalobrama_amblycephala_newGene_65221;Megalobrama_amblycephala_newGene_65407;Megalobrama_amblycephala_newGene_65763;Megalobrama_amblycephala_newGene_66380;Megalobrama_amblycephala_newGene_66516;Megalobrama_amblycephala_newGene_66969;Megalobrama_amblycephala_newGene_6…
MSTRG.45199.1	Megalobrama_amblycephala_newGene_37969
MSTRG.101207.2	MamblycephalaGene11709;MamblycephalaGene00957;MamblycephalaGene18082;MamblycephalaGene19520;MamblycephalaGene16529;MamblycephalaGene17585;MamblycephalaGene12570;MamblycephalaGene05901;MamblycephalaGene08555;MamblycephalaGene19963;Megalobrama_amblycephala_newGene_61339;MamblycephalaGene03146;MamblycephalaGene10530;Megalobrama_amblycephala_newGene_13856;Megalobrama_amblycephala_newGene_28648
MSTRG.102554.1	MamblycephalaGene04618;MamblycephalaGene15629;MamblycephalaGene06390;MamblycephalaGene06536;MamblycephalaGene07263;Megalobrama_amblycephala_newGene_59661;MamblycephalaGene08265;Megalobrama_amblycephala_newGene_35336;Megalobrama_amblycephala_newGene_10679;Megalobrama_amblycephala_newGene_15387;Megalobrama_amblycephala_newGene_56076;MamblycephalaGene23922;Megalobrama_amblycephala_newGene_2079
MSTRG.59080.3	Megalobrama_amblycephala_newGene_66938;Megalobrama_amblycephala_newGene_51359;MamblycephalaGene03884;MamblycephalaGene04045;MamblycephalaGene09841;Megalobrama_amblycephala_newGene_47725;Megalobrama_amblycephala_newGene_49352;Megalobrama_amblycephala_newGene_62371;MamblycephalaGene20033;MamblycephalaGene20533;MamblycephalaGene23930;MamblycephalaGene23968;Megalobrama_amblycephala_newGene_2582;Megal…
MSTRG.39041.6	MamblycephalaGene20153;MamblycephalaGene20409;MamblycephalaGene20729;MamblycephalaGene20820;MamblycephalaGene20934;MamblycephalaGene00077;MamblycephalaGene00978;MamblycephalaGene01037;MamblycephalaGene23860;MamblycephalaGene23959;MamblycephalaGene24287;MamblycephalaGene24382;MamblycephalaGene24485;Megalobrama_amblycephala_newGene_2687;MamblycephalaGene15795;MamblycephalaGene15925;MamblycephalaGen…
MSTRG.42314.1	MamblycephalaGene20195;MamblycephalaGene20245;MamblycephalaGene20248;MamblycephalaGene20297;MamblycephalaGene20437;MamblycephalaGene20578;MamblycephalaGene20622;MamblycephalaGene20906;MamblycephalaGene00482;MamblycephalaGene00890;MamblycephalaGene00956;MamblycephalaGene24020;MamblycephalaGene24064;MamblycephalaGene24377;Megalobrama_amblycephala_newGene_886;Megalobrama_amblycephala_newGene_1791;Ma…
MSTRG.65027.1	Megalobrama_amblycephala_newGene_58670;Megalobrama_amblycephala_newGene_59005;Megalobrama_amblycephala_newGene_59263;MamblycephalaGene11946;MamblycephalaGene12340;MamblycephalaGene12466;MamblycephalaGene12536;MamblycephalaGene12641;MamblycephalaGene12658;MamblycephalaGene12752;MamblycephalaGene13061;Megalobrama_amblycephala_newGene_36578;Megalobrama_amblycephala_newGene_37011;MamblycephalaGene016…
MSTRG.98773.1	Megalobrama_amblycephala_newGene_2883;Megalobrama_amblycephala_newGene_3623;Megalobrama_amblycephala_newGene_5621;Megalobrama_amblycephala_newGene_6187;Megalobrama_amblycephala_newGene_6891;Megalobrama_amblycephala_newGene_7376;Megalobrama_amblycephala_newGene_7537;Megalobrama_amblycephala_newGene_7994;Megalobrama_amblycephala_newGene_9016;Megalobrama_amblycephala_newGene_9084;Megalobrama_amblyce…
MSTRG.79515.1	MamblycephalaGene08254;MamblycephalaGene08450;MamblycephalaGene06561;MamblycephalaGene13592;Megalobrama_amblycephala_newGene_13348;MamblycephalaGene23382;Megalobrama_amblycephala_newGene_49947;MamblycephalaGene09191;Megalobrama_amblycephala_newGene_6831;Megalobrama_amblycephala_newGene_9016;Megalobrama_amblycephala_newGene_9367;Megalobrama_amblycephala_newGene_64420;Megalobrama_amblycephala_newGe…
MSTRG.88674.3	MamblycephalaGene21253;MamblycephalaGene21390;MamblycephalaGene21419;MamblycephalaGene21476;MamblycephalaGene21598;MamblycephalaGene21766;MamblycephalaGene21904;MamblycephalaGene21920;MamblycephalaGene22052;MamblycephalaGene22225;Megalobrama_amblycephala_newGene_64778;Megalobrama_amblycephala_newGene_66686;Megalobrama_amblycephala_newGene_66719;Megalobrama_amblycephala_newGene_67002;Megalobrama_a…
MSTRG.91287.1	MamblycephalaGene21233;MamblycephalaGene21550;MamblycephalaGene21589;MamblycephalaGene21892;MamblycephalaGene22116;Megalobrama_amblycephala_newGene_66782;Megalobrama_amblycephala_newGene_68431;Megalobrama_amblycephala_newGene_69218;Megalobrama_amblycephala_newGene_3671;Megalobrama_amblycephala_newGene_4153;Megalobrama_amblycephala_newGene_4904;Megalobrama_amblycephala_newGene_6052;Megalobrama_amb…
MSTRG.91788.2	MamblycephalaGene13671;Megalobrama_amblycephala_newGene_16640;Megalobrama_amblycephala_newGene_40146
MSTRG.22753.2	MamblycephalaGene10956;MamblycephalaGene10969;MamblycephalaGene11007;MamblycephalaGene11134;MamblycephalaGene11269;MamblycephalaGene11453;MamblycephalaGene11534;MamblycephalaGene11607;MamblycephalaGene11727;MamblycephalaGene11745;MamblycephalaGene11888;MamblycephalaGene11896;MamblycephalaGene11908;Megalobrama_amblycephala_newGene_50655;Megalobrama_amblycephala_newGene_51074;Megalobrama_amblycepha…
MSTRG.63645.1	Megalobrama_amblycephala_newGene_62804
MSTRG.75277.1	MamblycephalaGene08367;MamblycephalaGene23944;MamblycephalaGene23965;MamblycephalaGene24158;MamblycephalaGene24360;Megalobrama_amblycephala_newGene_116;Megalobrama_amblycephala_newGene_1104;Megalobrama_amblycephala_newGene_1140;Megalobrama_amblycephala_newGene_1211;Megalobrama_amblycephala_newGene_1307;Megalobrama_amblycephala_newGene_1454;Megalobrama_amblycephala_newGene_1642;Megalobrama_amblyce…
MSTRG.114764.1	MamblycephalaGene19972;MamblycephalaGene20597;Megalobrama_amblycephala_newGene_51766;Megalobrama_amblycephala_newGene_53727;MamblycephalaGene03884;MamblycephalaGene04045;MamblycephalaGene21454;Megalobrama_amblycephala_newGene_27593;Megalobrama_amblycephala_newGene_33851;MamblycephalaGene23930;MamblycephalaGene23968;MamblycephalaGene09841;MamblycephalaGene13144;MamblycephalaGene13828;Mamblycephala…
MSTRG.11473.1	MamblycephalaGene19764;Megalobrama_amblycephala_newGene_12419
MSTRG.59324.48	Megalobrama_amblycephala_newGene_37933;Megalobrama_amblycephala_newGene_32712
MSTRG.22687.1	Megalobrama_amblycephala_newGene_35525;Megalobrama_amblycephala_newGene_21403;Megalobrama_amblycephala_newGene_44968;Megalobrama_amblycephala_newGene_45417;Megalobrama_amblycephala_newGene_69246;MamblycephalaGene24509;Megalobrama_amblycephala_newGene_6024;Megalobrama_amblycephala_newGene_6882;MamblycephalaGene02949;Megalobrama_amblycephala_newGene_71637;Megalobrama_amblycephala_newGene_75065;Mega…
MSTRG.13129.1	Megalobrama_amblycephala_newGene_16327;Megalobrama_amblycephala_newGene_16392;Megalobrama_amblycephala_newGene_16413;Megalobrama_amblycephala_newGene_16430;Megalobrama_amblycephala_newGene_16595;Megalobrama_amblycephala_newGene_17133;Megalobrama_amblycephala_newGene_17222;Megalobrama_amblycephala_newGene_17492;Megalobrama_amblycephala_newGene_17679;Megalobrama_amblycephala_newGene_18244;Megalobra…
MSTRG.82092.3	MamblycephalaGene10603;MamblycephalaGene10610;Megalobrama_amblycephala_newGene_18167;Megalobrama_amblycephala_newGene_20554;Megalobrama_amblycephala_newGene_22178;Megalobrama_amblycephala_newGene_22208;Megalobrama_amblycephala_newGene_23847;MamblycephalaGene12963;Megalobrama_amblycephala_newGene_3298;Megalobrama_amblycephala_newGene_7717;Megalobrama_amblycephala_newGene_7886;MamblycephalaGene0026…
MSTRG.38676.3	MamblycephalaGene20012;MamblycephalaGene20020;MamblycephalaGene20033;MamblycephalaGene20050;MamblycephalaGene20165;MamblycephalaGene20243;MamblycephalaGene20294;MamblycephalaGene20317;MamblycephalaGene20421;MamblycephalaGene20440;MamblycephalaGene20453;MamblycephalaGene20638;MamblycephalaGene20698;MamblycephalaGene20726;MamblycephalaGene20736;MamblycephalaGene20775;MamblycephalaGene20792;Mamblyce…
MSTRG.76427.11	MamblycephalaGene11961;MamblycephalaGene12271;MamblycephalaGene10057;MamblycephalaGene13847;MamblycephalaGene15760;Megalobrama_amblycephala_newGene_46670;Megalobrama_amblycephala_newGene_36928;Megalobrama_amblycephala_newGene_51645;MamblycephalaGene04589;MamblycephalaGene17212
MSTRG.13034.1	Megalobrama_amblycephala_newGene_18182
MSTRG.51294.2	MamblycephalaGene10391
MSTRG.48796.1	Megalobrama_amblycephala_newGene_71021;Megalobrama_amblycephala_newGene_71637;Megalobrama_amblycephala_newGene_72044;Megalobrama_amblycephala_newGene_72759;Megalobrama_amblycephala_newGene_73268;Megalobrama_amblycephala_newGene_74245;Megalobrama_amblycephala_newGene_74974;Megalobrama_amblycephala_newGene_75044;Megalobrama_amblycephala_newGene_75046;Megalobrama_amblycephala_newGene_75047;Megalobra…
MSTRG.109293.8	Megalobrama_amblycephala_newGene_1304;MamblycephalaGene05401;Megalobrama_amblycephala_newGene_54807
MSTRG.53973.6	Megalobrama_amblycephala_newGene_64131;Megalobrama_amblycephala_newGene_66580;Megalobrama_amblycephala_newGene_68542;Megalobrama_amblycephala_newGene_68546;Megalobrama_amblycephala_newGene_68549;Megalobrama_amblycephala_newGene_68551;Megalobrama_amblycephala_newGene_68796;Megalobrama_amblycephala_newGene_68927;Megalobrama_amblycephala_newGene_69981;Megalobrama_amblycephala_newGene_70620;Megalobra…
MSTRG.90298.1	MamblycephalaGene21380;Megalobrama_amblycephala_newGene_64530;Megalobrama_amblycephala_newGene_66149;Megalobrama_amblycephala_newGene_66229;Megalobrama_amblycephala_newGene_67523;Megalobrama_amblycephala_newGene_69261;Megalobrama_amblycephala_newGene_69780;Megalobrama_amblycephala_newGene_2882;Megalobrama_amblycephala_newGene_4251;Megalobrama_amblycephala_newGene_8231;MamblycephalaGene13187;Megal…
MSTRG.74098.1	MamblycephalaGene07637;MamblycephalaGene07936;MamblycephalaGene08084;MamblycephalaGene08320;MamblycephalaGene24279;Megalobrama_amblycephala_newGene_864;Megalobrama_amblycephala_newGene_1773;MamblycephalaGene20308;MamblycephalaGene11307;MamblycephalaGene02091;MamblycephalaGene02489;MamblycephalaGene06676;MamblycephalaGene06929;MamblycephalaGene07180;MamblycephalaGene10270;MamblycephalaGene10365;Ma…
MSTRG.64203.1	Megalobrama_amblycephala_newGene_57930;Megalobrama_amblycephala_newGene_57988;Megalobrama_amblycephala_newGene_58008;Megalobrama_amblycephala_newGene_58011;Megalobrama_amblycephala_newGene_58022;Megalobrama_amblycephala_newGene_60387;Megalobrama_amblycephala_newGene_61431;Megalobrama_amblycephala_newGene_62281;Megalobrama_amblycephala_newGene_63264;MamblycephalaGene11962;MamblycephalaGene12359;Ma…
MSTRG.112265.1	MamblycephalaGene01370;MamblycephalaGene01384;MamblycephalaGene01467;MamblycephalaGene01511;MamblycephalaGene01535;MamblycephalaGene01540;MamblycephalaGene01644;MamblycephalaGene01756;MamblycephalaGene01778;MamblycephalaGene01820;MamblycephalaGene01882;MamblycephalaGene01988;MamblycephalaGene02004;MamblycephalaGene02021;MamblycephalaGene02046;MamblycephalaGene02155;MamblycephalaGene02174;Mamblyce…
MSTRG.54965.9	MamblycephalaGene21907
MSTRG.82548.1	MamblycephalaGene11897;MamblycephalaGene05876;MamblycephalaGene15663
MSTRG.118935.1	Megalobrama_amblycephala_newGene_16047
MSTRG.119286.2	Megalobrama_amblycephala_newGene_16756;Megalobrama_amblycephala_newGene_16805;Megalobrama_amblycephala_newGene_17151;Megalobrama_amblycephala_newGene_17158;Megalobrama_amblycephala_newGene_17159;Megalobrama_amblycephala_newGene_17160;Megalobrama_amblycephala_newGene_17198;Megalobrama_amblycephala_newGene_18166;Megalobrama_amblycephala_newGene_18756;Megalobrama_amblycephala_newGene_19711;Megalobra…
MSTRG.19554.1	Megalobrama_amblycephala_newGene_52809;MamblycephalaGene02036;MamblycephalaGene08138;Megalobrama_amblycephala_newGene_45860;Megalobrama_amblycephala_newGene_64701;MamblycephalaGene18814;MamblycephalaGene19234;MamblycephalaGene19302;MamblycephalaGene03967;MamblycephalaGene23720;MamblycephalaGene23994;MamblycephalaGene08667;MamblycephalaGene18593;MamblycephalaGene21818;MamblycephalaGene22114;Mambly…
MSTRG.59095.3	Megalobrama_amblycephala_newGene_7251
MSTRG.103104.3	Megalobrama_amblycephala_newGene_44357;MamblycephalaGene14959;MamblycephalaGene20147;MamblycephalaGene20332;Megalobrama_amblycephala_newGene_7866;Megalobrama_amblycephala_newGene_58699;Megalobrama_amblycephala_newGene_62413;Megalobrama_amblycephala_newGene_37590;Megalobrama_amblycephala_newGene_13712;Megalobrama_amblycephala_newGene_14671;Megalobrama_amblycephala_newGene_2054;Megalobrama_amblycep…
MSTRG.49041.5	Megalobrama_amblycephala_newGene_52675
MSTRG.41977.43	MamblycephalaGene20153;MamblycephalaGene20409;MamblycephalaGene20729;MamblycephalaGene20820;MamblycephalaGene20934;MamblycephalaGene00077;MamblycephalaGene00978;MamblycephalaGene01037;MamblycephalaGene01165;MamblycephalaGene23860;MamblycephalaGene23959;MamblycephalaGene24287;MamblycephalaGene24382;MamblycephalaGene24485;Megalobrama_amblycephala_newGene_2687;MamblycephalaGene15781;MamblycephalaGen…
MSTRG.19828.3	MamblycephalaGene10821;MamblycephalaGene10871;MamblycephalaGene10967;MamblycephalaGene11174;MamblycephalaGene11494;MamblycephalaGene11503;MamblycephalaGene11548;MamblycephalaGene11764;MamblycephalaGene11858;Megalobrama_amblycephala_newGene_50611;Megalobrama_amblycephala_newGene_50899;Megalobrama_amblycephala_newGene_51773;Megalobrama_amblycephala_newGene_52835;Megalobrama_amblycephala_newGene_534…
MSTRG.73192.1	MamblycephalaGene21327;MamblycephalaGene14336;MamblycephalaGene08245
MSTRG.63052.11	Megalobrama_amblycephala_newGene_57294;Megalobrama_amblycephala_newGene_57617;Megalobrama_amblycephala_newGene_58485;Megalobrama_amblycephala_newGene_59851;Megalobrama_amblycephala_newGene_59942;Megalobrama_amblycephala_newGene_60463;Megalobrama_amblycephala_newGene_60464;Megalobrama_amblycephala_newGene_60825;Megalobrama_amblycephala_newGene_62023;Megalobrama_amblycephala_newGene_62955;Megalobra…
MSTRG.67939.1	MamblycephalaGene05287;MamblycephalaGene06119;Megalobrama_amblycephala_newGene_22630;Megalobrama_amblycephala_newGene_7060;Megalobrama_amblycephala_newGene_7063;MamblycephalaGene12699;Megalobrama_amblycephala_newGene_1648;Megalobrama_amblycephala_newGene_2510;Megalobrama_amblycephala_newGene_51963;Megalobrama_amblycephala_newGene_54759;Megalobrama_amblycephala_newGene_26982;Megalobrama_amblycepha…
MSTRG.73270.1	Megalobrama_amblycephala_newGene_15265;Megalobrama_amblycephala_newGene_20642;Megalobrama_amblycephala_newGene_22055;Megalobrama_amblycephala_newGene_24324;Megalobrama_amblycephala_newGene_6828;Megalobrama_amblycephala_newGene_55080;Megalobrama_amblycephala_newGene_56445;Megalobrama_amblycephala_newGene_56461;Megalobrama_amblycephala_newGene_56464;Megalobrama_amblycephala_newGene_25536;Mamblyceph…
MSTRG.94811.1	Megalobrama_amblycephala_newGene_3769;Megalobrama_amblycephala_newGene_71579
MSTRG.117590.1	Megalobrama_amblycephala_newGene_4166;MamblycephalaGene10206;Megalobrama_amblycephala_newGene_14147;Megalobrama_amblycephala_newGene_58556;Megalobrama_amblycephala_newGene_58923
MSTRG.89094.5	MamblycephalaGene21160;MamblycephalaGene21227;MamblycephalaGene21261;MamblycephalaGene21455;MamblycephalaGene21557;MamblycephalaGene21873;MamblycephalaGene21906;Megalobrama_amblycephala_newGene_64812;Megalobrama_amblycephala_newGene_65221;Megalobrama_amblycephala_newGene_65407;Megalobrama_amblycephala_newGene_65715;Megalobrama_amblycephala_newGene_65763;Megalobrama_amblycephala_newGene_66380;Mega…
MSTRG.42007.1	MamblycephalaGene19976;MamblycephalaGene13972;MamblycephalaGene02708;Megalobrama_amblycephala_newGene_10484;MamblycephalaGene10934;MamblycephalaGene11366;Megalobrama_amblycephala_newGene_58220;MamblycephalaGene15276;MamblycephalaGene11988;Megalobrama_amblycephala_newGene_23683
MSTRG.61060.1	Megalobrama_amblycephala_newGene_57386;Megalobrama_amblycephala_newGene_57536;Megalobrama_amblycephala_newGene_58327;Megalobrama_amblycephala_newGene_58409;Megalobrama_amblycephala_newGene_58421;Megalobrama_amblycephala_newGene_58667;Megalobrama_amblycephala_newGene_59200;Megalobrama_amblycephala_newGene_59238;Megalobrama_amblycephala_newGene_59315;Megalobrama_amblycephala_newGene_59319;Megalobra…
MSTRG.91900.1	MamblycephalaGene21125;MamblycephalaGene21143;MamblycephalaGene21331;MamblycephalaGene21459;MamblycephalaGene21675;MamblycephalaGene21710;MamblycephalaGene21778;MamblycephalaGene21869;MamblycephalaGene21946;MamblycephalaGene22015;MamblycephalaGene22028;MamblycephalaGene22064;MamblycephalaGene22263;Megalobrama_amblycephala_newGene_64513;Megalobrama_amblycephala_newGene_64653;Megalobrama_amblycepha…
MSTRG.51693.1	MamblycephalaGene22691;MamblycephalaGene07332;MamblycephalaGene18643;MamblycephalaGene08384;MamblycephalaGene15660;MamblycephalaGene16082
MSTRG.69420.2	MamblycephalaGene05192;MamblycephalaGene05200;MamblycephalaGene05333;MamblycephalaGene05697;MamblycephalaGene05903;Megalobrama_amblycephala_newGene_10087;Megalobrama_amblycephala_newGene_10778;Megalobrama_amblycephala_newGene_10828;Megalobrama_amblycephala_newGene_11665;Megalobrama_amblycephala_newGene_15007;Megalobrama_amblycephala_newGene_16737;Megalobrama_amblycephala_newGene_16883;Megalobrama…
MSTRG.76026.1	MamblycephalaGene07528;MamblycephalaGene07651;MamblycephalaGene07743;MamblycephalaGene08129;MamblycephalaGene08196;MamblycephalaGene08239;MamblycephalaGene08436;MamblycephalaGene24146;MamblycephalaGene24421;MamblycephalaGene24423;MamblycephalaGene20431;MamblycephalaGene20607;MamblycephalaGene20772;MamblycephalaGene20807;MamblycephalaGene11345;MamblycephalaGene11407;MamblycephalaGene11408;Mamblyce…
MSTRG.7796.1	MamblycephalaGene07693;MamblycephalaGene08190;Megalobrama_amblycephala_newGene_561;Megalobrama_amblycephala_newGene_2733;MamblycephalaGene02316;MamblycephalaGene02590;MamblycephalaGene07162;MamblycephalaGene07327;MamblycephalaGene12195;MamblycephalaGene13365;MamblycephalaGene13853;MamblycephalaGene22518;MamblycephalaGene22533;Megalobrama_amblycephala_newGene_45768;Megalobrama_amblycephala_newGene…
MSTRG.119156.1	Megalobrama_amblycephala_newGene_16330;Megalobrama_amblycephala_newGene_16336;Megalobrama_amblycephala_newGene_16805;Megalobrama_amblycephala_newGene_16975;Megalobrama_amblycephala_newGene_17803;Megalobrama_amblycephala_newGene_17805;Megalobrama_amblycephala_newGene_18564;Megalobrama_amblycephala_newGene_19661;Megalobrama_amblycephala_newGene_20858;Megalobrama_amblycephala_newGene_22785;Megalobra…
MSTRG.24676.1	Megalobrama_amblycephala_newGene_25248
MSTRG.96166.1	MamblycephalaGene16719;MamblycephalaGene17108;MamblycephalaGene17294;MamblycephalaGene17437;MamblycephalaGene17462;MamblycephalaGene17876;MamblycephalaGene18072;MamblycephalaGene18283;MamblycephalaGene18683;MamblycephalaGene18728;Megalobrama_amblycephala_newGene_4020;Megalobrama_amblycephala_newGene_4059;Megalobrama_amblycephala_newGene_5982;Megalobrama_amblycephala_newGene_7661;Megalobrama_ambly…
MSTRG.116164.1	Megalobrama_amblycephala_newGene_52672;Megalobrama_amblycephala_newGene_56798;MamblycephalaGene00638;MamblycephalaGene01092;MamblycephalaGene04586;MamblycephalaGene08506;MamblycephalaGene08970;MamblycephalaGene09191;MamblycephalaGene10847;MamblycephalaGene11266;MamblycephalaGene14331;MamblycephalaGene14442;MamblycephalaGene14620;MamblycephalaGene14930;MamblycephalaGene21666;MamblycephalaGene18507…
MSTRG.99560.1	MamblycephalaGene16645;MamblycephalaGene16763;MamblycephalaGene16861;MamblycephalaGene16925;MamblycephalaGene17033;MamblycephalaGene17170;MamblycephalaGene17287;MamblycephalaGene17413;MamblycephalaGene17434;MamblycephalaGene17497;MamblycephalaGene17551;MamblycephalaGene17605;MamblycephalaGene17855;MamblycephalaGene18025;MamblycephalaGene18476;Megalobrama_amblycephala_newGene_3123;Megalobrama_ambl…
MSTRG.69894.1	Megalobrama_amblycephala_newGene_19207;Megalobrama_amblycephala_newGene_24205;MamblycephalaGene19673;MamblycephalaGene12772;MamblycephalaGene12916;MamblycephalaGene12917;Megalobrama_amblycephala_newGene_53047;Megalobrama_amblycephala_newGene_56780;Megalobrama_amblycephala_newGene_56979;Megalobrama_amblycephala_newGene_29950;MamblycephalaGene13306;MamblycephalaGene14180;MamblycephalaGene14349;Mamb…
MSTRG.102632.9	Megalobrama_amblycephala_newGene_35890;MamblycephalaGene01873
MSTRG.28573.1	MamblycephalaGene02951;MamblycephalaGene03072;MamblycephalaGene03116;MamblycephalaGene03838;MamblycephalaGene07427;MamblycephalaGene07600;MamblycephalaGene07793;MamblycephalaGene07881;MamblycephalaGene08130;Megalobrama_amblycephala_newGene_43704;Megalobrama_amblycephala_newGene_44253;Megalobrama_amblycephala_newGene_44304;Megalobrama_amblycephala_newGene_45718;Megalobrama_amblycephala_newGene_457…
MSTRG.43545.8	MamblycephalaGene00373;MamblycephalaGene00667;Megalobrama_amblycephala_newGene_494;MamblycephalaGene15564;Megalobrama_amblycephala_newGene_26927;Megalobrama_amblycephala_newGene_36342;Megalobrama_amblycephala_newGene_36909;MamblycephalaGene12760
MSTRG.62389.1	Megalobrama_amblycephala_newGene_57536;Megalobrama_amblycephala_newGene_58220;Megalobrama_amblycephala_newGene_58221;Megalobrama_amblycephala_newGene_58422;Megalobrama_amblycephala_newGene_58460;Megalobrama_amblycephala_newGene_58567;Megalobrama_amblycephala_newGene_58589;Megalobrama_amblycephala_newGene_58667;Megalobrama_amblycephala_newGene_58915;Megalobrama_amblycephala_newGene_59200;Megalobra…
MSTRG.102530.2	MamblycephalaGene10956;MamblycephalaGene10969;MamblycephalaGene11007;MamblycephalaGene11134;MamblycephalaGene11269;MamblycephalaGene11453;MamblycephalaGene11534;MamblycephalaGene11607;MamblycephalaGene11727;MamblycephalaGene11745;MamblycephalaGene11888;MamblycephalaGene11896;MamblycephalaGene11908;Megalobrama_amblycephala_newGene_64513;Megalobrama_amblycephala_newGene_64653;Megalobrama_amblycepha…
MSTRG.58481.5	Megalobrama_amblycephala_newGene_64118;Megalobrama_amblycephala_newGene_64859;Megalobrama_amblycephala_newGene_65242;Megalobrama_amblycephala_newGene_65419;Megalobrama_amblycephala_newGene_65606;Megalobrama_amblycephala_newGene_66747;Megalobrama_amblycephala_newGene_69002;Megalobrama_amblycephala_newGene_70411;Megalobrama_amblycephala_newGene_54473;Megalobrama_amblycephala_newGene_56211;Megalobra…
MSTRG.13550.3	Megalobrama_amblycephala_newGene_16336;Megalobrama_amblycephala_newGene_16975;Megalobrama_amblycephala_newGene_17803;Megalobrama_amblycephala_newGene_17805;Megalobrama_amblycephala_newGene_18479;Megalobrama_amblycephala_newGene_18564;Megalobrama_amblycephala_newGene_20726;Megalobrama_amblycephala_newGene_22785;Megalobrama_amblycephala_newGene_23493;Megalobrama_amblycephala_newGene_24205;Mamblycep…
MSTRG.76492.6	MamblycephalaGene07874;MamblycephalaGene08375;MamblycephalaGene19691;MamblycephalaGene14638;Megalobrama_amblycephala_newGene_21348;Megalobrama_amblycephala_newGene_41270;Megalobrama_amblycephala_newGene_3127;Megalobrama_amblycephala_newGene_6865;Megalobrama_amblycephala_newGene_64155;MamblycephalaGene18661;Megalobrama_amblycephala_newGene_57216
MSTRG.50380.1	Megalobrama_amblycephala_newGene_71794;Megalobrama_amblycephala_newGene_72152;Megalobrama_amblycephala_newGene_75277;Megalobrama_amblycephala_newGene_75957;MamblycephalaGene14341;MamblycephalaGene22649;MamblycephalaGene22758;MamblycephalaGene22771;MamblycephalaGene22776;MamblycephalaGene22799;MamblycephalaGene23071;MamblycephalaGene23078;MamblycephalaGene23092;MamblycephalaGene23195;Mamblycephala…
MSTRG.106196.4	MamblycephalaGene21390;MamblycephalaGene21419;MamblycephalaGene21476;MamblycephalaGene21598;MamblycephalaGene21766;MamblycephalaGene21904;MamblycephalaGene21920;MamblycephalaGene22052;MamblycephalaGene22225;Megalobrama_amblycephala_newGene_43867;Megalobrama_amblycephala_newGene_44617;Megalobrama_amblycephala_newGene_45850;Megalobrama_amblycephala_newGene_46420;Megalobrama_amblycephala_newGene_466…
MSTRG.64793.9	Megalobrama_amblycephala_newGene_58623;Megalobrama_amblycephala_newGene_61191;MamblycephalaGene12392;MamblycephalaGene12447;Megalobrama_amblycephala_newGene_35809;Megalobrama_amblycephala_newGene_36705;Megalobrama_amblycephala_newGene_37123;Megalobrama_amblycephala_newGene_38727;Megalobrama_amblycephala_newGene_42649;Megalobrama_amblycephala_newGene_4093;Megalobrama_amblycephala_newGene_4256;Mega…
MSTRG.66504.1	Megalobrama_amblycephala_newGene_72714
MSTRG.61282.2	MamblycephalaGene12011
MSTRG.103467.76	MamblycephalaGene11266;MamblycephalaGene11670;Megalobrama_amblycephala_newGene_66805;Megalobrama_amblycephala_newGene_67373;Megalobrama_amblycephala_newGene_45411;Megalobrama_amblycephala_newGene_46565;Megalobrama_amblycephala_newGene_47531;Megalobrama_amblycephala_newGene_47644;Megalobrama_amblycephala_newGene_47890;Megalobrama_amblycephala_newGene_48232;MamblycephalaGene00198;MamblycephalaGene0…
MSTRG.99504.1	Megalobrama_amblycephala_newGene_75679
MSTRG.21999.1	MamblycephalaGene10830;MamblycephalaGene11036;MamblycephalaGene11233;MamblycephalaGene11429;MamblycephalaGene11522;MamblycephalaGene11670;MamblycephalaGene11866;Megalobrama_amblycephala_newGene_51409;Megalobrama_amblycephala_newGene_52189;Megalobrama_amblycephala_newGene_52617;Megalobrama_amblycephala_newGene_53054;Megalobrama_amblycephala_newGene_53331;Megalobrama_amblycephala_newGene_54027;Mega…
MSTRG.92968.27	MamblycephalaGene21557;MamblycephalaGene21736;MamblycephalaGene21873;Megalobrama_amblycephala_newGene_66970;Megalobrama_amblycephala_newGene_68733;Megalobrama_amblycephala_newGene_69076;Megalobrama_amblycephala_newGene_3820;Megalobrama_amblycephala_newGene_58018;Megalobrama_amblycephala_newGene_61833;MamblycephalaGene24201;MamblycephalaGene11061;Megalobrama_amblycephala_newGene_53914;Megalobrama_…
MSTRG.83632.2	MamblycephalaGene09889;MamblycephalaGene09981;MamblycephalaGene10193;MamblycephalaGene10260;MamblycephalaGene10748;Megalobrama_amblycephala_newGene_16756;Megalobrama_amblycephala_newGene_16805;Megalobrama_amblycephala_newGene_17151;Megalobrama_amblycephala_newGene_17158;Megalobrama_amblycephala_newGene_17159;Megalobrama_amblycephala_newGene_17160;Megalobrama_amblycephala_newGene_17198;Megalobrama…
MSTRG.30082.1	MamblycephalaGene08016;Megalobrama_amblycephala_newGene_46276;Megalobrama_amblycephala_newGene_49484;Megalobrama_amblycephala_newGene_58623;Megalobrama_amblycephala_newGene_61191;Megalobrama_amblycephala_newGene_1013;Megalobrama_amblycephala_newGene_1313;Megalobrama_amblycephala_newGene_2658;Megalobrama_amblycephala_newGene_35809;Megalobrama_amblycephala_newGene_17118;Megalobrama_amblycephala_new…
MSTRG.102201.4	MamblycephalaGene00445;MamblycephalaGene18252;MamblycephalaGene19728;MamblycephalaGene12847;MamblycephalaGene05789;MamblycephalaGene05818;MamblycephalaGene08891;MamblycephalaGene13320;MamblycephalaGene06648;MamblycephalaGene03188;MamblycephalaGene03803;Megalobrama_amblycephala_newGene_41051;MamblycephalaGene10553;MamblycephalaGene10633;MamblycephalaGene10762;Megalobrama_amblycephala_newGene_14879…
MSTRG.77873.1	MamblycephalaGene12158;MamblycephalaGene19631;MamblycephalaGene14445;MamblycephalaGene21402
MSTRG.86390.1	Megalobrama_amblycephala_newGene_63997
MSTRG.16511.1	Megalobrama_amblycephala_newGene_58576
MSTRG.102227.1	MamblycephalaGene10979;MamblycephalaGene11072;MamblycephalaGene11193;MamblycephalaGene11247;MamblycephalaGene11254;MamblycephalaGene11297;MamblycephalaGene11324;MamblycephalaGene11436;MamblycephalaGene11622;Megalobrama_amblycephala_newGene_64118;Megalobrama_amblycephala_newGene_64859;Megalobrama_amblycephala_newGene_65242;Megalobrama_amblycephala_newGene_65419;Megalobrama_amblycephala_newGene_656…
MSTRG.45050.1	Megalobrama_amblycephala_newGene_71021;Megalobrama_amblycephala_newGene_72044;Megalobrama_amblycephala_newGene_72343;Megalobrama_amblycephala_newGene_72344;Megalobrama_amblycephala_newGene_72369;Megalobrama_amblycephala_newGene_72371;Megalobrama_amblycephala_newGene_73268;Megalobrama_amblycephala_newGene_75047;Megalobrama_amblycephala_newGene_75065;MamblycephalaGene14331;MamblycephalaGene15030;Ma…
MSTRG.36106.1	Megalobrama_amblycephala_newGene_32403;Megalobrama_amblycephala_newGene_40530;MamblycephalaGene19400
MSTRG.115972.2	MamblycephalaGene01685;MamblycephalaGene02095;MamblycephalaGene02102;MamblycephalaGene02114;MamblycephalaGene02225;MamblycephalaGene02242;MamblycephalaGene02292;MamblycephalaGene02438;MamblycephalaGene02461;MamblycephalaGene02560;MamblycephalaGene20144;MamblycephalaGene20195;MamblycephalaGene20245;MamblycephalaGene20248;MamblycephalaGene20297;MamblycephalaGene20437;MamblycephalaGene20450;Mamblyce…
MSTRG.94423.7	MamblycephalaGene18084;MamblycephalaGene03345;MamblycephalaGene20433;Megalobrama_amblycephala_newGene_11052;MamblycephalaGene04401;MamblycephalaGene15568;MamblycephalaGene16442;Megalobrama_amblycephala_newGene_57396;MamblycephalaGene14050;Megalobrama_amblycephala_newGene_71222;MamblycephalaGene09823;MamblycephalaGene02355;MamblycephalaGene07061;Megalobrama_amblycephala_newGene_26507;Megalobrama_a…
MSTRG.118963.1	Megalobrama_amblycephala_newGene_74792
MSTRG.117548.1	Megalobrama_amblycephala_newGene_14831
MSTRG.107159.2	MamblycephalaGene22223;MamblycephalaGene17305;MamblycephalaGene10150;MamblycephalaGene18277;Megalobrama_amblycephala_newGene_18999;Megalobrama_amblycephala_newGene_58118;Megalobrama_amblycephala_newGene_62774;MamblycephalaGene13409;MamblycephalaGene19249;MamblycephalaGene19724;MamblycephalaGene08743;MamblycephalaGene22905;MamblycephalaGene04787;Megalobrama_amblycephala_newGene_36111;Megalobrama_a…
MSTRG.21395.1	Megalobrama_amblycephala_newGene_23315;Megalobrama_amblycephala_newGene_6153;MamblycephalaGene02762
MSTRG.69590.1	Megalobrama_amblycephala_newGene_52846
MSTRG.2797.1	Megalobrama_amblycephala_newGene_27120
MSTRG.71060.1	MamblycephalaGene05576;MamblycephalaGene05913;Megalobrama_amblycephala_newGene_13498;Megalobrama_amblycephala_newGene_19453;Megalobrama_amblycephala_newGene_22274;Megalobrama_amblycephala_newGene_23818;MamblycephalaGene19574;Megalobrama_amblycephala_newGene_2373;Megalobrama_amblycephala_newGene_50981;Megalobrama_amblycephala_newGene_54450;Megalobrama_amblycephala_newGene_30686;Megalobrama_amblyce…
MSTRG.65558.1	Megalobrama_amblycephala_newGene_58084;Megalobrama_amblycephala_newGene_58861;Megalobrama_amblycephala_newGene_61317;Megalobrama_amblycephala_newGene_61433;Megalobrama_amblycephala_newGene_61925;Megalobrama_amblycephala_newGene_61988;Megalobrama_amblycephala_newGene_62098;Megalobrama_amblycephala_newGene_62122;Megalobrama_amblycephala_newGene_62124;Megalobrama_amblycephala_newGene_62882;Megalobra…
MSTRG.13121.26	Megalobrama_amblycephala_newGene_18363;Megalobrama_amblycephala_newGene_18489;Megalobrama_amblycephala_newGene_18611;Megalobrama_amblycephala_newGene_19289;Megalobrama_amblycephala_newGene_21109;Megalobrama_amblycephala_newGene_22508;Megalobrama_amblycephala_newGene_24387;MamblycephalaGene17031;MamblycephalaGene17109;MamblycephalaGene17187;Megalobrama_amblycephala_newGene_71003;Megalobrama_amblyc…
MSTRG.80548.25	MamblycephalaGene10493;MamblycephalaGene14300;MamblycephalaGene13251;MamblycephalaGene04263;MamblycephalaGene15449;MamblycephalaGene03083;MamblycephalaGene20647;Megalobrama_amblycephala_newGene_37590
MSTRG.83804.2	MamblycephalaGene09981;MamblycephalaGene10148;MamblycephalaGene10748;Megalobrama_amblycephala_newGene_16756;Megalobrama_amblycephala_newGene_16805;Megalobrama_amblycephala_newGene_17151;Megalobrama_amblycephala_newGene_17158;Megalobrama_amblycephala_newGene_17159;Megalobrama_amblycephala_newGene_17198;Megalobrama_amblycephala_newGene_18166;Megalobrama_amblycephala_newGene_18756;Megalobrama_amblyc…
MSTRG.76105.1	Megalobrama_amblycephala_newGene_56980
MSTRG.77178.1	MamblycephalaGene23841;MamblycephalaGene24086;MamblycephalaGene20268;MamblycephalaGene20724;MamblycephalaGene11610;MamblycephalaGene01679;MamblycephalaGene02084;MamblycephalaGene09818;MamblycephalaGene10005;MamblycephalaGene10523;Megalobrama_amblycephala_newGene_71972;Megalobrama_amblycephala_newGene_75149;Megalobrama_amblycephala_newGene_75210;Megalobrama_amblycephala_newGene_76001;Mamblycephala…
MSTRG.10382.3	MamblycephalaGene11498;MamblycephalaGene11629;MamblycephalaGene11939;Megalobrama_amblycephala_newGene_64701;Megalobrama_amblycephala_newGene_65423;Megalobrama_amblycephala_newGene_65525;Megalobrama_amblycephala_newGene_65687;Megalobrama_amblycephala_newGene_65774;Megalobrama_amblycephala_newGene_65972;Megalobrama_amblycephala_newGene_66630;Megalobrama_amblycephala_newGene_67554;Megalobrama_amblyc…
MSTRG.114320.2	MamblycephalaGene18436
MSTRG.16471.1	Megalobrama_amblycephala_newGene_75710;MamblycephalaGene22005;Megalobrama_amblycephala_newGene_68301;Megalobrama_amblycephala_newGene_70224;MamblycephalaGene22309;Megalobrama_amblycephala_newGene_47076;Megalobrama_amblycephala_newGene_13730;Megalobrama_amblycephala_newGene_29331;Megalobrama_amblycephala_newGene_30312;Megalobrama_amblycephala_newGene_33052;Megalobrama_amblycephala_newGene_3123;Meg…
MSTRG.96558.1	MamblycephalaGene16690;Megalobrama_amblycephala_newGene_5908;MamblycephalaGene03096;MamblycephalaGene00450;Megalobrama_amblycephala_newGene_2389;Megalobrama_amblycephala_newGene_45506;Megalobrama_amblycephala_newGene_47057;Megalobrama_amblycephala_newGene_49397;Megalobrama_amblycephala_newGene_68551;Megalobrama_amblycephala_newGene_54723;MamblycephalaGene12085;MamblycephalaGene12439;Mamblycephala…
MSTRG.53270.1	MamblycephalaGene15232;MamblycephalaGene08847;MamblycephalaGene10702;MamblycephalaGene20473;MamblycephalaGene23942;MamblycephalaGene17196;MamblycephalaGene15644;Megalobrama_amblycephala_newGene_42871;Megalobrama_amblycephala_newGene_14677;Megalobrama_amblycephala_newGene_17533;MamblycephalaGene17752;MamblycephalaGene05869
MSTRG.83277.1	MamblycephalaGene09988;MamblycephalaGene12365;MamblycephalaGene12391;Megalobrama_amblycephala_newGene_4867;Megalobrama_amblycephala_newGene_7322;MamblycephalaGene22290;MamblycephalaGene22467;MamblycephalaGene06473;MamblycephalaGene06515;MamblycephalaGene07225;MamblycephalaGene16507;MamblycephalaGene16578;MamblycephalaGene16639;MamblycephalaGene16861;MamblycephalaGene13358;MamblycephalaGene13660;M…
MSTRG.94962.1	MamblycephalaGene12542;MamblycephalaGene07787;Megalobrama_amblycephala_newGene_71721
MSTRG.28067.3	MamblycephalaGene02672;MamblycephalaGene02712;MamblycephalaGene02923;MamblycephalaGene03046;MamblycephalaGene03168;MamblycephalaGene03553;MamblycephalaGene07702;Megalobrama_amblycephala_newGene_47079;Megalobrama_amblycephala_newGene_49310;Megalobrama_amblycephala_newGene_61888;Megalobrama_amblycephala_newGene_63431;MamblycephalaGene23740;MamblycephalaGene23774;MamblycephalaGene24362;Megalobrama_a…
MSTRG.64525.1	Megalobrama_amblycephala_newGene_51354;MamblycephalaGene09532
MSTRG.100749.1	MamblycephalaGene18731;MamblycephalaGene08651;MamblycephalaGene04533;MamblycephalaGene22331;Megalobrama_amblycephala_newGene_51112;Megalobrama_amblycephala_newGene_55854;Megalobrama_amblycephala_newGene_641
MSTRG.50277.22	Megalobrama_amblycephala_newGene_71639;Megalobrama_amblycephala_newGene_72220;Megalobrama_amblycephala_newGene_72310;Megalobrama_amblycephala_newGene_72380;Megalobrama_amblycephala_newGene_74388;Megalobrama_amblycephala_newGene_75033;MamblycephalaGene14579;MamblycephalaGene14619;MamblycephalaGene14742;MamblycephalaGene22521;MamblycephalaGene22524;MamblycephalaGene22608;MamblycephalaGene22750;Mamb…
MSTRG.104254.1	MamblycephalaGene10861;MamblycephalaGene11145;MamblycephalaGene11668;MamblycephalaGene11828;Megalobrama_amblycephala_newGene_66580;Megalobrama_amblycephala_newGene_68542;Megalobrama_amblycephala_newGene_68546;Megalobrama_amblycephala_newGene_68549;Megalobrama_amblycephala_newGene_68551;Megalobrama_amblycephala_newGene_68927;Megalobrama_amblycephala_newGene_69981;Megalobrama_amblycephala_newGene_7…
MSTRG.13992.1	Megalobrama_amblycephala_newGene_38111;Megalobrama_amblycephala_newGene_33273;MamblycephalaGene06337
MSTRG.18177.1	MamblycephalaGene16972
MSTRG.16263.11	Megalobrama_amblycephala_newGene_16756;Megalobrama_amblycephala_newGene_16805;Megalobrama_amblycephala_newGene_17151;Megalobrama_amblycephala_newGene_17158;Megalobrama_amblycephala_newGene_17159;Megalobrama_amblycephala_newGene_17160;Megalobrama_amblycephala_newGene_17198;Megalobrama_amblycephala_newGene_18166;Megalobrama_amblycephala_newGene_18756;Megalobrama_amblycephala_newGene_19324;Megalobra…
MSTRG.106868.9	MamblycephalaGene21261;MamblycephalaGene21720;MamblycephalaGene21873;Megalobrama_amblycephala_newGene_43729;Megalobrama_amblycephala_newGene_44253;Megalobrama_amblycephala_newGene_44796;Megalobrama_amblycephala_newGene_44937;Megalobrama_amblycephala_newGene_47448;Megalobrama_amblycephala_newGene_48182;Megalobrama_amblycephala_newGene_48676;Megalobrama_amblycephala_newGene_49095;Megalobrama_amblyc…
MSTRG.15133.1	Megalobrama_amblycephala_newGene_16883;Megalobrama_amblycephala_newGene_16888;Megalobrama_amblycephala_newGene_17100;Megalobrama_amblycephala_newGene_17425;Megalobrama_amblycephala_newGene_17699;Megalobrama_amblycephala_newGene_19182;Megalobrama_amblycephala_newGene_19250;Megalobrama_amblycephala_newGene_19614;Megalobrama_amblycephala_newGene_21389;Megalobrama_amblycephala_newGene_22447;Megalobra…
MSTRG.80548.11	MamblycephalaGene09687;MamblycephalaGene09864;MamblycephalaGene09920;MamblycephalaGene09924;MamblycephalaGene10025;MamblycephalaGene10088;MamblycephalaGene10305;MamblycephalaGene10389;MamblycephalaGene10647;Megalobrama_amblycephala_newGene_16981;Megalobrama_amblycephala_newGene_17034;Megalobrama_amblycephala_newGene_17814;Megalobrama_amblycephala_newGene_19107;Megalobrama_amblycephala_newGene_202…
MSTRG.44707.1	MamblycephalaGene04230;MamblycephalaGene04818;MamblycephalaGene08571;MamblycephalaGene08721;MamblycephalaGene09385;MamblycephalaGene09464;MamblycephalaGene09491;Megalobrama_amblycephala_newGene_49806;MamblycephalaGene18752;MamblycephalaGene13349;MamblycephalaGene02325;Megalobrama_amblycephala_newGene_16449;MamblycephalaGene21368;Megalobrama_amblycephala_newGene_39677
MSTRG.66565.1	MamblycephalaGene06039;Megalobrama_amblycephala_newGene_9796;Megalobrama_amblycephala_newGene_25243;MamblycephalaGene12780;Megalobrama_amblycephala_newGene_32296;Megalobrama_amblycephala_newGene_61980
MSTRG.86552.38	MamblycephalaGene15150;MamblycephalaGene24223;MamblycephalaGene24291;MamblycephalaGene22407;Megalobrama_amblycephala_newGene_31779;MamblycephalaGene10925;MamblycephalaGene11211;MamblycephalaGene05267
MSTRG.67188.10	Megalobrama_amblycephala_newGene_51561
MSTRG.32108.1	MamblycephalaGene02671;MamblycephalaGene02744;MamblycephalaGene02760;MamblycephalaGene02775;MamblycephalaGene02790;MamblycephalaGene02834;MamblycephalaGene02863;MamblycephalaGene03382;MamblycephalaGene03503;MamblycephalaGene03508;MamblycephalaGene03574;MamblycephalaGene03617;MamblycephalaGene07475;MamblycephalaGene07482;MamblycephalaGene07544;MamblycephalaGene07599;MamblycephalaGene07645;Mamblyce…
MSTRG.16263.12	Megalobrama_amblycephala_newGene_16327;Megalobrama_amblycephala_newGene_16392;Megalobrama_amblycephala_newGene_16430;Megalobrama_amblycephala_newGene_16595;Megalobrama_amblycephala_newGene_17222;Megalobrama_amblycephala_newGene_17492;Megalobrama_amblycephala_newGene_17613;Megalobrama_amblycephala_newGene_17679;Megalobrama_amblycephala_newGene_17851;Megalobrama_amblycephala_newGene_17865;Megalobra…
MSTRG.111135.3	MamblycephalaGene21703;MamblycephalaGene21737;Megalobrama_amblycephala_newGene_44723;Megalobrama_amblycephala_newGene_45541;Megalobrama_amblycephala_newGene_47371;Megalobrama_amblycephala_newGene_48210;Megalobrama_amblycephala_newGene_49595;MamblycephalaGene11398;MamblycephalaGene11645;MamblycephalaGene16558;MamblycephalaGene16601;MamblycephalaGene16713;MamblycephalaGene17227;MamblycephalaGene174…
MSTRG.102752.1	MamblycephalaGene10857;MamblycephalaGene10930;MamblycephalaGene11640;MamblycephalaGene11660;MamblycephalaGene11675;Megalobrama_amblycephala_newGene_64812;Megalobrama_amblycephala_newGene_65221;Megalobrama_amblycephala_newGene_65407;Megalobrama_amblycephala_newGene_65715;Megalobrama_amblycephala_newGene_65763;Megalobrama_amblycephala_newGene_65764;Megalobrama_amblycephala_newGene_66380;Megalobrama…
MSTRG.23446.1	Megalobrama_amblycephala_newGene_53524;MamblycephalaGene01536;MamblycephalaGene02582;Megalobrama_amblycephala_newGene_35096;Megalobrama_amblycephala_newGene_36404;MamblycephalaGene07676;Megalobrama_amblycephala_newGene_16888;Megalobrama_amblycephala_newGene_17425;Megalobrama_amblycephala_newGene_17876;Megalobrama_amblycephala_newGene_19182;Megalobrama_amblycephala_newGene_19250;Megalobrama_amblyc…
MSTRG.72814.1	MamblycephalaGene19220;MamblycephalaGene00289;Megalobrama_amblycephala_newGene_54767;MamblycephalaGene18550
MSTRG.19576.1	MamblycephalaGene13533;MamblycephalaGene17771;MamblycephalaGene23639;Megalobrama_amblycephala_newGene_25422;Megalobrama_amblycephala_newGene_62389
MSTRG.64285.1	Megalobrama_amblycephala_newGene_58623;Megalobrama_amblycephala_newGene_36705;MamblycephalaGene02220;Megalobrama_amblycephala_newGene_3391;Megalobrama_amblycephala_newGene_4256;Megalobrama_amblycephala_newGene_7424;MamblycephalaGene01133;MamblycephalaGene24390;Megalobrama_amblycephala_newGene_46276;Megalobrama_amblycephala_newGene_49484;Megalobrama_amblycephala_newGene_20375;Megalobrama_amblyceph…
MSTRG.72237.154	MamblycephalaGene05112;MamblycephalaGene05319;MamblycephalaGene05338;MamblycephalaGene05667;MamblycephalaGene05688;MamblycephalaGene05692;MamblycephalaGene05694;MamblycephalaGene06065;Megalobrama_amblycephala_newGene_9940;Megalobrama_amblycephala_newGene_11706;Megalobrama_amblycephala_newGene_13152;Megalobrama_amblycephala_newGene_14829;Megalobrama_amblycephala_newGene_15431;Megalobrama_amblyceph…
MSTRG.6021.1	Megalobrama_amblycephala_newGene_47114;MamblycephalaGene19677
MSTRG.12861.1	Megalobrama_amblycephala_newGene_75022;MamblycephalaGene01873;Megalobrama_amblycephala_newGene_45773;Megalobrama_amblycephala_newGene_4687;Megalobrama_amblycephala_newGene_54333;MamblycephalaGene01075
MSTRG.51217.1	MamblycephalaGene14463;MamblycephalaGene14748;MamblycephalaGene14811;MamblycephalaGene14824;MamblycephalaGene14826;MamblycephalaGene14869;MamblycephalaGene22588;MamblycephalaGene23077;Megalobrama_amblycephala_newGene_51894;Megalobrama_amblycephala_newGene_52443;Megalobrama_amblycephala_newGene_56266;Megalobrama_amblycephala_newGene_56815;MamblycephalaGene04054;MamblycephalaGene04697;Mamblycephala…
MSTRG.28140.1	MamblycephalaGene17327;MamblycephalaGene14527
MSTRG.71850.22	MamblycephalaGene05056;MamblycephalaGene05150;MamblycephalaGene05394;MamblycephalaGene05741;Megalobrama_amblycephala_newGene_12440;Megalobrama_amblycephala_newGene_12545;Megalobrama_amblycephala_newGene_12845;Megalobrama_amblycephala_newGene_13384;Megalobrama_amblycephala_newGene_14322;Megalobrama_amblycephala_newGene_18167;Megalobrama_amblycephala_newGene_20554;Megalobrama_amblycephala_newGene_2…
MSTRG.90582.1	Megalobrama_amblycephala_newGene_67780;Megalobrama_amblycephala_newGene_54039
MSTRG.15906.25	Megalobrama_amblycephala_newGene_16896;Megalobrama_amblycephala_newGene_17662;Megalobrama_amblycephala_newGene_18742;Megalobrama_amblycephala_newGene_21986;MamblycephalaGene16692;MamblycephalaGene16761;MamblycephalaGene16986;Megalobrama_amblycephala_newGene_71837;Megalobrama_amblycephala_newGene_73284;Megalobrama_amblycephala_newGene_73651;Megalobrama_amblycephala_newGene_74373;Megalobrama_amblyc…
MSTRG.91909.9	Megalobrama_amblycephala_newGene_15263;Megalobrama_amblycephala_newGene_71710
MSTRG.44724.1	Megalobrama_amblycephala_newGene_37680
MSTRG.88673.2	MamblycephalaGene21417;Megalobrama_amblycephala_newGene_3068;Megalobrama_amblycephala_newGene_9261;MamblycephalaGene24145;MamblycephalaGene12428;Megalobrama_amblycephala_newGene_37446;MamblycephalaGene06276;MamblycephalaGene09497;MamblycephalaGene19524
MSTRG.64473.1	Megalobrama_amblycephala_newGene_57536;Megalobrama_amblycephala_newGene_58565;Megalobrama_amblycephala_newGene_58589;Megalobrama_amblycephala_newGene_59827;Megalobrama_amblycephala_newGene_60254;Megalobrama_amblycephala_newGene_62718;Megalobrama_amblycephala_newGene_62931;Megalobrama_amblycephala_newGene_63321;MamblycephalaGene12942;Megalobrama_amblycephala_newGene_35332;Megalobrama_amblycephala_…
MSTRG.43660.1	MamblycephalaGene20012;MamblycephalaGene20050;MamblycephalaGene20294;MamblycephalaGene20317;MamblycephalaGene20421;MamblycephalaGene20638;MamblycephalaGene20698;MamblycephalaGene20726;MamblycephalaGene20736;MamblycephalaGene20792;MamblycephalaGene20861;MamblycephalaGene20936;MamblycephalaGene20940;MamblycephalaGene21031;MamblycephalaGene00042;MamblycephalaGene00059;MamblycephalaGene00137;Mamblyce…
MSTRG.39790.1	Megalobrama_amblycephala_newGene_58541
MSTRG.92970.1	MamblycephalaGene21722;Megalobrama_amblycephala_newGene_64530;Megalobrama_amblycephala_newGene_66811;Megalobrama_amblycephala_newGene_6828;MamblycephalaGene20267;Megalobrama_amblycephala_newGene_58266;Megalobrama_amblycephala_newGene_58421;Megalobrama_amblycephala_newGene_61050;MamblycephalaGene24159;Megalobrama_amblycephala_newGene_1140;Megalobrama_amblycephala_newGene_1315;Megalobrama_amblyceph…
MSTRG.103271.1	Megalobrama_amblycephala_newGene_3613
MSTRG.76139.1	MamblycephalaGene08207;MamblycephalaGene01524;MamblycephalaGene02108;MamblycephalaGene02201;MamblycephalaGene07322;MamblycephalaGene10072;MamblycephalaGene19178;MamblycephalaGene19772;MamblycephalaGene22864;Megalobrama_amblycephala_newGene_45481;MamblycephalaGene08719;MamblycephalaGene22255;Megalobrama_amblycephala_newGene_37353;Megalobrama_amblycephala_newGene_38444;MamblycephalaGene02965;Mambly…
MSTRG.35780.5	MamblycephalaGene02617;MamblycephalaGene02683;MamblycephalaGene02847;MamblycephalaGene02936;MamblycephalaGene03000;MamblycephalaGene03112;MamblycephalaGene03113;MamblycephalaGene03150;MamblycephalaGene03193;MamblycephalaGene03305;MamblycephalaGene03438;MamblycephalaGene03598;MamblycephalaGene07371;MamblycephalaGene07377;MamblycephalaGene07422;MamblycephalaGene07522;MamblycephalaGene07612;Mamblyce…
MSTRG.75274.1	MamblycephalaGene07366;MamblycephalaGene07411;MamblycephalaGene07431;MamblycephalaGene07496;MamblycephalaGene07578;MamblycephalaGene07634;MamblycephalaGene07777;MamblycephalaGene07811;MamblycephalaGene07917;MamblycephalaGene07944;MamblycephalaGene08005;MamblycephalaGene08448;MamblycephalaGene24415;MamblycephalaGene24501;Megalobrama_amblycephala_newGene_529;Megalobrama_amblycephala_newGene_634;Meg…
MSTRG.85283.5	MamblycephalaGene09705;MamblycephalaGene09714;MamblycephalaGene10245;MamblycephalaGene10302;MamblycephalaGene10310;MamblycephalaGene10583;Megalobrama_amblycephala_newGene_18310;Megalobrama_amblycephala_newGene_18520;Megalobrama_amblycephala_newGene_19504;Megalobrama_amblycephala_newGene_20062;Megalobrama_amblycephala_newGene_20603;Megalobrama_amblycephala_newGene_20709;Megalobrama_amblycephala_ne…
MSTRG.113163.1	MamblycephalaGene20847;MamblycephalaGene19271;Megalobrama_amblycephala_newGene_51172;Megalobrama_amblycephala_newGene_54386;Megalobrama_amblycephala_newGene_54473;Megalobrama_amblycephala_newGene_43084;MamblycephalaGene00101;MamblycephalaGene00406;MamblycephalaGene00550;MamblycephalaGene04340;MamblycephalaGene21843;MamblycephalaGene17703;MamblycephalaGene18492;Megalobrama_amblycephala_newGene_570…
MSTRG.60611.1	Megalobrama_amblycephala_newGene_60085;Megalobrama_amblycephala_newGene_11750;Megalobrama_amblycephala_newGene_47344;Megalobrama_amblycephala_newGene_47346
MSTRG.13377.1	Megalobrama_amblycephala_newGene_16413;Megalobrama_amblycephala_newGene_17492;Megalobrama_amblycephala_newGene_18416;Megalobrama_amblycephala_newGene_18714;Megalobrama_amblycephala_newGene_19643;Megalobrama_amblycephala_newGene_19747;Megalobrama_amblycephala_newGene_19833;Megalobrama_amblycephala_newGene_21018;Megalobrama_amblycephala_newGene_22061;Megalobrama_amblycephala_newGene_23817;Megalobra…
MSTRG.69076.3	MamblycephalaGene05576;Megalobrama_amblycephala_newGene_19453;Megalobrama_amblycephala_newGene_21147;Megalobrama_amblycephala_newGene_23818;Megalobrama_amblycephala_newGene_7507;MamblycephalaGene19574;Megalobrama_amblycephala_newGene_2373;Megalobrama_amblycephala_newGene_50981;Megalobrama_amblycephala_newGene_30686;MamblycephalaGene21584;MamblycephalaGene21861;MamblycephalaGene14790;Mamblycephala…
MSTRG.114504.1	Megalobrama_amblycephala_newGene_12220
MSTRG.37825.6	MamblycephalaGene20192;MamblycephalaGene00211;MamblycephalaGene00666;MamblycephalaGene23944;MamblycephalaGene23982;MamblycephalaGene24295;Megalobrama_amblycephala_newGene_1104;Megalobrama_amblycephala_newGene_1899;MamblycephalaGene15454;MamblycephalaGene08596;MamblycephalaGene08778;MamblycephalaGene09380;MamblycephalaGene22515;MamblycephalaGene23173;MamblycephalaGene03420;MamblycephalaGene03452;M…
MSTRG.115336.1	MamblycephalaGene20399;MamblycephalaGene00810;MamblycephalaGene14292;MamblycephalaGene14452;MamblycephalaGene21975;Megalobrama_amblycephala_newGene_3920;Megalobrama_amblycephala_newGene_7377;Megalobrama_amblycephala_newGene_28286;MamblycephalaGene16058;MamblycephalaGene08342;MamblycephalaGene05382;MamblycephalaGene05951;Megalobrama_amblycephala_newGene_12915;Megalobrama_amblycephala_newGene_75572
MSTRG.31675.2	Megalobrama_amblycephala_newGene_2134;MamblycephalaGene05368;MamblycephalaGene23486;MamblycephalaGene08699;MamblycephalaGene17678;Megalobrama_amblycephala_newGene_15486;MamblycephalaGene02570
MSTRG.52805.16	MamblycephalaGene14761;MamblycephalaGene24473;MamblycephalaGene15897;MamblycephalaGene07272;Megalobrama_amblycephala_newGene_42593;Megalobrama_amblycephala_newGene_31163;MamblycephalaGene17698;MamblycephalaGene05049;Megalobrama_amblycephala_newGene_3681;MamblycephalaGene22010
MSTRG.73302.10	MamblycephalaGene05421;MamblycephalaGene23843;Megalobrama_amblycephala_newGene_630;MamblycephalaGene00060;MamblycephalaGene00159;MamblycephalaGene00171;MamblycephalaGene01007;MamblycephalaGene01025;Megalobrama_amblycephala_newGene_52115;Megalobrama_amblycephala_newGene_57197;MamblycephalaGene06729;MamblycephalaGene08485;MamblycephalaGene20843;MamblycephalaGene09051;MamblycephalaGene02682;Megalobr…
MSTRG.70694.2	Megalobrama_amblycephala_newGene_14184;Megalobrama_amblycephala_newGene_8852;MamblycephalaGene19489;MamblycephalaGene19666;MamblycephalaGene12751;MamblycephalaGene23757;MamblycephalaGene00337;Megalobrama_amblycephala_newGene_53580;MamblycephalaGene07121;MamblycephalaGene14714;MamblycephalaGene20459;MamblycephalaGene02940;Megalobrama_amblycephala_newGene_72448;MamblycephalaGene11771;Megalobrama_am…
MSTRG.104807.1	MamblycephalaGene10956;MamblycephalaGene10969;MamblycephalaGene11007;MamblycephalaGene11134;MamblycephalaGene11269;MamblycephalaGene11607;MamblycephalaGene11888;Megalobrama_amblycephala_newGene_65409;Megalobrama_amblycephala_newGene_66465;Megalobrama_amblycephala_newGene_66566;Megalobrama_amblycephala_newGene_66819;Megalobrama_amblycephala_newGene_66972;Megalobrama_amblycephala_newGene_67114;Mega…
MSTRG.117791.1	Megalobrama_amblycephala_newGene_15043
MSTRG.74708.3	MamblycephalaGene08454;MamblycephalaGene23866;Megalobrama_amblycephala_newGene_1532;Megalobrama_amblycephala_newGene_2592;MamblycephalaGene20227;MamblycephalaGene10044;Megalobrama_amblycephala_newGene_74682;MamblycephalaGene13237;MamblycephalaGene13547;MamblycephalaGene14114;Megalobrama_amblycephala_newGene_14977;MamblycephalaGene23007;Megalobrama_amblycephala_newGene_17845;Megalobrama_amblycepha…
MSTRG.97670.1	MamblycephalaGene02992;MamblycephalaGene21949;Megalobrama_amblycephala_newGene_74151
MSTRG.100357.2	MamblycephalaGene11568;MamblycephalaGene11721;Megalobrama_amblycephala_newGene_64402;Megalobrama_amblycephala_newGene_44170;Megalobrama_amblycephala_newGene_46271;Megalobrama_amblycephala_newGene_46518;Megalobrama_amblycephala_newGene_46586;Megalobrama_amblycephala_newGene_47189;Megalobrama_amblycephala_newGene_48049;Megalobrama_amblycephala_newGene_49293;Megalobrama_amblycephala_newGene_50113;Me…
MSTRG.49339.2	Megalobrama_amblycephala_newGene_73055;Megalobrama_amblycephala_newGene_73133;MamblycephalaGene07200;MamblycephalaGene23860;MamblycephalaGene01340;MamblycephalaGene18799;MamblycephalaGene18801;MamblycephalaGene07879;Megalobrama_amblycephala_newGene_18310;Megalobrama_amblycephala_newGene_18520;Megalobrama_amblycephala_newGene_15407;MamblycephalaGene00801;MamblycephalaGene21939;MamblycephalaGene108…
MSTRG.71444.2	MamblycephalaGene06005;MamblycephalaGene06007;Megalobrama_amblycephala_newGene_11827;Megalobrama_amblycephala_newGene_15189;Megalobrama_amblycephala_newGene_15474;Megalobrama_amblycephala_newGene_15475;Megalobrama_amblycephala_newGene_15478;Megalobrama_amblycephala_newGene_15479;Megalobrama_amblycephala_newGene_16187;Megalobrama_amblycephala_newGene_16336;Megalobrama_amblycephala_newGene_17803;Me…
MSTRG.95782.3	MamblycephalaGene16588;MamblycephalaGene16728;MamblycephalaGene16856;MamblycephalaGene16929;MamblycephalaGene17049;MamblycephalaGene17306;MamblycephalaGene17626;MamblycephalaGene17685;MamblycephalaGene17724;MamblycephalaGene17951;MamblycephalaGene18012;MamblycephalaGene18087;MamblycephalaGene18127;MamblycephalaGene18295;MamblycephalaGene18375;MamblycephalaGene18527;MamblycephalaGene18537;Mamblyce…
MSTRG.84197.1	Megalobrama_amblycephala_newGene_62076;Megalobrama_amblycephala_newGene_43880;Megalobrama_amblycephala_newGene_70123;MamblycephalaGene20526
MSTRG.68997.2	Megalobrama_amblycephala_newGene_52940;MamblycephalaGene08453
MSTRG.97108.2	MamblycephalaGene00547;Megalobrama_amblycephala_newGene_45289;Megalobrama_amblycephala_newGene_48210;Megalobrama_amblycephala_newGene_12440;Megalobrama_amblycephala_newGene_14322;MamblycephalaGene15789;Megalobrama_amblycephala_newGene_63737;MamblycephalaGene13255;MamblycephalaGene13619;Megalobrama_amblycephala_newGene_73899;MamblycephalaGene06418;Megalobrama_amblycephala_newGene_23847
MSTRG.118855.1	MamblycephalaGene14383;MamblycephalaGene23747;MamblycephalaGene12393;MamblycephalaGene11672
MSTRG.81207.5	MamblycephalaGene09788;MamblycephalaGene09931;MamblycephalaGene09954;MamblycephalaGene10725;MamblycephalaGene10774;Megalobrama_amblycephala_newGene_24190;Megalobrama_amblycephala_newGene_24305;MamblycephalaGene12609;MamblycephalaGene12952;MamblycephalaGene12993;Megalobrama_amblycephala_newGene_6113;Megalobrama_amblycephala_newGene_6444;Megalobrama_amblycephala_newGene_6862;MamblycephalaGene00410;…
MSTRG.90980.1	MamblycephalaGene21233;MamblycephalaGene21550;MamblycephalaGene21589;MamblycephalaGene21892;MamblycephalaGene22116;Megalobrama_amblycephala_newGene_66782;Megalobrama_amblycephala_newGene_68431;Megalobrama_amblycephala_newGene_69218;Megalobrama_amblycephala_newGene_3671;Megalobrama_amblycephala_newGene_4153;Megalobrama_amblycephala_newGene_4904;Megalobrama_amblycephala_newGene_6052;Megalobrama_amb…
MSTRG.93289.1	MamblycephalaGene21261;MamblycephalaGene21873;Megalobrama_amblycephala_newGene_67414;Megalobrama_amblycephala_newGene_67961;Megalobrama_amblycephala_newGene_69076;Megalobrama_amblycephala_newGene_69214;Megalobrama_amblycephala_newGene_70061;Megalobrama_amblycephala_newGene_4260;Megalobrama_amblycephala_newGene_5300;Megalobrama_amblycephala_newGene_5621;Megalobrama_amblycephala_newGene_6187;Megalo…
MSTRG.18592.9	MamblycephalaGene10930;MamblycephalaGene11640;Megalobrama_amblycephala_newGene_50852;Megalobrama_amblycephala_newGene_50881;Megalobrama_amblycephala_newGene_51642;Megalobrama_amblycephala_newGene_52396;Megalobrama_amblycephala_newGene_55247;Megalobrama_amblycephala_newGene_56815;MamblycephalaGene01430;MamblycephalaGene01691;MamblycephalaGene01702;MamblycephalaGene01954;MamblycephalaGene01985;Mamb…
MSTRG.115507.1	MamblycephalaGene01589;MamblycephalaGene01664;MamblycephalaGene02408;MamblycephalaGene20254;MamblycephalaGene20305;MamblycephalaGene20416;MamblycephalaGene20570;MamblycephalaGene20668;Megalobrama_amblycephala_newGene_40702;MamblycephalaGene00116;MamblycephalaGene00236;MamblycephalaGene00691;MamblycephalaGene04531;MamblycephalaGene04554;MamblycephalaGene04713;MamblycephalaGene04945;MamblycephalaGe…
MSTRG.80751.1	MamblycephalaGene09807;MamblycephalaGene10125;Megalobrama_amblycephala_newGene_16393;Megalobrama_amblycephala_newGene_17365;Megalobrama_amblycephala_newGene_17382;Megalobrama_amblycephala_newGene_18077;Megalobrama_amblycephala_newGene_18610;Megalobrama_amblycephala_newGene_19014;Megalobrama_amblycephala_newGene_22274;Megalobrama_amblycephala_newGene_24821;MamblycephalaGene12008;MamblycephalaGene1…
MSTRG.48962.1	Megalobrama_amblycephala_newGene_71637;Megalobrama_amblycephala_newGene_71965;Megalobrama_amblycephala_newGene_52463;Megalobrama_amblycephala_newGene_44968;Megalobrama_amblycephala_newGene_49978;Megalobrama_amblycephala_newGene_11311;Megalobrama_amblycephala_newGene_30038;Megalobrama_amblycephala_newGene_32191;Megalobrama_amblycephala_newGene_34037;Megalobrama_amblycephala_newGene_4251
MSTRG.53484.1	Megalobrama_amblycephala_newGene_69288;Megalobrama_amblycephala_newGene_42997
MSTRG.67781.1	MamblycephalaGene05059;MamblycephalaGene05272;MamblycephalaGene05276;MamblycephalaGene05301;MamblycephalaGene05327;MamblycephalaGene05348;MamblycephalaGene05409;MamblycephalaGene05412;MamblycephalaGene05419;MamblycephalaGene05504;MamblycephalaGene05505;MamblycephalaGene05569;MamblycephalaGene05614;MamblycephalaGene05803;MamblycephalaGene05928;MamblycephalaGene05965;MamblycephalaGene05968;Mamblyce…
MSTRG.23380.1	MamblycephalaGene10852;MamblycephalaGene10956;MamblycephalaGene10969;MamblycephalaGene11007;MamblycephalaGene11134;MamblycephalaGene11269;MamblycephalaGene11534;MamblycephalaGene11607;MamblycephalaGene11613;MamblycephalaGene11888;Megalobrama_amblycephala_newGene_50605;Megalobrama_amblycephala_newGene_50655;Megalobrama_amblycephala_newGene_51074;Megalobrama_amblycephala_newGene_51142;Megalobrama_a…
MSTRG.118652.1	Megalobrama_amblycephala_newGene_16330;Megalobrama_amblycephala_newGene_17158;Megalobrama_amblycephala_newGene_17159;Megalobrama_amblycephala_newGene_17160;Megalobrama_amblycephala_newGene_17803;Megalobrama_amblycephala_newGene_19661;Megalobrama_amblycephala_newGene_19914;Megalobrama_amblycephala_newGene_20329;Megalobrama_amblycephala_newGene_20372;Megalobrama_amblycephala_newGene_21405;Megalobra…
MSTRG.48807.5	Megalobrama_amblycephala_newGene_72152;Megalobrama_amblycephala_newGene_73601;Megalobrama_amblycephala_newGene_73781;Megalobrama_amblycephala_newGene_75210;Megalobrama_amblycephala_newGene_75957;Megalobrama_amblycephala_newGene_76001;MamblycephalaGene14341;MamblycephalaGene14379;MamblycephalaGene22649;MamblycephalaGene22758;MamblycephalaGene22771;MamblycephalaGene22776;MamblycephalaGene22799;Mamb…
MSTRG.38993.1	MamblycephalaGene24127
MSTRG.68382.2	MamblycephalaGene05461;MamblycephalaGene05568;MamblycephalaGene05809;MamblycephalaGene06120;Megalobrama_amblycephala_newGene_9948;Megalobrama_amblycephala_newGene_10376;Megalobrama_amblycephala_newGene_10380;Megalobrama_amblycephala_newGene_10519;Megalobrama_amblycephala_newGene_13302;Megalobrama_amblycephala_newGene_13732;Megalobrama_amblycephala_newGene_13735;Megalobrama_amblycephala_newGene_16…
MSTRG.72484.2	Megalobrama_amblycephala_newGene_17851;Megalobrama_amblycephala_newGene_8840;MamblycephalaGene22012;MamblycephalaGene06856
MSTRG.112138.1	MamblycephalaGene02201;MamblycephalaGene19178;MamblycephalaGene19772;MamblycephalaGene08570;MamblycephalaGene08719;MamblycephalaGene16826;MamblycephalaGene22255;MamblycephalaGene17902;Megalobrama_amblycephala_newGene_45481;MamblycephalaGene10035;MamblycephalaGene02965;MamblycephalaGene22864;MamblycephalaGene06112;Megalobrama_amblycephala_newGene_10132;Megalobrama_amblycephala_newGene_63445
MSTRG.75908.7	MamblycephalaGene07370;MamblycephalaGene07371;MamblycephalaGene07377;MamblycephalaGene07422;MamblycephalaGene07522;MamblycephalaGene07543;MamblycephalaGene07612;MamblycephalaGene07876;MamblycephalaGene07911;MamblycephalaGene08032;MamblycephalaGene08102;MamblycephalaGene08373;MamblycephalaGene08391;MamblycephalaGene08487;MamblycephalaGene23894;MamblycephalaGene24060;MamblycephalaGene24067;Mamblyce…
MSTRG.112633.6	MamblycephalaGene01384;MamblycephalaGene01535;MamblycephalaGene01540;MamblycephalaGene01778;MamblycephalaGene01820;MamblycephalaGene01882;MamblycephalaGene01988;MamblycephalaGene02004;MamblycephalaGene02021;MamblycephalaGene02155;MamblycephalaGene02238;MamblycephalaGene02365;MamblycephalaGene02455;MamblycephalaGene02480;MamblycephalaGene02541;MamblycephalaGene20012;MamblycephalaGene20016;Mamblyce…
MSTRG.29880.1	MamblycephalaGene02851;MamblycephalaGene03142;MamblycephalaGene03250;MamblycephalaGene03625;MamblycephalaGene03792;MamblycephalaGene07364;MamblycephalaGene07389;MamblycephalaGene07996;MamblycephalaGene08116;Megalobrama_amblycephala_newGene_44245;Megalobrama_amblycephala_newGene_47043;Megalobrama_amblycephala_newGene_61082;Megalobrama_amblycephala_newGene_61429;Megalobrama_amblycephala_newGene_621…
MSTRG.115404.4	MamblycephalaGene04323;MamblycephalaGene07737;Megalobrama_amblycephala_newGene_12971
MSTRG.81939.1	MamblycephalaGene09889;MamblycephalaGene09981;MamblycephalaGene10260;MamblycephalaGene10406;MamblycephalaGene10528;MamblycephalaGene10748;MamblycephalaGene10786;Megalobrama_amblycephala_newGene_16756;Megalobrama_amblycephala_newGene_16805;Megalobrama_amblycephala_newGene_17151;Megalobrama_amblycephala_newGene_17158;Megalobrama_amblycephala_newGene_17159;Megalobrama_amblycephala_newGene_17160;Mega…
MSTRG.101243.1	MamblycephalaGene00136;MamblycephalaGene18516;MamblycephalaGene19403;MamblycephalaGene11963;MamblycephalaGene04161;MamblycephalaGene13584;MamblycephalaGene20395;Megalobrama_amblycephala_newGene_61437;Megalobrama_amblycephala_newGene_62885;MamblycephalaGene07541;Megalobrama_amblycephala_newGene_10463;Megalobrama_amblycephala_newGene_13776;Megalobrama_amblycephala_newGene_14782;MamblycephalaGene217…
MSTRG.109100.3	MamblycephalaGene17870;Megalobrama_amblycephala_newGene_75888;MamblycephalaGene08289;Megalobrama_amblycephala_newGene_19640;Megalobrama_amblycephala_newGene_57438;Megalobrama_amblycephala_newGene_68093;MamblycephalaGene22953;MamblycephalaGene06352;MamblycephalaGene06953;MamblycephalaGene04078;MamblycephalaGene04302;MamblycephalaGene04403;MamblycephalaGene05041;Megalobrama_amblycephala_newGene_555…
MSTRG.52824.1	MamblycephalaGene08934;MamblycephalaGene04723;MamblycephalaGene04838;MamblycephalaGene09965;Megalobrama_amblycephala_newGene_49366;Megalobrama_amblycephala_newGene_2714;MamblycephalaGene15607;Megalobrama_amblycephala_newGene_42607;MamblycephalaGene01325;MamblycephalaGene01960;Megalobrama_amblycephala_newGene_35062;MamblycephalaGene21605;MamblycephalaGene13524
MSTRG.102613.2	MamblycephalaGene05674;MamblycephalaGene22102;Megalobrama_amblycephala_newGene_17934
MSTRG.63266.1	Megalobrama_amblycephala_newGene_58391;Megalobrama_amblycephala_newGene_59200;Megalobrama_amblycephala_newGene_59595;Megalobrama_amblycephala_newGene_60647;Megalobrama_amblycephala_newGene_60650;Megalobrama_amblycephala_newGene_60651;Megalobrama_amblycephala_newGene_61273;Megalobrama_amblycephala_newGene_61429;MamblycephalaGene12257;MamblycephalaGene12262;Megalobrama_amblycephala_newGene_38781;Me…
MSTRG.66865.1	Megalobrama_amblycephala_newGene_12161;Megalobrama_amblycephala_newGene_12213;Megalobrama_amblycephala_newGene_13348;Megalobrama_amblycephala_newGene_14009;Megalobrama_amblycephala_newGene_14010;Megalobrama_amblycephala_newGene_16177;Megalobrama_amblycephala_newGene_18713;Megalobrama_amblycephala_newGene_24430;Megalobrama_amblycephala_newGene_24635;Megalobrama_amblycephala_newGene_24708;Megalobra…
MSTRG.69732.1	Megalobrama_amblycephala_newGene_52945;MamblycephalaGene13169
MSTRG.38640.5	MamblycephalaGene20012;MamblycephalaGene20020;MamblycephalaGene20033;MamblycephalaGene20050;MamblycephalaGene20294;MamblycephalaGene20317;MamblycephalaGene20421;MamblycephalaGene20453;MamblycephalaGene20638;MamblycephalaGene20698;MamblycephalaGene20726;MamblycephalaGene20736;MamblycephalaGene20775;MamblycephalaGene20792;MamblycephalaGene20861;MamblycephalaGene20936;MamblycephalaGene20940;Mamblyce…
MSTRG.105811.1	MamblycephalaGene22170;MamblycephalaGene22181;MamblycephalaGene22204;Megalobrama_amblycephala_newGene_48227;Megalobrama_amblycephala_newGene_48491;MamblycephalaGene10884;MamblycephalaGene11027;MamblycephalaGene16845;MamblycephalaGene16857;MamblycephalaGene17119;MamblycephalaGene09711;MamblycephalaGene18019;MamblycephalaGene18273;MamblycephalaGene07529;MamblycephalaGene07809;MamblycephalaGene07850…
MSTRG.111089.5	Megalobrama_amblycephala_newGene_7848
MSTRG.93559.1	Megalobrama_amblycephala_newGene_70452;Megalobrama_amblycephala_newGene_62202;Megalobrama_amblycephala_newGene_15831;MamblycephalaGene22639
MSTRG.72219.3	MamblycephalaGene05056;MamblycephalaGene05150;MamblycephalaGene05394;MamblycephalaGene05741;Megalobrama_amblycephala_newGene_12440;Megalobrama_amblycephala_newGene_12545;Megalobrama_amblycephala_newGene_12845;Megalobrama_amblycephala_newGene_13384;Megalobrama_amblycephala_newGene_14322;Megalobrama_amblycephala_newGene_18167;Megalobrama_amblycephala_newGene_20554;Megalobrama_amblycephala_newGene_2…
MSTRG.40438.1	MamblycephalaGene01255;MamblycephalaGene15902;MamblycephalaGene03793;Megalobrama_amblycephala_newGene_53659;Megalobrama_amblycephala_newGene_56942;Megalobrama_amblycephala_newGene_10473;Megalobrama_amblycephala_newGene_12166;Megalobrama_amblycephala_newGene_13387;Megalobrama_amblycephala_newGene_13609;Megalobrama_amblycephala_newGene_26905;Megalobrama_amblycephala_newGene_35669;MamblycephalaGene2…
MSTRG.91480.14	MamblycephalaGene23810;MamblycephalaGene00063;MamblycephalaGene10613;MamblycephalaGene15794;MamblycephalaGene16449;MamblycephalaGene17070
MSTRG.59695.3	Megalobrama_amblycephala_newGene_67843
MSTRG.64024.1	Megalobrama_amblycephala_newGene_3901;Megalobrama_amblycephala_newGene_12145;MamblycephalaGene10749
MSTRG.86939.1	MamblycephalaGene09806;MamblycephalaGene10192;MamblycephalaGene10353;MamblycephalaGene10459;Megalobrama_amblycephala_newGene_16431;Megalobrama_amblycephala_newGene_17223;Megalobrama_amblycephala_newGene_17840;Megalobrama_amblycephala_newGene_17843;Megalobrama_amblycephala_newGene_18444;Megalobrama_amblycephala_newGene_18687;Megalobrama_amblycephala_newGene_18736;Megalobrama_amblycephala_newGene_1…
MSTRG.60136.1	Megalobrama_amblycephala_newGene_57774;Megalobrama_amblycephala_newGene_58084;Megalobrama_amblycephala_newGene_58085;Megalobrama_amblycephala_newGene_58215;Megalobrama_amblycephala_newGene_58222;Megalobrama_amblycephala_newGene_58223;Megalobrama_amblycephala_newGene_58327;Megalobrama_amblycephala_newGene_58421;Megalobrama_amblycephala_newGene_58723;Megalobrama_amblycephala_newGene_58861;Megalobra…
MSTRG.35763.1	MamblycephalaGene03420;MamblycephalaGene03452;MamblycephalaGene03820;Megalobrama_amblycephala_newGene_44707;Megalobrama_amblycephala_newGene_45417;Megalobrama_amblycephala_newGene_45550;Megalobrama_amblycephala_newGene_47091;Megalobrama_amblycephala_newGene_47374;Megalobrama_amblycephala_newGene_47375;Megalobrama_amblycephala_newGene_47376;Megalobrama_amblycephala_newGene_47634;Megalobrama_amblyc…
MSTRG.47797.1	Megalobrama_amblycephala_newGene_71636;Megalobrama_amblycephala_newGene_71761;Megalobrama_amblycephala_newGene_71821;Megalobrama_amblycephala_newGene_72513;Megalobrama_amblycephala_newGene_72638;Megalobrama_amblycephala_newGene_73097;Megalobrama_amblycephala_newGene_74306;Megalobrama_amblycephala_newGene_74376;Megalobrama_amblycephala_newGene_74693;Megalobrama_amblycephala_newGene_74987;Megalobra…
MSTRG.53926.4	Megalobrama_amblycephala_newGene_67187;Megalobrama_amblycephala_newGene_69963;Megalobrama_amblycephala_newGene_50755;Megalobrama_amblycephala_newGene_51318;Megalobrama_amblycephala_newGene_55677;Megalobrama_amblycephala_newGene_56671;MamblycephalaGene14348;MamblycephalaGene14563;MamblycephalaGene14755;MamblycephalaGene14824;MamblycephalaGene14826;MamblycephalaGene14931;MamblycephalaGene15019;Mamb…
MSTRG.100099.1	MamblycephalaGene11178;MamblycephalaGene11332;MamblycephalaGene14564;MamblycephalaGene15368;MamblycephalaGene16407;MamblycephalaGene13732;MamblycephalaGene14085;MamblycephalaGene20036;Megalobrama_amblycephala_newGene_72367;Megalobrama_amblycephala_newGene_72369;Megalobrama_amblycephala_newGene_75080;Megalobrama_amblycephala_newGene_5408;Megalobrama_amblycephala_newGene_8113;Megalobrama_amblycepha…
MSTRG.56646.1	MamblycephalaGene19931;Megalobrama_amblycephala_newGene_12635;Megalobrama_amblycephala_newGene_7955
MSTRG.19308.1	Megalobrama_amblycephala_newGene_22049;Megalobrama_amblycephala_newGene_27136;Megalobrama_amblycephala_newGene_29541
MSTRG.38598.4	MamblycephalaGene19989;MamblycephalaGene20217;MamblycephalaGene20979;MamblycephalaGene00036;MamblycephalaGene00227;MamblycephalaGene00970;MamblycephalaGene24329;MamblycephalaGene24366;MamblycephalaGene15519;MamblycephalaGene15522;MamblycephalaGene15542;MamblycephalaGene15805;MamblycephalaGene15888;MamblycephalaGene16024;MamblycephalaGene16370;MamblycephalaGene16392;MamblycephalaGene08609;Mamblyce…
MSTRG.101003.2	MamblycephalaGene11498;MamblycephalaGene11629;MamblycephalaGene11939;Megalobrama_amblycephala_newGene_64701;Megalobrama_amblycephala_newGene_65423;Megalobrama_amblycephala_newGene_65525;Megalobrama_amblycephala_newGene_65687;Megalobrama_amblycephala_newGene_65774;Megalobrama_amblycephala_newGene_65972;Megalobrama_amblycephala_newGene_66630;Megalobrama_amblycephala_newGene_67554;Megalobrama_amblyc…
MSTRG.89739.2	MamblycephalaGene21095;MamblycephalaGene21180;MamblycephalaGene21263;MamblycephalaGene21273;MamblycephalaGene21285;MamblycephalaGene21552;MamblycephalaGene21802;Megalobrama_amblycephala_newGene_65224;Megalobrama_amblycephala_newGene_66937;Megalobrama_amblycephala_newGene_67007;Megalobrama_amblycephala_newGene_68517;Megalobrama_amblycephala_newGene_68571;Megalobrama_amblycephala_newGene_69271;Mega…
MSTRG.7005.1	MamblycephalaGene05292;MamblycephalaGene05322;MamblycephalaGene05564;MamblycephalaGene05710;MamblycephalaGene06004;MamblycephalaGene06006;Megalobrama_amblycephala_newGene_10569;Megalobrama_amblycephala_newGene_11306;Megalobrama_amblycephala_newGene_11923;Megalobrama_amblycephala_newGene_13931;Megalobrama_amblycephala_newGene_15121;Megalobrama_amblycephala_newGene_15137;Megalobrama_amblycephala_ne…
MSTRG.118506.2	Megalobrama_amblycephala_newGene_17396;Megalobrama_amblycephala_newGene_18010;Megalobrama_amblycephala_newGene_18489;Megalobrama_amblycephala_newGene_21892;MamblycephalaGene17109;MamblycephalaGene17315;MamblycephalaGene17517;MamblycephalaGene04004;MamblycephalaGene19213;MamblycephalaGene19620;MamblycephalaGene22138;MamblycephalaGene07650;Megalobrama_amblycephala_newGene_13856;Megalobrama_amblycep…
MSTRG.114578.2	MamblycephalaGene02241;MamblycephalaGene02341;MamblycephalaGene20019;MamblycephalaGene20109;MamblycephalaGene20676;MamblycephalaGene20806;MamblycephalaGene19687;MamblycephalaGene19734;MamblycephalaGene19844;Megalobrama_amblycephala_newGene_50651;Megalobrama_amblycephala_newGene_52028;Megalobrama_amblycephala_newGene_55603;Megalobrama_amblycephala_newGene_35484;Megalobrama_amblycephala_newGene_372…
MSTRG.111574.1	MamblycephalaGene21784;Megalobrama_amblycephala_newGene_44761;Megalobrama_amblycephala_newGene_45584;Megalobrama_amblycephala_newGene_45919;Megalobrama_amblycephala_newGene_46209;Megalobrama_amblycephala_newGene_46339;Megalobrama_amblycephala_newGene_47091;Megalobrama_amblycephala_newGene_47171;Megalobrama_amblycephala_newGene_47270;Megalobrama_amblycephala_newGene_47374;Megalobrama_amblycephala_…
MSTRG.20220.2	MamblycephalaGene11453;Megalobrama_amblycephala_newGene_54130;MamblycephalaGene02283;Megalobrama_amblycephala_newGene_38727;MamblycephalaGene07474;MamblycephalaGene08066;MamblycephalaGene08100;Megalobrama_amblycephala_newGene_16444;Megalobrama_amblycephala_newGene_24323;Megalobrama_amblycephala_newGene_47302;MamblycephalaGene13856;MamblycephalaGene14051;MamblycephalaGene19903;MamblycephalaGene039…
MSTRG.58084.1	Megalobrama_amblycephala_newGene_65839;Megalobrama_amblycephala_newGene_67973;Megalobrama_amblycephala_newGene_51827;Megalobrama_amblycephala_newGene_51860;MamblycephalaGene14797;MamblycephalaGene15254;MamblycephalaGene22269;MamblycephalaGene22284;MamblycephalaGene22327;MamblycephalaGene22540;MamblycephalaGene22820;MamblycephalaGene23233;MamblycephalaGene23441;MamblycephalaGene23454;Mamblycephala…
MSTRG.61703.1	Megalobrama_amblycephala_newGene_60833
MSTRG.27418.1	MamblycephalaGene07530;MamblycephalaGene07868;MamblycephalaGene06974;MamblycephalaGene12112
MSTRG.41150.3	MamblycephalaGene20309;MamblycephalaGene20388;MamblycephalaGene20527;MamblycephalaGene20611;MamblycephalaGene00126;MamblycephalaGene00600;MamblycephalaGene00759;MamblycephalaGene00955;MamblycephalaGene23707;MamblycephalaGene23897;MamblycephalaGene24233;MamblycephalaGene24617;Megalobrama_amblycephala_newGene_2733;MamblycephalaGene15487;MamblycephalaGene15520;MamblycephalaGene15565;MamblycephalaGen…
MSTRG.58069.1	Megalobrama_amblycephala_newGene_45773;Megalobrama_amblycephala_newGene_75022;MamblycephalaGene01873;Megalobrama_amblycephala_newGene_4442
MSTRG.81207.2	MamblycephalaGene09736;MamblycephalaGene09827;MamblycephalaGene09829;MamblycephalaGene09939;MamblycephalaGene09954;MamblycephalaGene10113;MamblycephalaGene10732;MamblycephalaGene10774;MamblycephalaGene10799;Megalobrama_amblycephala_newGene_17086;Megalobrama_amblycephala_newGene_17389;Megalobrama_amblycephala_newGene_24305;MamblycephalaGene12237;MamblycephalaGene12248;MamblycephalaGene12609;Mambly…
MSTRG.45284.1	Megalobrama_amblycephala_newGene_33386;Megalobrama_amblycephala_newGene_38978
MSTRG.117782.1	Megalobrama_amblycephala_newGene_15033
MSTRG.89663.1	MamblycephalaGene11925
MSTRG.55558.1	Megalobrama_amblycephala_newGene_65278;Megalobrama_amblycephala_newGene_65279;Megalobrama_amblycephala_newGene_65287;Megalobrama_amblycephala_newGene_65814;Megalobrama_amblycephala_newGene_66840;Megalobrama_amblycephala_newGene_68683;Megalobrama_amblycephala_newGene_68697;Megalobrama_amblycephala_newGene_69499;Megalobrama_amblycephala_newGene_70103;Megalobrama_amblycephala_newGene_50927;Megalobra…
MSTRG.112515.3	MamblycephalaGene00909
MSTRG.50277.17	MamblycephalaGene04318;MamblycephalaGene24161;MamblycephalaGene08284;MamblycephalaGene06000;MamblycephalaGene03522;MamblycephalaGene10896
MSTRG.107353.1	MamblycephalaGene07813;MamblycephalaGene14207;Megalobrama_amblycephala_newGene_66462;Megalobrama_amblycephala_newGene_6040;MamblycephalaGene24220;MamblycephalaGene05333;MamblycephalaGene00971;MamblycephalaGene01949;Megalobrama_amblycephala_newGene_27276
MSTRG.12821.1	Megalobrama_amblycephala_newGene_18019
MSTRG.54993.7	Megalobrama_amblycephala_newGene_65839;Megalobrama_amblycephala_newGene_67973;Megalobrama_amblycephala_newGene_51827;MamblycephalaGene15254;MamblycephalaGene22269;MamblycephalaGene22284;MamblycephalaGene22327;MamblycephalaGene22540;MamblycephalaGene22820;MamblycephalaGene23233;MamblycephalaGene23441;MamblycephalaGene23454;MamblycephalaGene23499;MamblycephalaGene23624;MamblycephalaGene23639;Mambly…
MSTRG.85727.1	MamblycephalaGene09687;MamblycephalaGene09864;MamblycephalaGene09920;MamblycephalaGene09924;MamblycephalaGene10025;MamblycephalaGene10088;MamblycephalaGene10305;MamblycephalaGene10389;MamblycephalaGene10647;Megalobrama_amblycephala_newGene_16981;Megalobrama_amblycephala_newGene_17034;Megalobrama_amblycephala_newGene_17814;Megalobrama_amblycephala_newGene_20274;Megalobrama_amblycephala_newGene_213…
MSTRG.89780.1	MamblycephalaGene21125;MamblycephalaGene21143;MamblycephalaGene21184;MamblycephalaGene21201;MamblycephalaGene21212;MamblycephalaGene21331;MamblycephalaGene21454;MamblycephalaGene21459;MamblycephalaGene21510;MamblycephalaGene21710;MamblycephalaGene21753;MamblycephalaGene21778;MamblycephalaGene21869;MamblycephalaGene21943;MamblycephalaGene21946;MamblycephalaGene21954;MamblycephalaGene22015;Mamblyce…
MSTRG.38438.1	MamblycephalaGene20355;MamblycephalaGene20835;MamblycephalaGene21033;MamblycephalaGene00159;MamblycephalaGene00291;MamblycephalaGene00553;MamblycephalaGene00781;MamblycephalaGene23762;MamblycephalaGene23990;MamblycephalaGene24174;MamblycephalaGene24252;MamblycephalaGene24570;Megalobrama_amblycephala_newGene_630;Megalobrama_amblycephala_newGene_832;MamblycephalaGene15528;MamblycephalaGene15714;Mam…
MSTRG.68898.1	Megalobrama_amblycephala_newGene_9673;Megalobrama_amblycephala_newGene_16393;Megalobrama_amblycephala_newGene_18506;Megalobrama_amblycephala_newGene_18610;Megalobrama_amblycephala_newGene_19502;Megalobrama_amblycephala_newGene_4167;Megalobrama_amblycephala_newGene_4491;MamblycephalaGene19449;MamblycephalaGene23814;MamblycephalaGene24095;MamblycephalaGene24383;MamblycephalaGene01263;Megalobrama_am…
MSTRG.78456.1	MamblycephalaGene09058
MSTRG.33245.1	MamblycephalaGene07614;MamblycephalaGene23786;MamblycephalaGene09113;Megalobrama_amblycephala_newGene_30542
MSTRG.30079.2	Megalobrama_amblycephala_newGene_24111;Megalobrama_amblycephala_newGene_9201
MSTRG.90594.1	Megalobrama_amblycephala_newGene_69225
MSTRG.24860.1	Megalobrama_amblycephala_newGene_50652;MamblycephalaGene02460;Megalobrama_amblycephala_newGene_3331;Megalobrama_amblycephala_newGene_12388;Megalobrama_amblycephala_newGene_15425
MSTRG.58791.1	Megalobrama_amblycephala_newGene_64531;Megalobrama_amblycephala_newGene_51689;Megalobrama_amblycephala_newGene_54380;MamblycephalaGene15149;MamblycephalaGene08851;MamblycephalaGene03952;MamblycephalaGene09932;Megalobrama_amblycephala_newGene_46276;MamblycephalaGene12243;Megalobrama_amblycephala_newGene_58623;Megalobrama_amblycephala_newGene_59319;Megalobrama_amblycephala_newGene_61497;Mamblycepha…
MSTRG.82431.1	Megalobrama_amblycephala_newGene_8103;MamblycephalaGene22288;MamblycephalaGene13971;Megalobrama_amblycephala_newGene_64078;Megalobrama_amblycephala_newGene_35098
MSTRG.100169.9	Megalobrama_amblycephala_newGene_64131;Megalobrama_amblycephala_newGene_46574;Megalobrama_amblycephala_newGene_48769;MamblycephalaGene00674;MamblycephalaGene18381;MamblycephalaGene19837;MamblycephalaGene12235;MamblycephalaGene22373;MamblycephalaGene22376;MamblycephalaGene22589;Megalobrama_amblycephala_newGene_14236;MamblycephalaGene23959;MamblycephalaGene02357
MSTRG.74845.2	MamblycephalaGene07702;MamblycephalaGene07874;MamblycephalaGene07957;MamblycephalaGene08375;MamblycephalaGene23740;MamblycephalaGene23774;MamblycephalaGene23814;MamblycephalaGene24095;MamblycephalaGene24180;MamblycephalaGene24362;Megalobrama_amblycephala_newGene_247;Megalobrama_amblycephala_newGene_1727;Megalobrama_amblycephala_newGene_2822;MamblycephalaGene19958;MamblycephalaGene20287;Mamblyceph…
MSTRG.112996.1	MamblycephalaGene00242;Megalobrama_amblycephala_newGene_10882
MSTRG.97021.5	MamblycephalaGene17575;MamblycephalaGene18022;MamblycephalaGene15165;MamblycephalaGene20462;MamblycephalaGene20664;MamblycephalaGene21085;MamblycephalaGene00150;MamblycephalaGene01311;MamblycephalaGene22484;MamblycephalaGene22781;MamblycephalaGene21948;MamblycephalaGene22013;MamblycephalaGene24067;Megalobrama_amblycephala_newGene_647;Megalobrama_amblycephala_newGene_68683;MamblycephalaGene08853;M…
MSTRG.79455.1	MamblycephalaGene12372;Megalobrama_amblycephala_newGene_16125;MamblycephalaGene16478;MamblycephalaGene14314;MamblycephalaGene21135;Megalobrama_amblycephala_newGene_19109;Megalobrama_amblycephala_newGene_21560;Megalobrama_amblycephala_newGene_41449;Megalobrama_amblycephala_newGene_8385;MamblycephalaGene18019;Megalobrama_amblycephala_newGene_63264
MSTRG.107762.1	MamblycephalaGene18134;Megalobrama_amblycephala_newGene_71054;MamblycephalaGene12253;MamblycephalaGene12784;MamblycephalaGene24307;MamblycephalaGene02930;MamblycephalaGene15861
MSTRG.86644.1	MamblycephalaGene10336;MamblycephalaGene00356;MamblycephalaGene00401;MamblycephalaGene23905;MamblycephalaGene06381;MamblycephalaGene16839;MamblycephalaGene17530;Megalobrama_amblycephala_newGene_60585;Megalobrama_amblycephala_newGene_71594;MamblycephalaGene05654;MamblycephalaGene08338;MamblycephalaGene08340;MamblycephalaGene08951;MamblycephalaGene04445;MamblycephalaGene01374;MamblycephalaGene15647…
MSTRG.31492.1	MamblycephalaGene07832;Megalobrama_amblycephala_newGene_58565;Megalobrama_amblycephala_newGene_59827;Megalobrama_amblycephala_newGene_60744;Megalobrama_amblycephala_newGene_17383;Megalobrama_amblycephala_newGene_4491;Megalobrama_amblycephala_newGene_52203;MamblycephalaGene23202;MamblycephalaGene08596;MamblycephalaGene09028;MamblycephalaGene21882;MamblycephalaGene09807;MamblycephalaGene10557;Mambl…
MSTRG.72251.1	MamblycephalaGene05726;Megalobrama_amblycephala_newGene_10828;Megalobrama_amblycephala_newGene_22880;Megalobrama_amblycephala_newGene_3491;Megalobrama_amblycephala_newGene_8061;MamblycephalaGene12163;Megalobrama_amblycephala_newGene_1947;Megalobrama_amblycephala_newGene_2456;Megalobrama_amblycephala_newGene_50724;Megalobrama_amblycephala_newGene_54422;Megalobrama_amblycephala_newGene_55713;Mambly…
MSTRG.24678.1	MamblycephalaGene22773;Megalobrama_amblycephala_newGene_30661
MSTRG.65667.1	Megalobrama_amblycephala_newGene_58220;Megalobrama_amblycephala_newGene_58567;Megalobrama_amblycephala_newGene_61641;Megalobrama_amblycephala_newGene_62594;Megalobrama_amblycephala_newGene_36003;Megalobrama_amblycephala_newGene_42139;MamblycephalaGene01600;MamblycephalaGene02121;MamblycephalaGene02430;MamblycephalaGene02495;MamblycephalaGene20177;Megalobrama_amblycephala_newGene_3681;Megalobrama_…
MSTRG.74175.1	MamblycephalaGene07495;MamblycephalaGene07653;MamblycephalaGene07948;MamblycephalaGene07987;MamblycephalaGene08046;MamblycephalaGene08107;MamblycephalaGene08461;MamblycephalaGene24000;MamblycephalaGene24032;MamblycephalaGene24038;MamblycephalaGene24155;MamblycephalaGene24379;Megalobrama_amblycephala_newGene_674;Megalobrama_amblycephala_newGene_1247;Megalobrama_amblycephala_newGene_2353;Megalobram…
MSTRG.10923.1	Megalobrama_amblycephala_newGene_44604;MamblycephalaGene11599;MamblycephalaGene09826;MamblycephalaGene10005;MamblycephalaGene18206;Megalobrama_amblycephala_newGene_12644;Megalobrama_amblycephala_newGene_15338;Megalobrama_amblycephala_newGene_17693;Megalobrama_amblycephala_newGene_18516;Megalobrama_amblycephala_newGene_20917;Megalobrama_amblycephala_newGene_58551;MamblycephalaGene20268;Mamblycepha…
MSTRG.91606.4	MamblycephalaGene21739;MamblycephalaGene22192;Megalobrama_amblycephala_newGene_66580;Megalobrama_amblycephala_newGene_68542;Megalobrama_amblycephala_newGene_68546;Megalobrama_amblycephala_newGene_68549;Megalobrama_amblycephala_newGene_68927;Megalobrama_amblycephala_newGene_69981;Megalobrama_amblycephala_newGene_70620;Megalobrama_amblycephala_newGene_3401;Megalobrama_amblycephala_newGene_6711;Mamb…
MSTRG.74997.4	Megalobrama_amblycephala_newGene_589;Megalobrama_amblycephala_newGene_1513;MamblycephalaGene20641;MamblycephalaGene20727;MamblycephalaGene20761;MamblycephalaGene01377;MamblycephalaGene02582;MamblycephalaGene07247;MamblycephalaGene12038;MamblycephalaGene12887;MamblycephalaGene10744;Megalobrama_amblycephala_newGene_71586;Megalobrama_amblycephala_newGene_72435;Megalobrama_amblycephala_newGene_74818;…
MSTRG.99882.6	MamblycephalaGene00401;MamblycephalaGene12790;MamblycephalaGene10472
MSTRG.83824.3	MamblycephalaGene09806;MamblycephalaGene10039;MamblycephalaGene10192;MamblycephalaGene10353;MamblycephalaGene10459;Megalobrama_amblycephala_newGene_16431;Megalobrama_amblycephala_newGene_17223;Megalobrama_amblycephala_newGene_17843;Megalobrama_amblycephala_newGene_18444;Megalobrama_amblycephala_newGene_18687;Megalobrama_amblycephala_newGene_18736;Megalobrama_amblycephala_newGene_19760;Megalobrama…
MSTRG.103986.2	MamblycephalaGene10956;MamblycephalaGene10969;MamblycephalaGene11007;MamblycephalaGene11134;MamblycephalaGene11269;MamblycephalaGene11453;MamblycephalaGene11534;MamblycephalaGene11607;MamblycephalaGene11727;MamblycephalaGene11745;MamblycephalaGene11888;MamblycephalaGene11896;MamblycephalaGene11908;Megalobrama_amblycephala_newGene_64513;Megalobrama_amblycephala_newGene_64653;Megalobrama_amblycepha…
MSTRG.94171.2	MamblycephalaGene21326;MamblycephalaGene21464;MamblycephalaGene21477;MamblycephalaGene22039;MamblycephalaGene22091;Megalobrama_amblycephala_newGene_64346;Megalobrama_amblycephala_newGene_64495;Megalobrama_amblycephala_newGene_66058;Megalobrama_amblycephala_newGene_66125;Megalobrama_amblycephala_newGene_67453;Megalobrama_amblycephala_newGene_67938;Megalobrama_amblycephala_newGene_69963;Megalobrama…
MSTRG.41709.1	MamblycephalaGene19944;MamblycephalaGene20111;MamblycephalaGene20177;MamblycephalaGene20323;MamblycephalaGene20641;MamblycephalaGene20727;MamblycephalaGene20761;MamblycephalaGene00476;MamblycephalaGene00666;MamblycephalaGene00883;MamblycephalaGene00907;MamblycephalaGene24158;MamblycephalaGene24428;MamblycephalaGene24501;Megalobrama_amblycephala_newGene_529;Megalobrama_amblycephala_newGene_757;Meg…
MSTRG.64602.1	MamblycephalaGene07890;MamblycephalaGene13790;MamblycephalaGene15316
MSTRG.117012.1	MamblycephalaGene00793;Megalobrama_amblycephala_newGene_14357
MSTRG.110134.1	MamblycephalaGene14037;Megalobrama_amblycephala_newGene_8394
MSTRG.59271.1	Megalobrama_amblycephala_newGene_64931;Megalobrama_amblycephala_newGene_65409;Megalobrama_amblycephala_newGene_66410;Megalobrama_amblycephala_newGene_66465;Megalobrama_amblycephala_newGene_66566;Megalobrama_amblycephala_newGene_66819;Megalobrama_amblycephala_newGene_66972;Megalobrama_amblycephala_newGene_67114;Megalobrama_amblycephala_newGene_67725;Megalobrama_amblycephala_newGene_67838;Megalobra…
MSTRG.93460.1	Megalobrama_amblycephala_newGene_31636;MamblycephalaGene07435;Megalobrama_amblycephala_newGene_72714;MamblycephalaGene10109;MamblycephalaGene17504
MSTRG.100763.1	MamblycephalaGene11003;MamblycephalaGene11656;Megalobrama_amblycephala_newGene_64165;Megalobrama_amblycephala_newGene_64318;Megalobrama_amblycephala_newGene_67550;Megalobrama_amblycephala_newGene_67570;Megalobrama_amblycephala_newGene_68301;Megalobrama_amblycephala_newGene_69397;Megalobrama_amblycephala_newGene_44391;Megalobrama_amblycephala_newGene_45401;Megalobrama_amblycephala_newGene_46837;Me…
MSTRG.32652.1	MamblycephalaGene08471;Megalobrama_amblycephala_newGene_46276;Megalobrama_amblycephala_newGene_47375;Megalobrama_amblycephala_newGene_48997;Megalobrama_amblycephala_newGene_59319;Megalobrama_amblycephala_newGene_1013;Megalobrama_amblycephala_newGene_2831;Megalobrama_amblycephala_newGene_37610;Megalobrama_amblycephala_newGene_40136;Megalobrama_amblycephala_newGene_41499;Megalobrama_amblycephala_ne…
MSTRG.38864.3	MamblycephalaGene16407;MamblycephalaGene09511;Megalobrama_amblycephala_newGene_75080;Megalobrama_amblycephala_newGene_52695;Megalobrama_amblycephala_newGene_54380;Megalobrama_amblycephala_newGene_4093;Megalobrama_amblycephala_newGene_5408;Megalobrama_amblycephala_newGene_6141;Megalobrama_amblycephala_newGene_9085;Megalobrama_amblycephala_newGene_9789;Megalobrama_amblycephala_newGene_10574;Megalob…
MSTRG.11816.1	MamblycephalaGene20719;Megalobrama_amblycephala_newGene_56612;MamblycephalaGene00358;MamblycephalaGene04186;MamblycephalaGene04651;MamblycephalaGene10966;MamblycephalaGene14696;MamblycephalaGene15283;MamblycephalaGene16958;MamblycephalaGene17611;MamblycephalaGene21171;MamblycephalaGene23960;MamblycephalaGene24446;MamblycephalaGene13761;MamblycephalaGene15474;MamblycephalaGene02797;MamblycephalaGe…
MSTRG.65144.1	Megalobrama_amblycephala_newGene_60266;Megalobrama_amblycephala_newGene_60671;Megalobrama_amblycephala_newGene_61112;Megalobrama_amblycephala_newGene_61771;MamblycephalaGene12150;MamblycephalaGene12151;MamblycephalaGene12275;MamblycephalaGene12276;MamblycephalaGene12301;MamblycephalaGene12304;MamblycephalaGene12599;MamblycephalaGene12781;MamblycephalaGene12841;MamblycephalaGene12920;Mamblycephala…
MSTRG.51023.5	Megalobrama_amblycephala_newGene_73899;Megalobrama_amblycephala_newGene_74838;MamblycephalaGene14330;MamblycephalaGene23080;MamblycephalaGene23623;MamblycephalaGene23680;Megalobrama_amblycephala_newGene_50651;Megalobrama_amblycephala_newGene_50835;MamblycephalaGene04043;MamblycephalaGene04421;MamblycephalaGene04624;MamblycephalaGene04857;MamblycephalaGene04948;MamblycephalaGene06418;Mamblycephala…
MSTRG.50530.1	Megalobrama_amblycephala_newGene_71639;Megalobrama_amblycephala_newGene_72220;Megalobrama_amblycephala_newGene_72310;Megalobrama_amblycephala_newGene_72380;Megalobrama_amblycephala_newGene_74388;Megalobrama_amblycephala_newGene_75033;MamblycephalaGene14579;MamblycephalaGene14742;MamblycephalaGene14899;MamblycephalaGene22521;MamblycephalaGene22524;MamblycephalaGene22608;MamblycephalaGene22750;Mamb…
MSTRG.10153.3	Megalobrama_amblycephala_newGene_65171;Megalobrama_amblycephala_newGene_69782;Megalobrama_amblycephala_newGene_6100;MamblycephalaGene06217;Megalobrama_amblycephala_newGene_56172
MSTRG.118171.1	Megalobrama_amblycephala_newGene_15363
MSTRG.66668.1	MamblycephalaGene05292;MamblycephalaGene05564;MamblycephalaGene06004;MamblycephalaGene06006;Megalobrama_amblycephala_newGene_10569;Megalobrama_amblycephala_newGene_11306;Megalobrama_amblycephala_newGene_11709;Megalobrama_amblycephala_newGene_11856;Megalobrama_amblycephala_newGene_11923;Megalobrama_amblycephala_newGene_12010;Megalobrama_amblycephala_newGene_13514;Megalobrama_amblycephala_newGene_1…
MSTRG.84633.2	Megalobrama_amblycephala_newGene_7778
MSTRG.51193.1	Megalobrama_amblycephala_newGene_5517
MSTRG.29553.1	MamblycephalaGene10764;Megalobrama_amblycephala_newGene_28160
MSTRG.115697.1	MamblycephalaGene11331;Megalobrama_amblycephala_newGene_31571;MamblycephalaGene23996;Megalobrama_amblycephala_newGene_13251
MSTRG.71967.1	MamblycephalaGene05490;MamblycephalaGene06180;Megalobrama_amblycephala_newGene_11453;Megalobrama_amblycephala_newGene_12185;Megalobrama_amblycephala_newGene_3159;Megalobrama_amblycephala_newGene_5412;MamblycephalaGene00581;Megalobrama_amblycephala_newGene_33804;MamblycephalaGene21157;MamblycephalaGene22189;MamblycephalaGene06720;MamblycephalaGene07215;MamblycephalaGene15307;MamblycephalaGene19983…
MSTRG.99285.2	Megalobrama_amblycephala_newGene_75512
MSTRG.38864.6	MamblycephalaGene18443;MamblycephalaGene13634;MamblycephalaGene07012;MamblycephalaGene19153;MamblycephalaGene19618
MSTRG.51443.2	MamblycephalaGene14667;MamblycephalaGene14856;MamblycephalaGene22434;MamblycephalaGene22846;MamblycephalaGene22963;Megalobrama_amblycephala_newGene_51937;Megalobrama_amblycephala_newGene_53186;Megalobrama_amblycephala_newGene_53659;Megalobrama_amblycephala_newGene_55735;Megalobrama_amblycephala_newGene_55929;Megalobrama_amblycephala_newGene_56275;Megalobrama_amblycephala_newGene_57121;Mamblycepha…
MSTRG.71633.1	MamblycephalaGene05065;MamblycephalaGene05114;MamblycephalaGene05140;MamblycephalaGene05165;MamblycephalaGene05197;MamblycephalaGene05286;MamblycephalaGene05353;MamblycephalaGene05354;MamblycephalaGene05358;MamblycephalaGene05410;MamblycephalaGene05533;MamblycephalaGene05566;MamblycephalaGene05632;MamblycephalaGene05679;MamblycephalaGene06070;Megalobrama_amblycephala_newGene_10243;Megalobrama_amb…
MSTRG.11640.2	Megalobrama_amblycephala_newGene_13863
MSTRG.54648.2	Megalobrama_amblycephala_newGene_65839;Megalobrama_amblycephala_newGene_67973;Megalobrama_amblycephala_newGene_51827;Megalobrama_amblycephala_newGene_51860;MamblycephalaGene14797;MamblycephalaGene14800;MamblycephalaGene15254;MamblycephalaGene22269;MamblycephalaGene22284;MamblycephalaGene22327;MamblycephalaGene22540;MamblycephalaGene22820;MamblycephalaGene23233;MamblycephalaGene23441;Mamblycephala…
MSTRG.51216.2	Megalobrama_amblycephala_newGene_72061;Megalobrama_amblycephala_newGene_75051;Megalobrama_amblycephala_newGene_75857;MamblycephalaGene14314;MamblycephalaGene14557;MamblycephalaGene15023;MamblycephalaGene15222;MamblycephalaGene22346;MamblycephalaGene23077;MamblycephalaGene23666;Megalobrama_amblycephala_newGene_51642;Megalobrama_amblycephala_newGene_52396;Megalobrama_amblycephala_newGene_53914;Mamb…
MSTRG.39863.1	MamblycephalaGene19972;MamblycephalaGene20033;MamblycephalaGene20050;MamblycephalaGene20294;MamblycephalaGene20317;MamblycephalaGene20421;MamblycephalaGene20597;MamblycephalaGene20638;MamblycephalaGene20698;MamblycephalaGene20726;MamblycephalaGene20736;MamblycephalaGene20861;MamblycephalaGene20936;MamblycephalaGene20940;MamblycephalaGene21031;MamblycephalaGene00042;MamblycephalaGene00059;Mamblyce…
MSTRG.98372.1	Megalobrama_amblycephala_newGene_1998;Megalobrama_amblycephala_newGene_74551;Megalobrama_amblycephala_newGene_74759
MSTRG.119641.2	Megalobrama_amblycephala_newGene_69780;Megalobrama_amblycephala_newGene_11311;MamblycephalaGene17909;Megalobrama_amblycephala_newGene_8317;Megalobrama_amblycephala_newGene_57270
MSTRG.7397.1	Megalobrama_amblycephala_newGene_55594
MSTRG.100868.1	MamblycephalaGene13988;MamblycephalaGene03764;Megalobrama_amblycephala_newGene_17205;Megalobrama_amblycephala_newGene_21402
MSTRG.90331.4	MamblycephalaGene21232;MamblycephalaGene21739;MamblycephalaGene21939;MamblycephalaGene22192;Megalobrama_amblycephala_newGene_64131;Megalobrama_amblycephala_newGene_66580;Megalobrama_amblycephala_newGene_68542;Megalobrama_amblycephala_newGene_68546;Megalobrama_amblycephala_newGene_68549;Megalobrama_amblycephala_newGene_68551;Megalobrama_amblycephala_newGene_68796;Megalobrama_amblycephala_newGene_6…
MSTRG.84952.1	Megalobrama_amblycephala_newGene_16205;MamblycephalaGene05490;MamblycephalaGene18209;MamblycephalaGene03906;MamblycephalaGene04060;Megalobrama_amblycephala_newGene_68617
MSTRG.107954.2	Megalobrama_amblycephala_newGene_71859;MamblycephalaGene07972;MamblycephalaGene13754;MamblycephalaGene03614
MSTRG.34372.1	MamblycephalaGene02671;MamblycephalaGene02744;MamblycephalaGene02760;MamblycephalaGene02775;MamblycephalaGene02790;MamblycephalaGene02834;MamblycephalaGene02863;MamblycephalaGene03092;MamblycephalaGene03382;MamblycephalaGene03503;MamblycephalaGene03508;MamblycephalaGene03547;MamblycephalaGene03574;MamblycephalaGene03617;MamblycephalaGene03820;MamblycephalaGene07474;MamblycephalaGene07475;Mamblyce…
MSTRG.82801.1	MamblycephalaGene09775;MamblycephalaGene09831;MamblycephalaGene10016;MamblycephalaGene10106;MamblycephalaGene10321;Megalobrama_amblycephala_newGene_24319;MamblycephalaGene11974;MamblycephalaGene12014;MamblycephalaGene12033;MamblycephalaGene12267;MamblycephalaGene12375;MamblycephalaGene12497;MamblycephalaGene12615;MamblycephalaGene12848;MamblycephalaGene00054;MamblycephalaGene00147;MamblycephalaGe…
MSTRG.45641.5	MamblycephalaGene15170;Megalobrama_amblycephala_newGene_56671;MamblycephalaGene23790;Megalobrama_amblycephala_newGene_65351;MamblycephalaGene14090;MamblycephalaGene05671;MamblycephalaGene06051;MamblycephalaGene16450
MSTRG.89032.1	Megalobrama_amblycephala_newGene_6333;MamblycephalaGene14032;Megalobrama_amblycephala_newGene_43639
MSTRG.25611.1	MamblycephalaGene11498;MamblycephalaGene11629;MamblycephalaGene11939;Megalobrama_amblycephala_newGene_50707;Megalobrama_amblycephala_newGene_53002;Megalobrama_amblycephala_newGene_54539;Megalobrama_amblycephala_newGene_55137;Megalobrama_amblycephala_newGene_55542;Megalobrama_amblycephala_newGene_56966;MamblycephalaGene01348;MamblycephalaGene01797;MamblycephalaGene02265;MamblycephalaGene02323;Mega…
MSTRG.78668.1	MamblycephalaGene10799;Megalobrama_amblycephala_newGene_74824;MamblycephalaGene15970;MamblycephalaGene18693;Megalobrama_amblycephala_newGene_58543
MSTRG.66569.1	MamblycephalaGene14332
MSTRG.1487.1	Megalobrama_amblycephala_newGene_24516;Megalobrama_amblycephala_newGene_62481
MSTRG.32490.1	Megalobrama_amblycephala_newGene_29984
MSTRG.102632.28	MamblycephalaGene10857;MamblycephalaGene10930;MamblycephalaGene11640;MamblycephalaGene11660;MamblycephalaGene11675;Megalobrama_amblycephala_newGene_64812;Megalobrama_amblycephala_newGene_65221;Megalobrama_amblycephala_newGene_65407;Megalobrama_amblycephala_newGene_65715;Megalobrama_amblycephala_newGene_65763;Megalobrama_amblycephala_newGene_65764;Megalobrama_amblycephala_newGene_66380;Megalobrama…
MSTRG.65776.17	Megalobrama_amblycephala_newGene_59211;Megalobrama_amblycephala_newGene_62224;MamblycephalaGene12085;MamblycephalaGene12439;Megalobrama_amblycephala_newGene_35269;Megalobrama_amblycephala_newGene_35857;Megalobrama_amblycephala_newGene_36113;Megalobrama_amblycephala_newGene_36341;Megalobrama_amblycephala_newGene_37933;Megalobrama_amblycephala_newGene_38072;Megalobrama_amblycephala_newGene_41533;Me…
MSTRG.37430.1	MamblycephalaGene00256;MamblycephalaGene05121;Megalobrama_amblycephala_newGene_61065;MamblycephalaGene04339;Megalobrama_amblycephala_newGene_66301
MSTRG.76115.2	MamblycephalaGene07495;MamblycephalaGene07604;MamblycephalaGene07653;MamblycephalaGene07948;MamblycephalaGene07987;MamblycephalaGene08046;MamblycephalaGene08107;MamblycephalaGene08221;MamblycephalaGene08461;MamblycephalaGene23720;MamblycephalaGene23994;MamblycephalaGene24000;MamblycephalaGene24032;MamblycephalaGene24038;MamblycephalaGene24155;MamblycephalaGene24331;MamblycephalaGene24379;Megalobr…
MSTRG.38520.1	Megalobrama_amblycephala_newGene_35681
MSTRG.38640.4	MamblycephalaGene20322;MamblycephalaGene00610;MamblycephalaGene24255;Megalobrama_amblycephala_newGene_1618;MamblycephalaGene09586;Megalobrama_amblycephala_newGene_55433;Megalobrama_amblycephala_newGene_9348;Megalobrama_amblycephala_newGene_12528;Megalobrama_amblycephala_newGene_46437;Megalobrama_amblycephala_newGene_48663;MamblycephalaGene22231;MamblycephalaGene19330;Megalobrama_amblycephala_newG…
MSTRG.39308.1	MamblycephalaGene20157;MamblycephalaGene00013;MamblycephalaGene00029;MamblycephalaGene01235;Megalobrama_amblycephala_newGene_2762;MamblycephalaGene16355;MamblycephalaGene18284;MamblycephalaGene13783;MamblycephalaGene05380;MamblycephalaGene05858;MamblycephalaGene23295;MamblycephalaGene23355;MamblycephalaGene23551;MamblycephalaGene02947;Megalobrama_amblycephala_newGene_56736;MamblycephalaGene10932;…
MSTRG.63306.12	MamblycephalaGene23955;MamblycephalaGene24568;Megalobrama_amblycephala_newGene_52891;MamblycephalaGene07603;MamblycephalaGene04285;Megalobrama_amblycephala_newGene_73446;MamblycephalaGene18262;MamblycephalaGene22805
MSTRG.118626.1	Megalobrama_amblycephala_newGene_16327;Megalobrama_amblycephala_newGene_16430;Megalobrama_amblycephala_newGene_16595;Megalobrama_amblycephala_newGene_17222;Megalobrama_amblycephala_newGene_17492;Megalobrama_amblycephala_newGene_17613;Megalobrama_amblycephala_newGene_17679;Megalobrama_amblycephala_newGene_17851;Megalobrama_amblycephala_newGene_17865;Megalobrama_amblycephala_newGene_18714;Megalobra…
MSTRG.93362.2	MamblycephalaGene21279;MamblycephalaGene22255;MamblycephalaGene20051;Megalobrama_amblycephala_newGene_59482;MamblycephalaGene01519;Megalobrama_amblycephala_newGene_11069;Megalobrama_amblycephala_newGene_44448;MamblycephalaGene09969;MamblycephalaGene10234;MamblycephalaGene10390;MamblycephalaGene19772
MSTRG.43938.8	MamblycephalaGene16440;Megalobrama_amblycephala_newGene_7892;Megalobrama_amblycephala_newGene_28360;Megalobrama_amblycephala_newGene_37115
MSTRG.79223.1	Megalobrama_amblycephala_newGene_17863
MSTRG.100085.3	MamblycephalaGene11003;MamblycephalaGene11170;Megalobrama_amblycephala_newGene_67550;Megalobrama_amblycephala_newGene_67570;Megalobrama_amblycephala_newGene_43840;Megalobrama_amblycephala_newGene_45124;Megalobrama_amblycephala_newGene_47249;Megalobrama_amblycephala_newGene_47963;Megalobrama_amblycephala_newGene_48265;Megalobrama_amblycephala_newGene_50311;MamblycephalaGene17900;MamblycephalaGene1…
MSTRG.82071.2	MamblycephalaGene09721;MamblycephalaGene09827;MamblycephalaGene09829;MamblycephalaGene09830;MamblycephalaGene09832;MamblycephalaGene09856;MamblycephalaGene09913;MamblycephalaGene10201;MamblycephalaGene10339;MamblycephalaGene10408;MamblycephalaGene10458;Megalobrama_amblycephala_newGene_17389;Megalobrama_amblycephala_newGene_17423;Megalobrama_amblycephala_newGene_18034;Megalobrama_amblycephala_newG…
MSTRG.40437.1	MamblycephalaGene20050;MamblycephalaGene20294;MamblycephalaGene20317;MamblycephalaGene20421;MamblycephalaGene20638;MamblycephalaGene20698;MamblycephalaGene20726;MamblycephalaGene20736;MamblycephalaGene20775;MamblycephalaGene20795;MamblycephalaGene20861;MamblycephalaGene20936;MamblycephalaGene20940;MamblycephalaGene21031;MamblycephalaGene00042;MamblycephalaGene00059;MamblycephalaGene00137;Mamblyce…
MSTRG.66472.1	Megalobrama_amblycephala_newGene_24246;MamblycephalaGene19067;MamblycephalaGene19666;MamblycephalaGene01311;Megalobrama_amblycephala_newGene_25576;MamblycephalaGene13309;MamblycephalaGene14714;MamblycephalaGene20274;MamblycephalaGene21085;MamblycephalaGene03585;Megalobrama_amblycephala_newGene_72448;MamblycephalaGene11847;MamblycephalaGene17575;MamblycephalaGene23146;MamblycephalaGene16369;Mambly…
MSTRG.104742.1	MamblycephalaGene18746;MamblycephalaGene13251;Megalobrama_amblycephala_newGene_3898
MSTRG.3276.1	Megalobrama_amblycephala_newGene_30185
MSTRG.45665.1	Megalobrama_amblycephala_newGene_38224
MSTRG.839.2	MamblycephalaGene09798;MamblycephalaGene09860;MamblycephalaGene10024;MamblycephalaGene10177;Megalobrama_amblycephala_newGene_16883;Megalobrama_amblycephala_newGene_17100;Megalobrama_amblycephala_newGene_17425;Megalobrama_amblycephala_newGene_17699;Megalobrama_amblycephala_newGene_19250;Megalobrama_amblycephala_newGene_19259;Megalobrama_amblycephala_newGene_19614;Megalobrama_amblycephala_newGene_2…
MSTRG.71654.35	MamblycephalaGene06112;MamblycephalaGene12361;MamblycephalaGene22255;MamblycephalaGene02965;Megalobrama_amblycephala_newGene_63445;Megalobrama_amblycephala_newGene_72380;Megalobrama_amblycephala_newGene_45481;MamblycephalaGene16826;MamblycephalaGene22864;MamblycephalaGene02108;MamblycephalaGene02201
MSTRG.58802.10	Megalobrama_amblycephala_newGene_46288
MSTRG.101684.9	MamblycephalaGene12235;Megalobrama_amblycephala_newGene_7042;Megalobrama_amblycephala_newGene_14236;Megalobrama_amblycephala_newGene_1368
MSTRG.48784.20	MamblycephalaGene22351;Megalobrama_amblycephala_newGene_54723;MamblycephalaGene04984;Megalobrama_amblycephala_newGene_2389;Megalobrama_amblycephala_newGene_47057;MamblycephalaGene17653;MamblycephalaGene18053;MamblycephalaGene18519;MamblycephalaGene12862;MamblycephalaGene13042;MamblycephalaGene13600;MamblycephalaGene17139;MamblycephalaGene19422;MamblycephalaGene05347;MamblycephalaGene20011;Megalob…
MSTRG.105334.1	Megalobrama_amblycephala_newGene_4387
MSTRG.116584.2	MamblycephalaGene01430;MamblycephalaGene01702;MamblycephalaGene01896;MamblycephalaGene01954;MamblycephalaGene01985;MamblycephalaGene02279;MamblycephalaGene02550;MamblycephalaGene02564;MamblycephalaGene20271;MamblycephalaGene20587;MamblycephalaGene20612;MamblycephalaGene20646;MamblycephalaGene19236;MamblycephalaGene19270;MamblycephalaGene19455;MamblycephalaGene19798;Megalobrama_amblycephala_newGen…
MSTRG.85635.1	MamblycephalaGene10073;MamblycephalaGene10429;MamblycephalaGene10607;MamblycephalaGene10608;MamblycephalaGene10737;MamblycephalaGene10779;Megalobrama_amblycephala_newGene_16392;Megalobrama_amblycephala_newGene_16598;Megalobrama_amblycephala_newGene_16775;Megalobrama_amblycephala_newGene_18244;Megalobrama_amblycephala_newGene_18482;Megalobrama_amblycephala_newGene_19409;Megalobrama_amblycephala_ne…
MSTRG.110010.1	Megalobrama_amblycephala_newGene_8277
MSTRG.94579.1	MamblycephalaGene16596;MamblycephalaGene16598;MamblycephalaGene16606;MamblycephalaGene16970;MamblycephalaGene16999;MamblycephalaGene17114;MamblycephalaGene17714;MamblycephalaGene17910;MamblycephalaGene17992;MamblycephalaGene18008;MamblycephalaGene18080;MamblycephalaGene18143;MamblycephalaGene18320;MamblycephalaGene18393;MamblycephalaGene18650;MamblycephalaGene18677;MamblycephalaGene18733;Megalobr…
MSTRG.14797.9	Megalobrama_amblycephala_newGene_17163;Megalobrama_amblycephala_newGene_17669;Megalobrama_amblycephala_newGene_17871;Megalobrama_amblycephala_newGene_17975;Megalobrama_amblycephala_newGene_18479;Megalobrama_amblycephala_newGene_20659;Megalobrama_amblycephala_newGene_20849;Megalobrama_amblycephala_newGene_21098;Megalobrama_amblycephala_newGene_21851;MamblycephalaGene16561;MamblycephalaGene16788;Ma…
MSTRG.30026.1	Megalobrama_amblycephala_newGene_28460
MSTRG.99626.2	MamblycephalaGene16589;MamblycephalaGene17043;MamblycephalaGene17388;MamblycephalaGene17584;MamblycephalaGene17780;MamblycephalaGene17970;MamblycephalaGene18163;MamblycephalaGene18229;MamblycephalaGene18516;Megalobrama_amblycephala_newGene_4003;Megalobrama_amblycephala_newGene_5151;Megalobrama_amblycephala_newGene_6076;Megalobrama_amblycephala_newGene_6237;Megalobrama_amblycephala_newGene_6365;Me…
MSTRG.116596.4	Megalobrama_amblycephala_newGene_45326
MSTRG.31939.1	MamblycephalaGene04424;Megalobrama_amblycephala_newGene_29639
MSTRG.25459.3	MamblycephalaGene11260;MamblycephalaGene11857;Megalobrama_amblycephala_newGene_52189;Megalobrama_amblycephala_newGene_52438;Megalobrama_amblycephala_newGene_52617;MamblycephalaGene01762;MamblycephalaGene02055;Megalobrama_amblycephala_newGene_37278;MamblycephalaGene07389;MamblycephalaGene08449;Megalobrama_amblycephala_newGene_22464;Megalobrama_amblycephala_newGene_47141;Megalobrama_amblycephala_ne…
MSTRG.120504.2	Megalobrama_amblycephala_newGene_20084;Megalobrama_amblycephala_newGene_21481;Megalobrama_amblycephala_newGene_21733;MamblycephalaGene16524;MamblycephalaGene17190;MamblycephalaGene17293;MamblycephalaGene09383;MamblycephalaGene03971;MamblycephalaGene04092;MamblycephalaGene04560;MamblycephalaGene18804;MamblycephalaGene18980;MamblycephalaGene21266;MamblycephalaGene21508;MamblycephalaGene21616;Megalo…
MSTRG.50911.1	Megalobrama_amblycephala_newGene_51055;Megalobrama_amblycephala_newGene_58856;Megalobrama_amblycephala_newGene_40920;Megalobrama_amblycephala_newGene_41371
MSTRG.92043.1	MamblycephalaGene21320;MamblycephalaGene21703;MamblycephalaGene21737;Megalobrama_amblycephala_newGene_65891;Megalobrama_amblycephala_newGene_3298;Megalobrama_amblycephala_newGene_7717;MamblycephalaGene20019;MamblycephalaGene20109;MamblycephalaGene20676;MamblycephalaGene20806;MamblycephalaGene21068;MamblycephalaGene13664;MamblycephalaGene13905;Megalobrama_amblycephala_newGene_61190;Megalobrama_amb…
MSTRG.62043.1	Megalobrama_amblycephala_newGene_63264;MamblycephalaGene12307;MamblycephalaGene12654;MamblycephalaGene12788;MamblycephalaGene12852;Megalobrama_amblycephala_newGene_38678;MamblycephalaGene01656;MamblycephalaGene01691;MamblycephalaGene01757;MamblycephalaGene01937;MamblycephalaGene02091;MamblycephalaGene02309;MamblycephalaGene20301;Megalobrama_amblycephala_newGene_7911;Megalobrama_amblycephala_newGe…
MSTRG.86552.23	MamblycephalaGene09969;MamblycephalaGene10072;MamblycephalaGene10266;MamblycephalaGene10384;MamblycephalaGene10600;MamblycephalaGene10765;Megalobrama_amblycephala_newGene_19064;Megalobrama_amblycephala_newGene_21522;Megalobrama_amblycephala_newGene_21848;MamblycephalaGene12341;MamblycephalaGene12651;Megalobrama_amblycephala_newGene_4568;Megalobrama_amblycephala_newGene_5705;Megalobrama_amblycepha…
MSTRG.67748.2	MamblycephalaGene05292;MamblycephalaGene05322;MamblycephalaGene05564;MamblycephalaGene05710;MamblycephalaGene06004;MamblycephalaGene06006;Megalobrama_amblycephala_newGene_10276;Megalobrama_amblycephala_newGene_10550;Megalobrama_amblycephala_newGene_10569;Megalobrama_amblycephala_newGene_11306;Megalobrama_amblycephala_newGene_11856;Megalobrama_amblycephala_newGene_11923;Megalobrama_amblycephala_ne…
MSTRG.116885.2	MamblycephalaGene02059;Megalobrama_amblycephala_newGene_37033;MamblycephalaGene00858;MamblycephalaGene09383;MamblycephalaGene11757;MamblycephalaGene14630;Megalobrama_amblycephala_newGene_8889;MamblycephalaGene12253;MamblycephalaGene12784;MamblycephalaGene10043;MamblycephalaGene13687;MamblycephalaGene15861;MamblycephalaGene08078;MamblycephalaGene23495;Megalobrama_amblycephala_newGene_14250;Megalob…
MSTRG.110813.1	MamblycephalaGene21125;MamblycephalaGene21143;MamblycephalaGene21184;MamblycephalaGene21201;MamblycephalaGene21212;MamblycephalaGene21331;MamblycephalaGene21454;MamblycephalaGene21459;MamblycephalaGene21675;MamblycephalaGene21685;MamblycephalaGene21710;MamblycephalaGene21753;MamblycephalaGene21778;MamblycephalaGene21869;MamblycephalaGene21943;MamblycephalaGene21946;MamblycephalaGene21954;Mamblyce…
MSTRG.75753.1	MamblycephalaGene08435;MamblycephalaGene24509;Megalobrama_amblycephala_newGene_363;Megalobrama_amblycephala_newGene_1075;MamblycephalaGene01927;MamblycephalaGene06467;MamblycephalaGene12373;MamblycephalaGene09861;Megalobrama_amblycephala_newGene_71362;Megalobrama_amblycephala_newGene_72371;Megalobrama_amblycephala_newGene_75065;Megalobrama_amblycephala_newGene_75224;MamblycephalaGene13988;Mamblyc…
MSTRG.38863.11	Megalobrama_amblycephala_newGene_221;Megalobrama_amblycephala_newGene_782;Megalobrama_amblycephala_newGene_1747;Megalobrama_amblycephala_newGene_1749;MamblycephalaGene09432;Megalobrama_amblycephala_newGene_71821;Megalobrama_amblycephala_newGene_72638;MamblycephalaGene22941;MamblycephalaGene23294;MamblycephalaGene02951;Megalobrama_amblycephala_newGene_52430;Megalobrama_amblycephala_newGene_55641;M…
MSTRG.94215.1	MamblycephalaGene16580;MamblycephalaGene16928;MamblycephalaGene17085;MamblycephalaGene17538;MamblycephalaGene17854;MamblycephalaGene18035;MamblycephalaGene15067;MamblycephalaGene15248;MamblycephalaGene15272;MamblycephalaGene03469;MamblycephalaGene03594;MamblycephalaGene03642;MamblycephalaGene20509;MamblycephalaGene20791;MamblycephalaGene00332;MamblycephalaGene22678;MamblycephalaGene21492;Mamblyce…
MSTRG.41289.14	MamblycephalaGene20155;MamblycephalaGene18372
MSTRG.91543.1	Megalobrama_amblycephala_newGene_68671
MSTRG.47171.1	Megalobrama_amblycephala_newGene_71759;Megalobrama_amblycephala_newGene_71864;Megalobrama_amblycephala_newGene_72136;Megalobrama_amblycephala_newGene_72337;Megalobrama_amblycephala_newGene_72343;Megalobrama_amblycephala_newGene_72344;Megalobrama_amblycephala_newGene_72378;Megalobrama_amblycephala_newGene_72471;Megalobrama_amblycephala_newGene_72577;Megalobrama_amblycephala_newGene_72670;Megalobra…
MSTRG.58055.1	Megalobrama_amblycephala_newGene_52962;MamblycephalaGene14429;MamblycephalaGene09710;MamblycephalaGene10050;Megalobrama_amblycephala_newGene_45761;Megalobrama_amblycephala_newGene_47724;MamblycephalaGene17449;MamblycephalaGene19399;MamblycephalaGene18657;MamblycephalaGene07868
MSTRG.99854.1	MamblycephalaGene16722;MamblycephalaGene16871;MamblycephalaGene16941;MamblycephalaGene16943;MamblycephalaGene17632;MamblycephalaGene17701;MamblycephalaGene17766;MamblycephalaGene18120;MamblycephalaGene18147;MamblycephalaGene18171;MamblycephalaGene18190;MamblycephalaGene18458;MamblycephalaGene18472;MamblycephalaGene18622;Megalobrama_amblycephala_newGene_3068;Megalobrama_amblycephala_newGene_3412;M…
MSTRG.63911.1	Megalobrama_amblycephala_newGene_59108;MamblycephalaGene12341;MamblycephalaGene12651;Megalobrama_amblycephala_newGene_36101;Megalobrama_amblycephala_newGene_38167;Megalobrama_amblycephala_newGene_39969;Megalobrama_amblycephala_newGene_41084;MamblycephalaGene01361;MamblycephalaGene01451;MamblycephalaGene02148;MamblycephalaGene02405;MamblycephalaGene20121;MamblycephalaGene20152;MamblycephalaGene203…
MSTRG.15208.1	Megalobrama_amblycephala_newGene_17116;Megalobrama_amblycephala_newGene_19660;Megalobrama_amblycephala_newGene_19914;Megalobrama_amblycephala_newGene_20267;Megalobrama_amblycephala_newGene_20749;Megalobrama_amblycephala_newGene_22785;Megalobrama_amblycephala_newGene_23557;Megalobrama_amblycephala_newGene_24205;Megalobrama_amblycephala_newGene_72131;Megalobrama_amblycephala_newGene_72366;Mamblycep…
MSTRG.66048.1	MamblycephalaGene20237;MamblycephalaGene00003;MamblycephalaGene23871;MamblycephalaGene05914;MamblycephalaGene18552
MSTRG.54796.1	Megalobrama_amblycephala_newGene_65409;Megalobrama_amblycephala_newGene_66374;Megalobrama_amblycephala_newGene_66566;Megalobrama_amblycephala_newGene_66819;Megalobrama_amblycephala_newGene_66972;Megalobrama_amblycephala_newGene_67114;Megalobrama_amblycephala_newGene_68038;Megalobrama_amblycephala_newGene_69134;Megalobrama_amblycephala_newGene_69222;Megalobrama_amblycephala_newGene_69774;Megalobra…
MSTRG.114821.1	MamblycephalaGene20273;MamblycephalaGene19061;Megalobrama_amblycephala_newGene_51787;MamblycephalaGene00234;MamblycephalaGene00835;MamblycephalaGene04578;MamblycephalaGene09185;MamblycephalaGene09352;MamblycephalaGene09437;MamblycephalaGene14340;MamblycephalaGene14436;MamblycephalaGene14587;MamblycephalaGene14722;MamblycephalaGene15324;MamblycephalaGene17429;MamblycephalaGene18318;Megalobrama_amb…
MSTRG.107421.1	MamblycephalaGene21598;MamblycephalaGene17741;MamblycephalaGene17995;Megalobrama_amblycephala_newGene_74229;MamblycephalaGene19846;MamblycephalaGene05892;MamblycephalaGene08743;MamblycephalaGene22366;MamblycephalaGene14505;MamblycephalaGene04991;Megalobrama_amblycephala_newGene_52779;Megalobrama_amblycephala_newGene_57209;MamblycephalaGene00986;MamblycephalaGene15863
MSTRG.55508.1	Megalobrama_amblycephala_newGene_65221;Megalobrama_amblycephala_newGene_65407;Megalobrama_amblycephala_newGene_67218;Megalobrama_amblycephala_newGene_67274;Megalobrama_amblycephala_newGene_68658;Megalobrama_amblycephala_newGene_68733;Megalobrama_amblycephala_newGene_69040;Megalobrama_amblycephala_newGene_69052;Megalobrama_amblycephala_newGene_69279;Megalobrama_amblycephala_newGene_69402;Megalobra…
MSTRG.32941.1	MamblycephalaGene03420;MamblycephalaGene03763;MamblycephalaGene08116;Megalobrama_amblycephala_newGene_44707;Megalobrama_amblycephala_newGene_44818;Megalobrama_amblycephala_newGene_45401;Megalobrama_amblycephala_newGene_47081;Megalobrama_amblycephala_newGene_47249;Megalobrama_amblycephala_newGene_47963;Megalobrama_amblycephala_newGene_48265;Megalobrama_amblycephala_newGene_48467;Megalobrama_amblyc…
MSTRG.33557.1	Megalobrama_amblycephala_newGene_63794;Megalobrama_amblycephala_newGene_42616;Megalobrama_amblycephala_newGene_6117;MamblycephalaGene23170;MamblycephalaGene21407;MamblycephalaGene21040;MamblycephalaGene13130;MamblycephalaGene19423
MSTRG.110123.4	MamblycephalaGene21160;MamblycephalaGene21227;MamblycephalaGene21455;MamblycephalaGene21906;Megalobrama_amblycephala_newGene_47089;Megalobrama_amblycephala_newGene_47885;Megalobrama_amblycephala_newGene_49569;Megalobrama_amblycephala_newGene_49655;Megalobrama_amblycephala_newGene_50399;MamblycephalaGene10930;MamblycephalaGene11535;MamblycephalaGene11640;MamblycephalaGene16711;MamblycephalaGene171…
MSTRG.110813.2	Megalobrama_amblycephala_newGene_47274;Megalobrama_amblycephala_newGene_48851;Megalobrama_amblycephala_newGene_49483;MamblycephalaGene11266;MamblycephalaGene11332;MamblycephalaGene18564;Megalobrama_amblycephala_newGene_72369;MamblycephalaGene08254;MamblycephalaGene12359;Megalobrama_amblycephala_newGene_17116;Megalobrama_amblycephala_newGene_19660;Megalobrama_amblycephala_newGene_20267;Megalobrama…
MSTRG.11041.1	MamblycephalaGene21622;MamblycephalaGene11509;MamblycephalaGene11822;MamblycephalaGene16692;MamblycephalaGene16761;MamblycephalaGene09694;MamblycephalaGene09848;MamblycephalaGene09949;MamblycephalaGene10316;MamblycephalaGene10447;MamblycephalaGene10500;MamblycephalaGene18123;MamblycephalaGene18153;MamblycephalaGene18173;MamblycephalaGene18553;MamblycephalaGene18681;MamblycephalaGene18701;Megalobr…
MSTRG.83430.3	MamblycephalaGene09906;MamblycephalaGene00778;MamblycephalaGene23083;MamblycephalaGene23486;Megalobrama_amblycephala_newGene_10682;MamblycephalaGene18831;Megalobrama_amblycephala_newGene_43990;MamblycephalaGene05368;MamblycephalaGene08996;MamblycephalaGene01918;MamblycephalaGene02570;Megalobrama_amblycephala_newGene_50901;MamblycephalaGene15501;MamblycephalaGene22228;MamblycephalaGene03541;Mambly…
MSTRG.109214.2	Megalobrama_amblycephala_newGene_47302;MamblycephalaGene11633;MamblycephalaGene18641;MamblycephalaGene18748;Megalobrama_amblycephala_newGene_75081;MamblycephalaGene08066;Megalobrama_amblycephala_newGene_16783;Megalobrama_amblycephala_newGene_23966;Megalobrama_amblycephala_newGene_24323;Megalobrama_amblycephala_newGene_58064;MamblycephalaGene13856;MamblycephalaGene14051;Megalobrama_amblycephala_ne…
MSTRG.65578.1	Megalobrama_amblycephala_newGene_35888;MamblycephalaGene00450;Megalobrama_amblycephala_newGene_64901;Megalobrama_amblycephala_newGene_30358
MSTRG.114761.1	MamblycephalaGene01370;MamblycephalaGene18913;Megalobrama_amblycephala_newGene_55735;Megalobrama_amblycephala_newGene_55928;Megalobrama_amblycephala_newGene_37358;MamblycephalaGene00454;MamblycephalaGene04032;MamblycephalaGene14304;MamblycephalaGene16731;MamblycephalaGene21675;MamblycephalaGene21685;Megalobrama_amblycephala_newGene_3010;Megalobrama_amblycephala_newGene_3140;Megalobrama_amblycepha…
MSTRG.21362.2	MamblycephalaGene10821;MamblycephalaGene10870;MamblycephalaGene10871;MamblycephalaGene10967;MamblycephalaGene11174;MamblycephalaGene11246;MamblycephalaGene11494;MamblycephalaGene11503;MamblycephalaGene11548;MamblycephalaGene11764;MamblycephalaGene11858;Megalobrama_amblycephala_newGene_50611;Megalobrama_amblycephala_newGene_50731;Megalobrama_amblycephala_newGene_50899;Megalobrama_amblycephala_newG…
MSTRG.18636.2	MamblycephalaGene11568;MamblycephalaGene11721;Megalobrama_amblycephala_newGene_51158;Megalobrama_amblycephala_newGene_51453;Megalobrama_amblycephala_newGene_51614;Megalobrama_amblycephala_newGene_52754;Megalobrama_amblycephala_newGene_53524;Megalobrama_amblycephala_newGene_53616;Megalobrama_amblycephala_newGene_54903;Megalobrama_amblycephala_newGene_54982;Megalobrama_amblycephala_newGene_55097;Ma…
MSTRG.70275.3	MamblycephalaGene21702;MamblycephalaGene13268;MamblycephalaGene04864
MSTRG.78020.1	MamblycephalaGene07756;MamblycephalaGene08068;Megalobrama_amblycephala_newGene_130;MamblycephalaGene20610;MamblycephalaGene10126;MamblycephalaGene18960;Megalobrama_amblycephala_newGene_10757;Megalobrama_amblycephala_newGene_12144;MamblycephalaGene15566;Megalobrama_amblycephala_newGene_47449;Megalobrama_amblycephala_newGene_35360;Megalobrama_amblycephala_newGene_66506;Megalobrama_amblycephala_newG…
MSTRG.37945.1	MamblycephalaGene20431;MamblycephalaGene20607;MamblycephalaGene20772;MamblycephalaGene20807;MamblycephalaGene21081;MamblycephalaGene00286;MamblycephalaGene00489;MamblycephalaGene00699;MamblycephalaGene00746;MamblycephalaGene00793;MamblycephalaGene01107;MamblycephalaGene01243;MamblycephalaGene24146;MamblycephalaGene24284;MamblycephalaGene24421;MamblycephalaGene24423;MamblycephalaGene24519;Megalobr…
MSTRG.118592.2	Megalobrama_amblycephala_newGene_16737;Megalobrama_amblycephala_newGene_16883;Megalobrama_amblycephala_newGene_17100;Megalobrama_amblycephala_newGene_17425;Megalobrama_amblycephala_newGene_17693;Megalobrama_amblycephala_newGene_17699;Megalobrama_amblycephala_newGene_17876;Megalobrama_amblycephala_newGene_19182;Megalobrama_amblycephala_newGene_19250;Megalobrama_amblycephala_newGene_19259;Megalobra…
MSTRG.89109.4	Megalobrama_amblycephala_newGene_67678;Megalobrama_amblycephala_newGene_3436;MamblycephalaGene20268;MamblycephalaGene20724;MamblycephalaGene20797;MamblycephalaGene14232;Megalobrama_amblycephala_newGene_58551;MamblycephalaGene23996;MamblycephalaGene11239;MamblycephalaGene11331;MamblycephalaGene11599;Megalobrama_amblycephala_newGene_18516;MamblycephalaGene01679;MamblycephalaGene02084;Megalobrama_am…
MSTRG.48102.1	Megalobrama_amblycephala_newGene_69060;Megalobrama_amblycephala_newGene_26174;Megalobrama_amblycephala_newGene_3732;Megalobrama_amblycephala_newGene_41556
MSTRG.98579.1	MamblycephalaGene17802;MamblycephalaGene00009;MamblycephalaGene21509;MamblycephalaGene24147;Megalobrama_amblycephala_newGene_1281;Megalobrama_amblycephala_newGene_50382;Megalobrama_amblycephala_newGene_13165;Megalobrama_amblycephala_newGene_54844;MamblycephalaGene09289;MamblycephalaGene11741;Megalobrama_amblycephala_newGene_63637;MamblycephalaGene13201;MamblycephalaGene13357;MamblycephalaGene01957
MSTRG.51190.1	Megalobrama_amblycephala_newGene_71761;Megalobrama_amblycephala_newGene_71821;Megalobrama_amblycephala_newGene_72513;Megalobrama_amblycephala_newGene_72638;Megalobrama_amblycephala_newGene_73097;Megalobrama_amblycephala_newGene_75855;Megalobrama_amblycephala_newGene_75919;MamblycephalaGene14250;MamblycephalaGene14364;MamblycephalaGene14521;MamblycephalaGene14546;MamblycephalaGene14786;Mamblycepha…
MSTRG.54841.4	Megalobrama_amblycephala_newGene_54323;Megalobrama_amblycephala_newGene_62906;Megalobrama_amblycephala_newGene_38250;MamblycephalaGene19755;Megalobrama_amblycephala_newGene_20988
MSTRG.21475.2	MamblycephalaGene23333
MSTRG.18466.11	MamblycephalaGene11568;MamblycephalaGene11721;Megalobrama_amblycephala_newGene_51158;Megalobrama_amblycephala_newGene_51614;Megalobrama_amblycephala_newGene_52754;Megalobrama_amblycephala_newGene_53524;Megalobrama_amblycephala_newGene_53616;Megalobrama_amblycephala_newGene_54903;Megalobrama_amblycephala_newGene_54982;Megalobrama_amblycephala_newGene_55097;MamblycephalaGene01479;MamblycephalaGene0…
MSTRG.113262.1	MamblycephalaGene02279;MamblycephalaGene20905;MamblycephalaGene04829;MamblycephalaGene08967;MamblycephalaGene09087;MamblycephalaGene09492;MamblycephalaGene17556;MamblycephalaGene21864;MamblycephalaGene18493;Megalobrama_amblycephala_newGene_5514;Megalobrama_amblycephala_newGene_29885;Megalobrama_amblycephala_newGene_30366;MamblycephalaGene12744;Megalobrama_amblycephala_newGene_23464;MamblycephalaG…
MSTRG.113061.1	MamblycephalaGene01479;MamblycephalaGene01509;MamblycephalaGene01737;MamblycephalaGene01804;MamblycephalaGene01939;MamblycephalaGene02094;MamblycephalaGene02103;MamblycephalaGene02591;MamblycephalaGene20361;MamblycephalaGene20387;MamblycephalaGene20429;MamblycephalaGene20817;MamblycephalaGene19416;MamblycephalaGene19524;MamblycephalaGene19902;Megalobrama_amblycephala_newGene_51158;Megalobrama_amb…
MSTRG.67933.5	Megalobrama_amblycephala_newGene_17673;Megalobrama_amblycephala_newGene_18163;Megalobrama_amblycephala_newGene_24252;Megalobrama_amblycephala_newGene_8843;MamblycephalaGene19248;MamblycephalaGene12258;MamblycephalaGene23869;MamblycephalaGene24315;Megalobrama_amblycephala_newGene_473;Megalobrama_amblycephala_newGene_2581;MamblycephalaGene00274;MamblycephalaGene00522;MamblycephalaGene00805;Megalobr…
MSTRG.94819.1	MamblycephalaGene18773;Megalobrama_amblycephala_newGene_4840;Megalobrama_amblycephala_newGene_4981;Megalobrama_amblycephala_newGene_6198;Megalobrama_amblycephala_newGene_7045;Megalobrama_amblycephala_newGene_9329;MamblycephalaGene14728;MamblycephalaGene15315;MamblycephalaGene20641;MamblycephalaGene20727;MamblycephalaGene20761;MamblycephalaGene00476;MamblycephalaGene22900;MamblycephalaGene23191;Ma…
MSTRG.59643.17	Megalobrama_amblycephala_newGene_10855;Megalobrama_amblycephala_newGene_24319;Megalobrama_amblycephala_newGene_2924
MSTRG.109747.1	MamblycephalaGene18046;Megalobrama_amblycephala_newGene_71996;Megalobrama_amblycephala_newGene_63012;MamblycephalaGene04081;MamblycephalaGene04589
MSTRG.49801.1	Megalobrama_amblycephala_newGene_71252;Megalobrama_amblycephala_newGene_72191;Megalobrama_amblycephala_newGene_72437;Megalobrama_amblycephala_newGene_73361;Megalobrama_amblycephala_newGene_75046;Megalobrama_amblycephala_newGene_75048;Megalobrama_amblycephala_newGene_75062;Megalobrama_amblycephala_newGene_75710;MamblycephalaGene14266;MamblycephalaGene14377;MamblycephalaGene14423;MamblycephalaGene1…
MSTRG.69077.4	MamblycephalaGene05252;MamblycephalaGene05635;MamblycephalaGene05719;MamblycephalaGene05749;MamblycephalaGene05896;Megalobrama_amblycephala_newGene_10858;Megalobrama_amblycephala_newGene_11543;Megalobrama_amblycephala_newGene_14192;Megalobrama_amblycephala_newGene_14714;Megalobrama_amblycephala_newGene_16709;Megalobrama_amblycephala_newGene_17883;Megalobrama_amblycephala_newGene_19736;Megalobrama…
MSTRG.117599.1	Megalobrama_amblycephala_newGene_41725;Megalobrama_amblycephala_newGene_64021;Megalobrama_amblycephala_newGene_14869
MSTRG.17250.1	Megalobrama_amblycephala_newGene_54380
MSTRG.47051.1	Megalobrama_amblycephala_newGene_70770;Megalobrama_amblycephala_newGene_71759;Megalobrama_amblycephala_newGene_71864;Megalobrama_amblycephala_newGene_72136;Megalobrama_amblycephala_newGene_72378;Megalobrama_amblycephala_newGene_72471;Megalobrama_amblycephala_newGene_72577;Megalobrama_amblycephala_newGene_72670;Megalobrama_amblycephala_newGene_72759;Megalobrama_amblycephala_newGene_72783;Megalobra…
MSTRG.13538.2	Megalobrama_amblycephala_newGene_16327;Megalobrama_amblycephala_newGene_16430;Megalobrama_amblycephala_newGene_16595;Megalobrama_amblycephala_newGene_17222;Megalobrama_amblycephala_newGene_17492;Megalobrama_amblycephala_newGene_17679;Megalobrama_amblycephala_newGene_17865;Megalobrama_amblycephala_newGene_18714;Megalobrama_amblycephala_newGene_19241;Megalobrama_amblycephala_newGene_19302;Megalobra…
MSTRG.89094.7	MamblycephalaGene19615
MSTRG.101155.1	MamblycephalaGene10845;Megalobrama_amblycephala_newGene_45768;Megalobrama_amblycephala_newGene_48500;Megalobrama_amblycephala_newGene_50078;MamblycephalaGene00073;MamblycephalaGene00457;MamblycephalaGene00657;MamblycephalaGene00891;MamblycephalaGene17694;MamblycephalaGene17712;MamblycephalaGene17727;MamblycephalaGene14632;MamblycephalaGene14652;MamblycephalaGene19341;MamblycephalaGene19760;Mambly…
MSTRG.90192.8	MamblycephalaGene20036;Megalobrama_amblycephala_newGene_52695;Megalobrama_amblycephala_newGene_23557;Megalobrama_amblycephala_newGene_41499;Megalobrama_amblycephala_newGene_9789;Megalobrama_amblycephala_newGene_30105;MamblycephalaGene06012
MSTRG.36998.1	MamblycephalaGene20361;MamblycephalaGene20387;MamblycephalaGene20429;MamblycephalaGene20658;MamblycephalaGene20817;MamblycephalaGene20935;MamblycephalaGene00081;MamblycephalaGene00224;MamblycephalaGene00300;MamblycephalaGene00310;MamblycephalaGene00317;MamblycephalaGene00400;MamblycephalaGene00456;MamblycephalaGene00498;MamblycephalaGene00555;MamblycephalaGene00588;MamblycephalaGene00645;Mamblyce…
MSTRG.32652.2	MamblycephalaGene08137;MamblycephalaGene08254;Megalobrama_amblycephala_newGene_43729;Megalobrama_amblycephala_newGene_44796;Megalobrama_amblycephala_newGene_48676;Megalobrama_amblycephala_newGene_49095;Megalobrama_amblycephala_newGene_49944;Megalobrama_amblycephala_newGene_50463;Megalobrama_amblycephala_newGene_58403;Megalobrama_amblycephala_newGene_61057;Megalobrama_amblycephala_newGene_363;Mega…
MSTRG.33305.1	MamblycephalaGene02617;MamblycephalaGene02683;MamblycephalaGene02918;MamblycephalaGene03000;MamblycephalaGene03112;MamblycephalaGene03113;MamblycephalaGene03150;MamblycephalaGene03193;MamblycephalaGene03305;MamblycephalaGene03438;MamblycephalaGene03598;MamblycephalaGene07371;MamblycephalaGene07377;MamblycephalaGene07422;MamblycephalaGene07522;MamblycephalaGene07612;MamblycephalaGene07876;Mamblyce…
MSTRG.35781.10	Megalobrama_amblycephala_newGene_63823;Megalobrama_amblycephala_newGene_53025;MamblycephalaGene06273;MamblycephalaGene01393;MamblycephalaGene01492;MamblycephalaGene12664;MamblycephalaGene19268
MSTRG.52871.1	Megalobrama_amblycephala_newGene_65239;Megalobrama_amblycephala_newGene_69493;Megalobrama_amblycephala_newGene_51181;MamblycephalaGene14567;MamblycephalaGene15214;MamblycephalaGene22362;MamblycephalaGene22533;MamblycephalaGene22546;MamblycephalaGene22777;MamblycephalaGene22891;MamblycephalaGene23106;MamblycephalaGene23213;MamblycephalaGene23309;MamblycephalaGene23401;MamblycephalaGene23424;Mambly…
MSTRG.114714.1	Megalobrama_amblycephala_newGene_9266;Megalobrama_amblycephala_newGene_49813;Megalobrama_amblycephala_newGene_49816;Megalobrama_amblycephala_newGene_29330;MamblycephalaGene03225;Megalobrama_amblycephala_newGene_70279;Megalobrama_amblycephala_newGene_12404
MSTRG.85981.3	Megalobrama_amblycephala_newGene_1747;Megalobrama_amblycephala_newGene_10794;Megalobrama_amblycephala_newGene_11709;Megalobrama_amblycephala_newGene_62753;Megalobrama_amblycephala_newGene_63627
MSTRG.10155.3	MamblycephalaGene11845;Megalobrama_amblycephala_newGene_65171;Megalobrama_amblycephala_newGene_45708;MamblycephalaGene19239;MamblycephalaGene17398;MamblycephalaGene17610;MamblycephalaGene04113;MamblycephalaGene04773;Megalobrama_amblycephala_newGene_72558;Megalobrama_amblycephala_newGene_73768;Megalobrama_amblycephala_newGene_5096;Megalobrama_amblycephala_newGene_8283;MamblycephalaGene06206;Mambly…
MSTRG.34328.1	Megalobrama_amblycephala_newGene_52327;MamblycephalaGene08794;MamblycephalaGene15753;Megalobrama_amblycephala_newGene_31278;MamblycephalaGene00381;Megalobrama_amblycephala_newGene_71879
MSTRG.117705.1	MamblycephalaGene21214;Megalobrama_amblycephala_newGene_14970
MSTRG.91214.1	Megalobrama_amblycephala_newGene_4078;MamblycephalaGene11225;Megalobrama_amblycephala_newGene_29473
MSTRG.97410.1	MamblycephalaGene16927;MamblycephalaGene17536;MamblycephalaGene17976;MamblycephalaGene18035;Megalobrama_amblycephala_newGene_7715;MamblycephalaGene14634;MamblycephalaGene14647;MamblycephalaGene15067;MamblycephalaGene02699;MamblycephalaGene02916;MamblycephalaGene20509;MamblycephalaGene21024;MamblycephalaGene01184;MamblycephalaGene22292;MamblycephalaGene22993;MamblycephalaGene23053;MamblycephalaGen…
MSTRG.44542.5	Megalobrama_amblycephala_newGene_71837;Megalobrama_amblycephala_newGene_73284;Megalobrama_amblycephala_newGene_73651;Megalobrama_amblycephala_newGene_74373;Megalobrama_amblycephala_newGene_74752;Megalobrama_amblycephala_newGene_74953;MamblycephalaGene14979;MamblycephalaGene22462;MamblycephalaGene22532;MamblycephalaGene22733;MamblycephalaGene23070;MamblycephalaGene23255;MamblycephalaGene23409;Mamb…
MSTRG.88117.1	Megalobrama_amblycephala_newGene_65557
MSTRG.78155.5	MamblycephalaGene07720;MamblycephalaGene07766;MamblycephalaGene07790;MamblycephalaGene07892;MamblycephalaGene08015;MamblycephalaGene23762;MamblycephalaGene23989;MamblycephalaGene23990;MamblycephalaGene24174;MamblycephalaGene24252;MamblycephalaGene24570;Megalobrama_amblycephala_newGene_630;Megalobrama_amblycephala_newGene_832;MamblycephalaGene20835;MamblycephalaGene21033;MamblycephalaGene10894;Mam…
MSTRG.91898.1	MamblycephalaGene01533
MSTRG.65622.99	MamblycephalaGene12361;MamblycephalaGene02108;MamblycephalaGene02579;MamblycephalaGene10266;MamblycephalaGene08145;MamblycephalaGene05369;MamblycephalaGene11324;Megalobrama_amblycephala_newGene_26109;MamblycephalaGene14619;MamblycephalaGene19882
MSTRG.38999.14	MamblycephalaGene20051;MamblycephalaGene20121;MamblycephalaGene20314;MamblycephalaGene20338;MamblycephalaGene20547;MamblycephalaGene20674;MamblycephalaGene00249;MamblycephalaGene00660;MamblycephalaGene23787;MamblycephalaGene23995;MamblycephalaGene24046;MamblycephalaGene24338;MamblycephalaGene15616;MamblycephalaGene15679;MamblycephalaGene15731;MamblycephalaGene15976;MamblycephalaGene16078;Mamblyce…
MSTRG.64938.1	Megalobrama_amblycephala_newGene_59108;Megalobrama_amblycephala_newGene_59482;Megalobrama_amblycephala_newGene_62573;Megalobrama_amblycephala_newGene_63445;Megalobrama_amblycephala_newGene_63509;Megalobrama_amblycephala_newGene_63601;Megalobrama_amblycephala_newGene_63960;MamblycephalaGene12341;MamblycephalaGene12651;Megalobrama_amblycephala_newGene_36101;Megalobrama_amblycephala_newGene_38167;Me…
MSTRG.118670.1	Megalobrama_amblycephala_newGene_17118;Megalobrama_amblycephala_newGene_17119;Megalobrama_amblycephala_newGene_18624;Megalobrama_amblycephala_newGene_23557;Megalobrama_amblycephala_newGene_72371;Megalobrama_amblycephala_newGene_72401;Megalobrama_amblycephala_newGene_75080;MamblycephalaGene09511;MamblycephalaGene18868;MamblycephalaGene19070;Megalobrama_amblycephala_newGene_64531;Megalobrama_amblyc…
MSTRG.88591.1	MamblycephalaGene21155;MamblycephalaGene21456;MamblycephalaGene21707;MamblycephalaGene21777;MamblycephalaGene21801;MamblycephalaGene21838;MamblycephalaGene21905;Megalobrama_amblycephala_newGene_64701;Megalobrama_amblycephala_newGene_65423;Megalobrama_amblycephala_newGene_65525;Megalobrama_amblycephala_newGene_65687;Megalobrama_amblycephala_newGene_65774;Megalobrama_amblycephala_newGene_65972;Mega…
MSTRG.112692.1	MamblycephalaGene01430;MamblycephalaGene01594;MamblycephalaGene01691;MamblycephalaGene01702;MamblycephalaGene01754;MamblycephalaGene01896;MamblycephalaGene01954;MamblycephalaGene01985;MamblycephalaGene02550;MamblycephalaGene02564;MamblycephalaGene20028;MamblycephalaGene20271;MamblycephalaGene20587;MamblycephalaGene20612;MamblycephalaGene20646;MamblycephalaGene19021;MamblycephalaGene19270;Mamblyce…
MSTRG.43918.22	MamblycephalaGene19947;MamblycephalaGene20045;MamblycephalaGene20348;MamblycephalaGene24083;MamblycephalaGene15543;MamblycephalaGene15562;MamblycephalaGene15893;MamblycephalaGene08524;MamblycephalaGene08711;MamblycephalaGene08753;MamblycephalaGene09128;MamblycephalaGene17760;MamblycephalaGene18456;MamblycephalaGene13435;MamblycephalaGene14221;Megalobrama_amblycephala_newGene_73033;Megalobrama_amb…
MSTRG.106493.1	MamblycephalaGene21177;MamblycephalaGene23929
MSTRG.3496.2	MamblycephalaGene09400
MSTRG.65901.2	MamblycephalaGene20800;MamblycephalaGene03520
MSTRG.5978.1	MamblycephalaGene23691;MamblycephalaGene13041;Megalobrama_amblycephala_newGene_63257;MamblycephalaGene16819;MamblycephalaGene17429;Megalobrama_amblycephala_newGene_28650;MamblycephalaGene05071;MamblycephalaGene01207;MamblycephalaGene07462;MamblycephalaGene07635;MamblycephalaGene07728;MamblycephalaGene08131;MamblycephalaGene21399;MamblycephalaGene21669
MSTRG.94965.2	MamblycephalaGene14619;MamblycephalaGene03086;MamblycephalaGene20744;MamblycephalaGene08145;MamblycephalaGene11247;MamblycephalaGene11312;MamblycephalaGene11324;Megalobrama_amblycephala_newGene_38580;MamblycephalaGene16426;Megalobrama_amblycephala_newGene_71126;MamblycephalaGene02579;MamblycephalaGene06135
MSTRG.27011.1	MamblycephalaGene23047;MamblycephalaGene09906;Megalobrama_amblycephala_newGene_26499
MSTRG.15271.1	Megalobrama_amblycephala_newGene_16743;Megalobrama_amblycephala_newGene_22153;MamblycephalaGene16892;MamblycephalaGene17287;MamblycephalaGene17455;Megalobrama_amblycephala_newGene_74312;MamblycephalaGene08500;MamblycephalaGene08630;MamblycephalaGene08653;MamblycephalaGene09120;MamblycephalaGene09207;MamblycephalaGene09513;MamblycephalaGene09583;MamblycephalaGene03886;MamblycephalaGene04890;Mambly…
MSTRG.51296.1	Megalobrama_amblycephala_newGene_73475;MamblycephalaGene22350;Megalobrama_amblycephala_newGene_51860;MamblycephalaGene05016;MamblycephalaGene06230;MamblycephalaGene24429;Megalobrama_amblycephala_newGene_2055;Megalobrama_amblycephala_newGene_46071;Megalobrama_amblycephala_newGene_49909;MamblycephalaGene13777;MamblycephalaGene01706;MamblycephalaGene02260;MamblycephalaGene17554;MamblycephalaGene1959…
MSTRG.43070.1	MamblycephalaGene20602;MamblycephalaGene01088
MSTRG.80321.1	MamblycephalaGene10184;Megalobrama_amblycephala_newGene_16775;Megalobrama_amblycephala_newGene_3681;Megalobrama_amblycephala_newGene_5873;Megalobrama_amblycephala_newGene_6472;Megalobrama_amblycephala_newGene_6952;MamblycephalaGene00883;MamblycephalaGene01306;MamblycephalaGene14678;MamblycephalaGene15003;MamblycephalaGene15145;MamblycephalaGene15228;Megalobrama_amblycephala_newGene_634;Megalobram…
MSTRG.23214.1	MamblycephalaGene10852;MamblycephalaGene11003;MamblycephalaGene11102;MamblycephalaGene11613;MamblycephalaGene11670;MamblycephalaGene11891;Megalobrama_amblycephala_newGene_50603;Megalobrama_amblycephala_newGene_50605;Megalobrama_amblycephala_newGene_51074;Megalobrama_amblycephala_newGene_51381;Megalobrama_amblycephala_newGene_52418;Megalobrama_amblycephala_newGene_52419;Megalobrama_amblycephala_ne…
MSTRG.71567.2	MamblycephalaGene05217;MamblycephalaGene05223;Megalobrama_amblycephala_newGene_13515;Megalobrama_amblycephala_newGene_16896;Megalobrama_amblycephala_newGene_16945;Megalobrama_amblycephala_newGene_17662;Megalobrama_amblycephala_newGene_18742;Megalobrama_amblycephala_newGene_21986;Megalobrama_amblycephala_newGene_24117;Megalobrama_amblycephala_newGene_25172;Megalobrama_amblycephala_newGene_4490;Meg…
MSTRG.117848.1	MamblycephalaGene09640;MamblycephalaGene17647;Megalobrama_amblycephala_newGene_15098
MSTRG.116705.1	MamblycephalaGene01706;MamblycephalaGene02172;MamblycephalaGene02199;MamblycephalaGene02494;MamblycephalaGene02554;MamblycephalaGene20169;MamblycephalaGene20238;MamblycephalaGene20332;MamblycephalaGene20488;MamblycephalaGene20588;MamblycephalaGene20699;MamblycephalaGene20756;MamblycephalaGene20770;MamblycephalaGene20903;MamblycephalaGene19088;MamblycephalaGene19213;MamblycephalaGene19370;Mamblyce…
MSTRG.102126.1	Megalobrama_amblycephala_newGene_67118;Megalobrama_amblycephala_newGene_67120;Megalobrama_amblycephala_newGene_47201;MamblycephalaGene00111;MamblycephalaGene00600;Megalobrama_amblycephala_newGene_73262;Megalobrama_amblycephala_newGene_5462;MamblycephalaGene02878;Megalobrama_amblycephala_newGene_56615;Megalobrama_amblycephala_newGene_25552
MSTRG.14042.1	Megalobrama_amblycephala_newGene_17163;Megalobrama_amblycephala_newGene_17668;Megalobrama_amblycephala_newGene_17669;Megalobrama_amblycephala_newGene_17871;Megalobrama_amblycephala_newGene_17975;Megalobrama_amblycephala_newGene_20659;Megalobrama_amblycephala_newGene_20849;Megalobrama_amblycephala_newGene_21098;Megalobrama_amblycephala_newGene_21847;Megalobrama_amblycephala_newGene_21851;Megalobra…
MSTRG.106560.4	MamblycephalaGene21739;MamblycephalaGene21939;MamblycephalaGene22192;Megalobrama_amblycephala_newGene_45126;Megalobrama_amblycephala_newGene_45763;Megalobrama_amblycephala_newGene_46780;Megalobrama_amblycephala_newGene_47001;Megalobrama_amblycephala_newGene_48769;MamblycephalaGene10861;MamblycephalaGene11145;MamblycephalaGene11668;MamblycephalaGene11828;MamblycephalaGene16668;MamblycephalaGene169…
MSTRG.70373.1	MamblycephalaGene19691;MamblycephalaGene23847;MamblycephalaGene24180;Megalobrama_amblycephala_newGene_57216;MamblycephalaGene21209;MamblycephalaGene14638;MamblycephalaGene07874;MamblycephalaGene08375;MamblycephalaGene20512;MamblycephalaGene04194;Megalobrama_amblycephala_newGene_36763;Megalobrama_amblycephala_newGene_41270;MamblycephalaGene18661
MSTRG.61056.6	Megalobrama_amblycephala_newGene_57386;Megalobrama_amblycephala_newGene_57536;Megalobrama_amblycephala_newGene_58409;Megalobrama_amblycephala_newGene_58421;Megalobrama_amblycephala_newGene_58667;Megalobrama_amblycephala_newGene_59200;Megalobrama_amblycephala_newGene_59238;Megalobrama_amblycephala_newGene_59589;Megalobrama_amblycephala_newGene_59850;Megalobrama_amblycephala_newGene_60254;Megalobra…
MSTRG.34229.1	Megalobrama_amblycephala_newGene_31176
MSTRG.120640.4	MamblycephalaGene14441
MSTRG.43172.1	MamblycephalaGene20012;MamblycephalaGene20050;MamblycephalaGene20294;MamblycephalaGene20317;MamblycephalaGene20421;MamblycephalaGene20453;MamblycephalaGene20491;MamblycephalaGene20638;MamblycephalaGene20698;MamblycephalaGene20726;MamblycephalaGene20736;MamblycephalaGene20775;MamblycephalaGene20792;MamblycephalaGene20795;MamblycephalaGene20861;MamblycephalaGene20936;MamblycephalaGene20940;Mamblyce…
MSTRG.120036.1	Megalobrama_amblycephala_newGene_16992
MSTRG.62952.1	Megalobrama_amblycephala_newGene_59239;Megalobrama_amblycephala_newGene_61888;Megalobrama_amblycephala_newGene_62274;Megalobrama_amblycephala_newGene_63431;MamblycephalaGene12008;MamblycephalaGene12124;MamblycephalaGene12669;Megalobrama_amblycephala_newGene_35547;Megalobrama_amblycephala_newGene_36051;Megalobrama_amblycephala_newGene_36763;Megalobrama_amblycephala_newGene_37045;Megalobrama_amblyc…
MSTRG.105137.1	Megalobrama_amblycephala_newGene_67441;Megalobrama_amblycephala_newGene_68733;Megalobrama_amblycephala_newGene_68991;Megalobrama_amblycephala_newGene_69040;Megalobrama_amblycephala_newGene_69214;Megalobrama_amblycephala_newGene_69402;Megalobrama_amblycephala_newGene_46601;Megalobrama_amblycephala_newGene_49655;MamblycephalaGene14313;MamblycephalaGene19212;MamblycephalaGene05292;MamblycephalaGene0…
MSTRG.98081.1	Megalobrama_amblycephala_newGene_74511
MSTRG.111169.3	MamblycephalaGene09889;MamblycephalaGene18493;MamblycephalaGene12920;Megalobrama_amblycephala_newGene_10569;Megalobrama_amblycephala_newGene_12837;Megalobrama_amblycephala_newGene_15121;Megalobrama_amblycephala_newGene_22044;Megalobrama_amblycephala_newGene_58979;Megalobrama_amblycephala_newGene_5537;MamblycephalaGene05445;MamblycephalaGene08967;Megalobrama_amblycephala_newGene_40897;Mamblycephal…
MSTRG.54234.1	Megalobrama_amblycephala_newGene_66785;MamblycephalaGene06920
MSTRG.46262.1	Megalobrama_amblycephala_newGene_73098;Megalobrama_amblycephala_newGene_74170;MamblycephalaGene22618;MamblycephalaGene06696;MamblycephalaGene09477;MamblycephalaGene18351;MamblycephalaGene12103;MamblycephalaGene12184;MamblycephalaGene12509;MamblycephalaGene12762;Megalobrama_amblycephala_newGene_70112;MamblycephalaGene07552;MamblycephalaGene05765;Megalobrama_amblycephala_newGene_17454;Megalobrama_a…
MSTRG.25085.1	Megalobrama_amblycephala_newGene_2150
MSTRG.115972.4	MamblycephalaGene01640;MamblycephalaGene01691;MamblycephalaGene19949;MamblycephalaGene20095;MamblycephalaGene20653;MamblycephalaGene18947;MamblycephalaGene19072;Megalobrama_amblycephala_newGene_52443;Megalobrama_amblycephala_newGene_54060;Megalobrama_amblycephala_newGene_54105;Megalobrama_amblycephala_newGene_55110;Megalobrama_amblycephala_newGene_55292;Megalobrama_amblycephala_newGene_56777;Mega…
MSTRG.38642.1	MamblycephalaGene20387;MamblycephalaGene20935;Megalobrama_amblycephala_newGene_1947;MamblycephalaGene18147;Megalobrama_amblycephala_newGene_60472;Megalobrama_amblycephala_newGene_62101;Megalobrama_amblycephala_newGene_63390;MamblycephalaGene04706;MamblycephalaGene04707;Megalobrama_amblycephala_newGene_46545;Megalobrama_amblycephala_newGene_41327;Megalobrama_amblycephala_newGene_65591;Megalobrama_…
MSTRG.76078.1	Megalobrama_amblycephala_newGene_56962
MSTRG.44605.1	Megalobrama_amblycephala_newGene_70770;Megalobrama_amblycephala_newGene_71017;Megalobrama_amblycephala_newGene_71753;Megalobrama_amblycephala_newGene_71864;Megalobrama_amblycephala_newGene_72044;Megalobrama_amblycephala_newGene_72136;Megalobrama_amblycephala_newGene_72344;Megalobrama_amblycephala_newGene_72577;Megalobrama_amblycephala_newGene_72670;Megalobrama_amblycephala_newGene_72759;Megalobra…
MSTRG.57511.1	Megalobrama_amblycephala_newGene_45388
MSTRG.47073.1	Megalobrama_amblycephala_newGene_49265
MSTRG.46436.2	Megalobrama_amblycephala_newGene_74838;MamblycephalaGene22719;MamblycephalaGene12963;MamblycephalaGene05056;MamblycephalaGene11357
MSTRG.10344.2	MamblycephalaGene10956;MamblycephalaGene10969;MamblycephalaGene11007;MamblycephalaGene11134;MamblycephalaGene11269;MamblycephalaGene11607;MamblycephalaGene11745;MamblycephalaGene11888;MamblycephalaGene11896;MamblycephalaGene11908;Megalobrama_amblycephala_newGene_64513;Megalobrama_amblycephala_newGene_64931;Megalobrama_amblycephala_newGene_65409;Megalobrama_amblycephala_newGene_66374;Megalobrama_a…
MSTRG.115331.1	MamblycephalaGene01342;MamblycephalaGene19271;Megalobrama_amblycephala_newGene_54473;Megalobrama_amblycephala_newGene_43084;MamblycephalaGene17895;Megalobrama_amblycephala_newGene_5705;Megalobrama_amblycephala_newGene_29497;Megalobrama_amblycephala_newGene_2526;MamblycephalaGene15616;MamblycephalaGene06713;MamblycephalaGene02642;MamblycephalaGene02696;MamblycephalaGene02812;MamblycephalaGene03523…
MSTRG.106739.2	MamblycephalaGene21326;MamblycephalaGene21477;MamblycephalaGene22039;MamblycephalaGene22068;MamblycephalaGene22091;Megalobrama_amblycephala_newGene_46581;Megalobrama_amblycephala_newGene_47869;Megalobrama_amblycephala_newGene_48679;Megalobrama_amblycephala_newGene_48687;Megalobrama_amblycephala_newGene_49660;Megalobrama_amblycephala_newGene_50365;MamblycephalaGene11121;MamblycephalaGene11189;Mamb…
MSTRG.52726.1	Megalobrama_amblycephala_newGene_64735;Megalobrama_amblycephala_newGene_65839;Megalobrama_amblycephala_newGene_67973;Megalobrama_amblycephala_newGene_51827;MamblycephalaGene14800;MamblycephalaGene15254;MamblycephalaGene22269;MamblycephalaGene22284;MamblycephalaGene22327;MamblycephalaGene22540;MamblycephalaGene22820;MamblycephalaGene23233;MamblycephalaGene23441;MamblycephalaGene23454;Mamblycephala…
MSTRG.94945.1	MamblycephalaGene16589;MamblycephalaGene17388;MamblycephalaGene17524;MamblycephalaGene17584;MamblycephalaGene17970;MamblycephalaGene18163;MamblycephalaGene18550;MamblycephalaGene18556;MamblycephalaGene18616;Megalobrama_amblycephala_newGene_4003;Megalobrama_amblycephala_newGene_5151;Megalobrama_amblycephala_newGene_6076;Megalobrama_amblycephala_newGene_6237;Megalobrama_amblycephala_newGene_6365;Me…
MSTRG.90150.1	MamblycephalaGene22230;Megalobrama_amblycephala_newGene_67389;Megalobrama_amblycephala_newGene_54565;Megalobrama_amblycephala_newGene_54976;Megalobrama_amblycephala_newGene_16171;MamblycephalaGene15059;MamblycephalaGene05084;MamblycephalaGene05970;MamblycephalaGene07144
MSTRG.44148.1	MamblycephalaGene18097;Megalobrama_amblycephala_newGene_30756
MSTRG.20835.1	MamblycephalaGene10930;MamblycephalaGene11061;MamblycephalaGene11337;MamblycephalaGene11547;MamblycephalaGene11583;MamblycephalaGene11640;MamblycephalaGene11660;MamblycephalaGene11675;Megalobrama_amblycephala_newGene_50852;Megalobrama_amblycephala_newGene_50881;Megalobrama_amblycephala_newGene_51642;Megalobrama_amblycephala_newGene_52151;Megalobrama_amblycephala_newGene_52396;Megalobrama_amblycep…
MSTRG.74661.2	MamblycephalaGene07370;MamblycephalaGene07371;MamblycephalaGene07377;MamblycephalaGene07422;MamblycephalaGene07503;MamblycephalaGene07522;MamblycephalaGene07543;MamblycephalaGene07612;MamblycephalaGene07876;MamblycephalaGene07911;MamblycephalaGene08032;MamblycephalaGene08102;MamblycephalaGene08373;MamblycephalaGene08391;MamblycephalaGene08487;MamblycephalaGene23894;MamblycephalaGene24060;Mamblyce…
MSTRG.100840.1	Megalobrama_amblycephala_newGene_53954
MSTRG.1335.1	Megalobrama_amblycephala_newGene_18420;MamblycephalaGene04132;MamblycephalaGene04160;MamblycephalaGene18565;Megalobrama_amblycephala_newGene_6712;MamblycephalaGene09832;MamblycephalaGene20060;Megalobrama_amblycephala_newGene_52449;Megalobrama_amblycephala_newGene_826;Megalobrama_amblycephala_newGene_965
MSTRG.111304.1	MamblycephalaGene21087;MamblycephalaGene21125;MamblycephalaGene21143;MamblycephalaGene21184;MamblycephalaGene21201;MamblycephalaGene21212;MamblycephalaGene21331;MamblycephalaGene21454;MamblycephalaGene21459;MamblycephalaGene21685;MamblycephalaGene21710;MamblycephalaGene21753;MamblycephalaGene21778;MamblycephalaGene21869;MamblycephalaGene21943;MamblycephalaGene21946;MamblycephalaGene21954;Mamblyce…
MSTRG.114772.1	MamblycephalaGene01962;MamblycephalaGene22916;Megalobrama_amblycephala_newGene_12458
MSTRG.10626.10	MamblycephalaGene08193;Megalobrama_amblycephala_newGene_10757;Megalobrama_amblycephala_newGene_59269;Megalobrama_amblycephala_newGene_63727;Megalobrama_amblycephala_newGene_6831;MamblycephalaGene23788;MamblycephalaGene06315;MamblycephalaGene04473;Megalobrama_amblycephala_newGene_39367;Megalobrama_amblycephala_newGene_42627;Megalobrama_amblycephala_newGene_34159
MSTRG.103102.2	MamblycephalaGene00178;MamblycephalaGene04266;MamblycephalaGene04551;Megalobrama_amblycephala_newGene_7782;MamblycephalaGene22673;MamblycephalaGene23070;Megalobrama_amblycephala_newGene_59330;MamblycephalaGene02724;MamblycephalaGene03351;MamblycephalaGene03655;Megalobrama_amblycephala_newGene_43465;Megalobrama_amblycephala_newGene_56760;Megalobrama_amblycephala_newGene_25563;Megalobrama_amblyceph…
MSTRG.30298.1	Megalobrama_amblycephala_newGene_47319;MamblycephalaGene24509;Megalobrama_amblycephala_newGene_363;MamblycephalaGene17522;Megalobrama_amblycephala_newGene_56057;Megalobrama_amblycephala_newGene_56460;MamblycephalaGene04469;MamblycephalaGene14422;Megalobrama_amblycephala_newGene_26033;Megalobrama_amblycephala_newGene_32662;Megalobrama_amblycephala_newGene_66229;MamblycephalaGene13187;Megalobrama_a…
MSTRG.14261.2	Megalobrama_amblycephala_newGene_24664;Megalobrama_amblycephala_newGene_72975;Megalobrama_amblycephala_newGene_74821;MamblycephalaGene09100;MamblycephalaGene21772;MamblycephalaGene22131;Megalobrama_amblycephala_newGene_65537;Megalobrama_amblycephala_newGene_68783;Megalobrama_amblycephala_newGene_69918;MamblycephalaGene02414;MamblycephalaGene22282;MamblycephalaGene22503;MamblycephalaGene14218;Mega…
MSTRG.106366.1	Megalobrama_amblycephala_newGene_5234
MSTRG.114273.1	Megalobrama_amblycephala_newGene_75327
[truncated: 11,384 more rows]
