# Supplementary material for: Integrated analysis of lncRNA and mRNA in liver of Megalobrama amblycephala post Aeromonas hydrophila infection
Source: BMC Genomics. 2021 Sep 11;22:653. doi: 10.1186/s12864-021-07969-5 (PMC8435129; doi:10.1186/s12864-021-07969-5)
Supplement: Supplementary file 4 — Additional file 4: Supplementary Table 4. GO analysis of the differentially expressed genes. [file 12864_2021_7969_MOESM4_ESM.xlsx]

## Sheet: Sheet1
Supplementary Table 4. GO analysis of the differentially expressed genes
4 h vs 0 h
Cellular Component	GO ID	Description	out (2338)	All (15251)	pvalue	p.adjust	Genes
Cellular Component	GO:0005737	cytoplasm	966	5190	8.40966e-16	6.30725e-13	MamblycephalaGene00033;MamblycephalaGene00036;MamblycephalaGene00041;MamblycephalaGene00050;MamblycephalaGene00124;MamblycephalaGene00136;MamblycephalaGene00162;MamblycephalaGene00196;MamblycephalaGene00227;MamblycephalaGene00308;MamblycephalaGene00339;MamblycephalaGene00348;MamblycephalaGene00390;MamblycephalaGene00414;MamblycephalaGene00556;MamblycephalaGene00564;MamblycephalaGene00569;Mamblyce…
Cellular Component	GO:0005783	endoplasmic reticulum	174	640	2.54094e-15	7.65887e-13	MamblycephalaGene00124;MamblycephalaGene00339;MamblycephalaGene00587;MamblycephalaGene00682;MamblycephalaGene01193;MamblycephalaGene01212;MamblycephalaGene01301;MamblycephalaGene01431;MamblycephalaGene01432;MamblycephalaGene01901;MamblycephalaGene02065;MamblycephalaGene02091;MamblycephalaGene02182;MamblycephalaGene02214;MamblycephalaGene02288;MamblycephalaGene02294;MamblycephalaGene02408;Mamblyce…
Cellular Component	GO:0043231	intracellular membrane-bounded organelle	1056	5778	3.12578e-15	7.65887e-13	MamblycephalaGene00033;MamblycephalaGene00036;MamblycephalaGene00041;MamblycephalaGene00050;MamblycephalaGene00124;MamblycephalaGene00134;MamblycephalaGene00136;MamblycephalaGene00162;MamblycephalaGene00196;MamblycephalaGene00227;MamblycephalaGene00308;MamblycephalaGene00329;MamblycephalaGene00339;MamblycephalaGene00348;MamblycephalaGene00390;MamblycephalaGene00484;MamblycephalaGene00514;Mamblyce…
Cellular Component	GO:0043227	membrane-bounded organelle	1063	5827	4.08473e-15	7.65887e-13	MamblycephalaGene00033;MamblycephalaGene00036;MamblycephalaGene00041;MamblycephalaGene00050;MamblycephalaGene00124;MamblycephalaGene00134;MamblycephalaGene00136;MamblycephalaGene00162;MamblycephalaGene00196;MamblycephalaGene00206;MamblycephalaGene00227;MamblycephalaGene00308;MamblycephalaGene00329;MamblycephalaGene00339;MamblycephalaGene00348;MamblycephalaGene00390;MamblycephalaGene00484;Mamblyce…
Cellular Component	GO:0012505	endomembrane system	335	1485	5.60258e-15	8.40387e-13	MamblycephalaGene00041;MamblycephalaGene00124;MamblycephalaGene00162;MamblycephalaGene00329;MamblycephalaGene00339;MamblycephalaGene00565;MamblycephalaGene00587;MamblycephalaGene00604;MamblycephalaGene00653;MamblycephalaGene00680;MamblycephalaGene00682;MamblycephalaGene00691;MamblycephalaGene00779;MamblycephalaGene01002;MamblycephalaGene01193;MamblycephalaGene01212;MamblycephalaGene01301;Mamblyce…
Cellular Component	GO:0044424	intracellular part	1464	8450	1.0436e-14	1.30449e-12	MamblycephalaGene00033;MamblycephalaGene00036;MamblycephalaGene00041;MamblycephalaGene00050;MamblycephalaGene00124;MamblycephalaGene00134;MamblycephalaGene00136;MamblycephalaGene00162;MamblycephalaGene00196;MamblycephalaGene00227;MamblycephalaGene00308;MamblycephalaGene00329;MamblycephalaGene00339;MamblycephalaGene00348;MamblycephalaGene00390;MamblycephalaGene00414;MamblycephalaGene00484;Mamblyce…	phalaGene23758;MamblycephalaGene23788;MamblycephalaGene23801;MamblycephalaGene23811;MamblycephalaGene23832;MamblycephalaGene23834;MamblycephalaGene23883;MamblycephalaGene23977;MamblycephalaGene23983;MamblycephalaGene24015;MamblycephalaGene24018;MamblycephalaGene24024;MamblycephalaGene24051;MamblycephalaGene24071;MamblycephalaGene24083;MamblycephalaGene24139;MamblycephalaGene24179;MamblycephalaGen…
Cellular Component	GO:0005622	intracellular	1566	9141	1.46003e-14	1.56432e-12	MamblycephalaGene00027;MamblycephalaGene00033;MamblycephalaGene00036;MamblycephalaGene00041;MamblycephalaGene00050;MamblycephalaGene00124;MamblycephalaGene00134;MamblycephalaGene00136;MamblycephalaGene00162;MamblycephalaGene00196;MamblycephalaGene00227;MamblycephalaGene00308;MamblycephalaGene00329;MamblycephalaGene00339;MamblycephalaGene00348;MamblycephalaGene00390;MamblycephalaGene00414;Mamblyce…	phalaGene21555;MamblycephalaGene21569;MamblycephalaGene21617;MamblycephalaGene21619;MamblycephalaGene21630;MamblycephalaGene21639;MamblycephalaGene21642;MamblycephalaGene21687;MamblycephalaGene21695;MamblycephalaGene21734;MamblycephalaGene21745;MamblycephalaGene21791;MamblycephalaGene21806;MamblycephalaGene21821;MamblycephalaGene21836;MamblycephalaGene21915;MamblycephalaGene21935;MamblycephalaGen…
Cellular Component	GO:0044432	endoplasmic reticulum part	120	433	1.63109e-11	1.52915e-09	MamblycephalaGene00124;MamblycephalaGene00587;MamblycephalaGene00682;MamblycephalaGene01193;MamblycephalaGene01212;MamblycephalaGene01301;MamblycephalaGene01901;MamblycephalaGene02091;MamblycephalaGene02182;MamblycephalaGene02288;MamblycephalaGene02472;MamblycephalaGene02851;MamblycephalaGene03069;MamblycephalaGene03156;MamblycephalaGene03307;MamblycephalaGene03866;MamblycephalaGene04244;Mamblyce…
Cellular Component	GO:0042175	nuclear outer membrane-endoplasmic reticulum membrane network	116	417	2.76095e-11	2.30079e-09	MamblycephalaGene00124;MamblycephalaGene00587;MamblycephalaGene00682;MamblycephalaGene01193;MamblycephalaGene01212;MamblycephalaGene01301;MamblycephalaGene01901;MamblycephalaGene02091;MamblycephalaGene02182;MamblycephalaGene02288;MamblycephalaGene02472;MamblycephalaGene02851;MamblycephalaGene03069;MamblycephalaGene03156;MamblycephalaGene03307;MamblycephalaGene03866;MamblycephalaGene04244;Mamblyce…
Cellular Component	GO:0005789	endoplasmic reticulum membrane	115	414	3.71544e-11	2.78658e-09	MamblycephalaGene00124;MamblycephalaGene00587;MamblycephalaGene00682;MamblycephalaGene01193;MamblycephalaGene01212;MamblycephalaGene01301;MamblycephalaGene01901;MamblycephalaGene02091;MamblycephalaGene02182;MamblycephalaGene02288;MamblycephalaGene02472;MamblycephalaGene02851;MamblycephalaGene03069;MamblycephalaGene03156;MamblycephalaGene03307;MamblycephalaGene03866;MamblycephalaGene04244;Mamblyce…
Cellular Component	GO:0043229	intracellular organelle	1174	6734	9.33709e-11	6.3662e-09	MamblycephalaGene00033;MamblycephalaGene00036;MamblycephalaGene00041;MamblycephalaGene00050;MamblycephalaGene00124;MamblycephalaGene00134;MamblycephalaGene00136;MamblycephalaGene00162;MamblycephalaGene00196;MamblycephalaGene00227;MamblycephalaGene00308;MamblycephalaGene00329;MamblycephalaGene00339;MamblycephalaGene00348;MamblycephalaGene00390;MamblycephalaGene00484;MamblycephalaGene00514;Mamblyce…
Cellular Component	GO:0098588	bounding membrane of organelle	213	923	1.07555e-10	6.7222e-09	MamblycephalaGene00124;MamblycephalaGene00587;MamblycephalaGene00604;MamblycephalaGene00653;MamblycephalaGene00658;MamblycephalaGene00682;MamblycephalaGene00806;MamblycephalaGene01002;MamblycephalaGene01193;MamblycephalaGene01212;MamblycephalaGene01301;MamblycephalaGene01431;MamblycephalaGene01432;MamblycephalaGene01829;MamblycephalaGene01901;MamblycephalaGene02091;MamblycephalaGene02092;Mamblyce…
Cellular Component	GO:0043226	organelle	1188	6858	4.1698e-10	2.40565e-08	MamblycephalaGene00033;MamblycephalaGene00036;MamblycephalaGene00041;MamblycephalaGene00050;MamblycephalaGene00124;MamblycephalaGene00134;MamblycephalaGene00136;MamblycephalaGene00162;MamblycephalaGene00196;MamblycephalaGene00206;MamblycephalaGene00227;MamblycephalaGene00308;MamblycephalaGene00329;MamblycephalaGene00339;MamblycephalaGene00348;MamblycephalaGene00390;MamblycephalaGene00484;Mamblyce…
Cellular Component	GO:0031090	organelle membrane	256	1195	3.28628e-09	1.76051e-07	MamblycephalaGene00124;MamblycephalaGene00329;MamblycephalaGene00564;MamblycephalaGene00565;MamblycephalaGene00587;MamblycephalaGene00604;MamblycephalaGene00653;MamblycephalaGene00658;MamblycephalaGene00682;MamblycephalaGene00806;MamblycephalaGene01002;MamblycephalaGene01193;MamblycephalaGene01212;MamblycephalaGene01301;MamblycephalaGene01431;MamblycephalaGene01432;MamblycephalaGene01829;Mamblyce…
Cellular Component	GO:0044444	cytoplasmic part	606	3326	1.52559e-07	7.62795e-06	MamblycephalaGene00041;MamblycephalaGene00050;MamblycephalaGene00124;MamblycephalaGene00162;MamblycephalaGene00308;MamblycephalaGene00339;MamblycephalaGene00348;MamblycephalaGene00556;MamblycephalaGene00564;MamblycephalaGene00569;MamblycephalaGene00587;MamblycephalaGene00604;MamblycephalaGene00653;MamblycephalaGene00680;MamblycephalaGene00682;MamblycephalaGene00691;MamblycephalaGene00779;Mamblyce…
Cellular Component	GO:0005794	Golgi apparatus	119	503	4.27319e-07	2.00306e-05	MamblycephalaGene00041;MamblycephalaGene00162;MamblycephalaGene00587;MamblycephalaGene00604;MamblycephalaGene00653;MamblycephalaGene00680;MamblycephalaGene00691;MamblycephalaGene01871;MamblycephalaGene01922;MamblycephalaGene02092;MamblycephalaGene02153;MamblycephalaGene02214;MamblycephalaGene02288;MamblycephalaGene02408;MamblycephalaGene02578;MamblycephalaGene02997;MamblycephalaGene03832;Mamblyce…
Cellular Component	GO:0030135	coated vesicle	22	59	3.07419e-05	0.00135626	MamblycephalaGene00041;MamblycephalaGene01002;MamblycephalaGene02092;MamblycephalaGene02523;MamblycephalaGene02997;MamblycephalaGene05310;MamblycephalaGene07338;MamblycephalaGene07488;MamblycephalaGene08833;MamblycephalaGene09439;MamblycephalaGene10342;MamblycephalaGene10699;MamblycephalaGene11841;MamblycephalaGene13216;MamblycephalaGene13382;MamblycephalaGene13389;MamblycephalaGene13397;Mamblyce…
Cellular Component	GO:0030137	COPI-coated vesicle	9	14	4.42133e-05	0.00184222	MamblycephalaGene02092;MamblycephalaGene02997;MamblycephalaGene09439;MamblycephalaGene10342;MamblycephalaGene10699;MamblycephalaGene13389;MamblycephalaGene13397;MamblycephalaGene16637;MamblycephalaGene22034
Cellular Component	GO:0030126	COPI vesicle coat	8	12	8.34969e-05	0.003013	MamblycephalaGene02997;MamblycephalaGene09439;MamblycephalaGene10342;MamblycephalaGene10699;MamblycephalaGene13389;MamblycephalaGene13397;MamblycephalaGene16637;MamblycephalaGene22034
Cellular Component	GO:0030663	COPI-coated vesicle membrane	8	12	8.34969e-05	0.003013	MamblycephalaGene02997;MamblycephalaGene09439;MamblycephalaGene10342;MamblycephalaGene10699;MamblycephalaGene13389;MamblycephalaGene13397;MamblycephalaGene16637;MamblycephalaGene22034
Cellular Component	GO:0005663	DNA replication factor C complex	5	5	8.4364e-05	0.003013	MamblycephalaGene05970;MamblycephalaGene08449;MamblycephalaGene15869;MamblycephalaGene17937;MamblycephalaGene20896
Cellular Component	GO:0005634	nucleus	628	3630	0.000104032	0.00354655	MamblycephalaGene00033;MamblycephalaGene00036;MamblycephalaGene00134;MamblycephalaGene00136;MamblycephalaGene00196;MamblycephalaGene00227;MamblycephalaGene00308;MamblycephalaGene00329;MamblycephalaGene00348;MamblycephalaGene00390;MamblycephalaGene00484;MamblycephalaGene00514;MamblycephalaGene00565;MamblycephalaGene00622;MamblycephalaGene00638;MamblycephalaGene00724;MamblycephalaGene00749;Mamblyce…
Cellular Component	GO:0044431	Golgi apparatus part	77	339	0.000185528	0.00604984	MamblycephalaGene00041;MamblycephalaGene00587;MamblycephalaGene00604;MamblycephalaGene00653;MamblycephalaGene02092;MamblycephalaGene02153;MamblycephalaGene02288;MamblycephalaGene02997;MamblycephalaGene03832;MamblycephalaGene04327;MamblycephalaGene04945;MamblycephalaGene05310;MamblycephalaGene06456;MamblycephalaGene06790;MamblycephalaGene07165;MamblycephalaGene07488;MamblycephalaGene07590;Mamblyce…
Cellular Component	GO:0005657	replication fork	14	35	0.000363051	0.0110308	MamblycephalaGene05970;MamblycephalaGene07226;MamblycephalaGene07656;MamblycephalaGene08449;MamblycephalaGene11189;MamblycephalaGene14179;MamblycephalaGene14461;MamblycephalaGene15869;MamblycephalaGene17732;MamblycephalaGene17937;MamblycephalaGene17942;MamblycephalaGene20896;MamblycephalaGene22588;MamblycephalaGene22751
Cellular Component	GO:0005791	rough endoplasmic reticulum	7	11	0.000367695	0.0110308	MamblycephalaGene08009;MamblycephalaGene08231;MamblycephalaGene09410;MamblycephalaGene09966;MamblycephalaGene14583;MamblycephalaGene15118;MamblycephalaGene23719
Cellular Component	GO:0030120	vesicle coat	12	28	0.000449531	0.0129673	MamblycephalaGene01002;MamblycephalaGene02523;MamblycephalaGene02997;MamblycephalaGene07338;MamblycephalaGene09439;MamblycephalaGene10342;MamblycephalaGene10699;MamblycephalaGene13216;MamblycephalaGene13389;MamblycephalaGene13397;MamblycephalaGene16637;MamblycephalaGene22034
Cellular Component	GO:0005798	Golgi-associated vesicle	13	32	0.000490681	0.01363	MamblycephalaGene00041;MamblycephalaGene02092;MamblycephalaGene02997;MamblycephalaGene09439;MamblycephalaGene09966;MamblycephalaGene10342;MamblycephalaGene10699;MamblycephalaGene12092;MamblycephalaGene13389;MamblycephalaGene13397;MamblycephalaGene16637;MamblycephalaGene16819;MamblycephalaGene22034
Cellular Component	GO:0030662	coated vesicle membrane	14	37	0.0007072	0.0189429	MamblycephalaGene01002;MamblycephalaGene02523;MamblycephalaGene02997;MamblycephalaGene07338;MamblycephalaGene07488;MamblycephalaGene09439;MamblycephalaGene10342;MamblycephalaGene10699;MamblycephalaGene13216;MamblycephalaGene13389;MamblycephalaGene13397;MamblycephalaGene16637;MamblycephalaGene20668;MamblycephalaGene22034
Cellular Component	GO:0000139	Golgi membrane	59	258	0.000832174	0.0215217	MamblycephalaGene00587;MamblycephalaGene00604;MamblycephalaGene00653;MamblycephalaGene02092;MamblycephalaGene02288;MamblycephalaGene02997;MamblycephalaGene04327;MamblycephalaGene04945;MamblycephalaGene05310;MamblycephalaGene06456;MamblycephalaGene07165;MamblycephalaGene07488;MamblycephalaGene07590;MamblycephalaGene08005;MamblycephalaGene08500;MamblycephalaGene08542;MamblycephalaGene09221;Mamblyce…
Cellular Component	GO:0030894	replisome	6	10	0.0015496	0.0363187	MamblycephalaGene07226;MamblycephalaGene11189;MamblycephalaGene14179;MamblycephalaGene17732;MamblycephalaGene17942;MamblycephalaGene22751
Cellular Component	GO:0043601	nuclear replisome	6	10	0.0015496	0.0363187	MamblycephalaGene07226;MamblycephalaGene11189;MamblycephalaGene14179;MamblycephalaGene17732;MamblycephalaGene17942;MamblycephalaGene22751
Cellular Component	GO:0071014	post-mRNA release spliceosomal complex	6	10	0.0015496	0.0363187	MamblycephalaGene01224;MamblycephalaGene01871;MamblycephalaGene11190;MamblycephalaGene19672;MamblycephalaGene21466;Megalobrama_amblycephala_newGene_60986
Cellular Component	GO:0000152	nuclear ubiquitin ligase complex	8	17	0.00199489	0.0453384	MamblycephalaGene06133;MamblycephalaGene06819;MamblycephalaGene09622;MamblycephalaGene10120;MamblycephalaGene12032;MamblycephalaGene14121;MamblycephalaGene14264;MamblycephalaGene17533
Molecular Function	GO ID	Description	out (2447)	All (16063)	pvalue	p.adjust	Genes
Molecular Function	GO:0003824	catalytic activity	1217	6821	2.15653e-15	4.57832e-12	MamblycephalaGene00033;MamblycephalaGene00124;MamblycephalaGene00134;MamblycephalaGene00136;MamblycephalaGene00147;MamblycephalaGene00179;MamblycephalaGene00180;MamblycephalaGene00198;MamblycephalaGene00276;MamblycephalaGene00308;MamblycephalaGene00332;MamblycephalaGene00367;MamblycephalaGene00390;MamblycephalaGene00414;MamblycephalaGene00450;MamblycephalaGene00488;MamblycephalaGene00556;Mamblyce…
Molecular Function	GO:0004879	RNA polymerase II transcription factor activity, ligand-activated sequence-specific DNA binding	28	63	2.98554e-08	2.11277e-05	MamblycephalaGene02048;MamblycephalaGene02898;MamblycephalaGene03154;MamblycephalaGene03257;MamblycephalaGene03497;MamblycephalaGene04900;MamblycephalaGene05824;MamblycephalaGene07061;MamblycephalaGene07201;MamblycephalaGene07921;MamblycephalaGene08906;MamblycephalaGene09492;MamblycephalaGene09897;MamblycephalaGene10392;MamblycephalaGene12325;MamblycephalaGene13903;MamblycephalaGene14151;Mamblyce…
Molecular Function	GO:0098531	transcription factor activity, direct ligand regulated sequence-specific DNA binding	28	63	2.98554e-08	2.11277e-05	MamblycephalaGene02048;MamblycephalaGene02898;MamblycephalaGene03154;MamblycephalaGene03257;MamblycephalaGene03497;MamblycephalaGene04900;MamblycephalaGene05824;MamblycephalaGene07061;MamblycephalaGene07201;MamblycephalaGene07921;MamblycephalaGene08906;MamblycephalaGene09492;MamblycephalaGene09897;MamblycephalaGene10392;MamblycephalaGene12325;MamblycephalaGene13903;MamblycephalaGene14151;Mamblyce…
Molecular Function	GO:0003707	steroid hormone receptor activity	36	94	4.02872e-08	2.13824e-05	MamblycephalaGene02048;MamblycephalaGene02898;MamblycephalaGene03154;MamblycephalaGene03257;MamblycephalaGene03497;MamblycephalaGene04900;MamblycephalaGene05824;MamblycephalaGene06605;MamblycephalaGene07061;MamblycephalaGene07784;MamblycephalaGene07921;MamblycephalaGene08906;MamblycephalaGene09492;MamblycephalaGene09897;MamblycephalaGene09915;MamblycephalaGene10392;MamblycephalaGene12325;Mamblyce…
Molecular Function	GO:0016491	oxidoreductase activity	177	825	6.47316e-07	0.00027485	MamblycephalaGene00124;MamblycephalaGene00136;MamblycephalaGene00179;MamblycephalaGene00180;MamblycephalaGene00556;MamblycephalaGene00682;MamblycephalaGene00784;MamblycephalaGene01155;MamblycephalaGene01240;MamblycephalaGene01292;MamblycephalaGene01301;MamblycephalaGene01894;MamblycephalaGene02034;MamblycephalaGene02228;MamblycephalaGene02296;MamblycephalaGene02338;MamblycephalaGene02472;Mamblyce…
Molecular Function	GO:0016740	transferase activity	516	2834	1.08014e-06	0.000382189	MamblycephalaGene00033;MamblycephalaGene00276;MamblycephalaGene00332;MamblycephalaGene00367;MamblycephalaGene00390;MamblycephalaGene00414;MamblycephalaGene00589;MamblycephalaGene00604;MamblycephalaGene00617;MamblycephalaGene00629;MamblycephalaGene00749;MamblycephalaGene00758;MamblycephalaGene00771;MamblycephalaGene01028;MamblycephalaGene01040;MamblycephalaGene01144;MamblycephalaGene01175;Mamblyce…
Molecular Function	GO:0043167	ion binding	1018	6035	4.76965e-06	0.00144657	MamblycephalaGene00027;MamblycephalaGene00041;MamblycephalaGene00136;MamblycephalaGene00147;MamblycephalaGene00206;MamblycephalaGene00276;MamblycephalaGene00308;MamblycephalaGene00318;MamblycephalaGene00339;MamblycephalaGene00367;MamblycephalaGene00414;MamblycephalaGene00450;MamblycephalaGene00484;MamblycephalaGene00488;MamblycephalaGene00514;MamblycephalaGene00544;MamblycephalaGene00556;Mamblyce…
Molecular Function	GO:0016791	phosphatase activity	79	325	1.05158e-05	0.00279062	MamblycephalaGene00569;MamblycephalaGene00906;MamblycephalaGene01193;MamblycephalaGene01717;MamblycephalaGene01901;MamblycephalaGene02115;MamblycephalaGene02219;MamblycephalaGene03378;MamblycephalaGene04143;MamblycephalaGene04296;MamblycephalaGene04327;MamblycephalaGene05296;MamblycephalaGene05437;MamblycephalaGene05546;MamblycephalaGene05794;MamblycephalaGene07382;MamblycephalaGene07461;Mamblyce…
Molecular Function	GO:0046914	transition metal ion binding	287	1515	2.24858e-05	0.00530415	MamblycephalaGene00136;MamblycephalaGene00367;MamblycephalaGene00484;MamblycephalaGene00544;MamblycephalaGene00674;MamblycephalaGene00691;MamblycephalaGene00922;MamblycephalaGene01002;MamblycephalaGene01175;MamblycephalaGene01292;MamblycephalaGene01349;MamblycephalaGene01414;MamblycephalaGene01765;MamblycephalaGene01811;MamblycephalaGene02034;MamblycephalaGene02048;MamblycephalaGene02162;Mamblyce…
Molecular Function	GO:0046872	metal ion binding	598	3421	2.64236e-05	0.00560973	MamblycephalaGene00136;MamblycephalaGene00339;MamblycephalaGene00367;MamblycephalaGene00484;MamblycephalaGene00488;MamblycephalaGene00544;MamblycephalaGene00617;MamblycephalaGene00659;MamblycephalaGene00674;MamblycephalaGene00686;MamblycephalaGene00691;MamblycephalaGene00922;MamblycephalaGene01002;MamblycephalaGene01070;MamblycephalaGene01139;MamblycephalaGene01144;MamblycephalaGene01155;Mamblyce…
Molecular Function	GO:0016788	hydrolase activity, acting on ester bonds	164	803	3.15744e-05	0.00609386	MamblycephalaGene00569;MamblycephalaGene00906;MamblycephalaGene01172;MamblycephalaGene01193;MamblycephalaGene01717;MamblycephalaGene01884;MamblycephalaGene01894;MamblycephalaGene01901;MamblycephalaGene02115;MamblycephalaGene02219;MamblycephalaGene02236;MamblycephalaGene02355;MamblycephalaGene02754;MamblycephalaGene03378;MamblycephalaGene03413;MamblycephalaGene04143;MamblycephalaGene04296;Mamblyce…
Molecular Function	GO:0042578	phosphoric ester hydrolase activity	104	478	7.50828e-05	0.0113813	MamblycephalaGene00569;MamblycephalaGene00906;MamblycephalaGene01172;MamblycephalaGene01193;MamblycephalaGene01717;MamblycephalaGene01894;MamblycephalaGene01901;MamblycephalaGene02115;MamblycephalaGene02219;MamblycephalaGene02355;MamblycephalaGene03378;MamblycephalaGene04143;MamblycephalaGene04296;MamblycephalaGene04327;MamblycephalaGene04795;MamblycephalaGene05296;MamblycephalaGene05437;Mamblyce…
Molecular Function	GO:0003689	DNA clamp loader activity	6	7	7.56922e-05	0.0113813	MamblycephalaGene05970;MamblycephalaGene07525;MamblycephalaGene08449;MamblycephalaGene15869;MamblycephalaGene17937;MamblycephalaGene20896
Molecular Function	GO:0033170	protein-DNA loading ATPase activity	6	7	7.56922e-05	0.0113813	MamblycephalaGene05970;MamblycephalaGene07525;MamblycephalaGene08449;MamblycephalaGene15869;MamblycephalaGene17937;MamblycephalaGene20896
Molecular Function	GO:0000981	RNA polymerase II transcription factor activity, sequence-specific DNA binding	81	354	8.0414e-05	0.0113813	MamblycephalaGene02048;MamblycephalaGene02413;MamblycephalaGene02506;MamblycephalaGene02544;MamblycephalaGene02898;MamblycephalaGene03081;MamblycephalaGene03154;MamblycephalaGene03257;MamblycephalaGene03304;MamblycephalaGene03497;MamblycephalaGene04071;MamblycephalaGene04404;MamblycephalaGene04751;MamblycephalaGene04900;MamblycephalaGene05309;MamblycephalaGene05536;MamblycephalaGene05573;Mamblyce…
Molecular Function	GO:0043169	cation binding	605	3503	9.76427e-05	0.012956	MamblycephalaGene00136;MamblycephalaGene00339;MamblycephalaGene00367;MamblycephalaGene00484;MamblycephalaGene00488;MamblycephalaGene00544;MamblycephalaGene00617;MamblycephalaGene00659;MamblycephalaGene00674;MamblycephalaGene00686;MamblycephalaGene00691;MamblycephalaGene00922;MamblycephalaGene01002;MamblycephalaGene01070;MamblycephalaGene01139;MamblycephalaGene01144;MamblycephalaGene01155;Mamblyce…
Molecular Function	GO:0050662	coenzyme binding	47	181	0.000118603	0.0148114	MamblycephalaGene00124;MamblycephalaGene00556;MamblycephalaGene00682;MamblycephalaGene00784;MamblycephalaGene01155;MamblycephalaGene01292;MamblycephalaGene02034;MamblycephalaGene02472;MamblycephalaGene05433;MamblycephalaGene05709;MamblycephalaGene05966;MamblycephalaGene05984;MamblycephalaGene06061;MamblycephalaGene06241;MamblycephalaGene07195;MamblycephalaGene07228;MamblycephalaGene07240;Mamblyce…
Molecular Function	GO:0048037	cofactor binding	62	258	0.000127221	0.015005	MamblycephalaGene00124;MamblycephalaGene00556;MamblycephalaGene00682;MamblycephalaGene00784;MamblycephalaGene01040;MamblycephalaGene01155;MamblycephalaGene01292;MamblycephalaGene02034;MamblycephalaGene02044;MamblycephalaGene02295;MamblycephalaGene02472;MamblycephalaGene02957;MamblycephalaGene04796;MamblycephalaGene04797;MamblycephalaGene05433;MamblycephalaGene05709;MamblycephalaGene05966;Mamblyce…
Molecular Function	GO:0016705	oxidoreductase activity, acting on paired donors, with incorporation or reduction of molecular oxygen	53	213	0.000150243	0.0167877	MamblycephalaGene00136;MamblycephalaGene01292;MamblycephalaGene01894;MamblycephalaGene02472;MamblycephalaGene02678;MamblycephalaGene02851;MamblycephalaGene03069;MamblycephalaGene04132;MamblycephalaGene04499;MamblycephalaGene05397;MamblycephalaGene05746;MamblycephalaGene06515;MamblycephalaGene07433;MamblycephalaGene07820;MamblycephalaGene07845;MamblycephalaGene09197;MamblycephalaGene09398;Mamblyce…
Molecular Function	GO:0008270	zinc ion binding	237	1266	0.000257869	0.0273728	MamblycephalaGene00367;MamblycephalaGene00484;MamblycephalaGene00544;MamblycephalaGene00674;MamblycephalaGene00691;MamblycephalaGene00922;MamblycephalaGene01002;MamblycephalaGene01175;MamblycephalaGene01292;MamblycephalaGene01349;MamblycephalaGene01414;MamblycephalaGene01765;MamblycephalaGene01811;MamblycephalaGene02034;MamblycephalaGene02048;MamblycephalaGene02162;MamblycephalaGene02506;Mamblyce…
Molecular Function	GO:0004674	protein serine/threonine kinase activity	110	530	0.000332108	0.0329462	MamblycephalaGene00276;MamblycephalaGene00414;MamblycephalaGene00617;MamblycephalaGene00749;MamblycephalaGene01144;MamblycephalaGene01617;MamblycephalaGene01649;MamblycephalaGene02153;MamblycephalaGene02208;MamblycephalaGene02214;MamblycephalaGene02958;MamblycephalaGene02983;MamblycephalaGene03498;MamblycephalaGene03809;MamblycephalaGene04557;MamblycephalaGene04672;MamblycephalaGene05655;Mamblyce…
Molecular Function	GO:0044212	transcription regulatory region DNA binding	67	294	0.000359663	0.0329462	MamblycephalaGene00484;MamblycephalaGene01712;MamblycephalaGene02506;MamblycephalaGene02544;MamblycephalaGene02988;MamblycephalaGene03477;MamblycephalaGene04071;MamblycephalaGene04401;MamblycephalaGene04404;MamblycephalaGene04530;MamblycephalaGene04942;MamblycephalaGene05309;MamblycephalaGene05573;MamblycephalaGene06808;MamblycephalaGene06925;MamblycephalaGene07656;MamblycephalaGene07936;Mamblyce…
Molecular Function	GO:0004721	phosphoprotein phosphatase activity	56	236	0.000369972	0.0329462	MamblycephalaGene00569;MamblycephalaGene00906;MamblycephalaGene01717;MamblycephalaGene02219;MamblycephalaGene03378;MamblycephalaGene04296;MamblycephalaGene04327;MamblycephalaGene05296;MamblycephalaGene05546;MamblycephalaGene05794;MamblycephalaGene07382;MamblycephalaGene07461;MamblycephalaGene07894;MamblycephalaGene08426;MamblycephalaGene08798;MamblycephalaGene08927;MamblycephalaGene09379;Mamblyce…
Molecular Function	GO:0016810	hydrolase activity, acting on carbon-nitrogen (but not peptide) bonds	32	115	0.000372449	0.0329462	MamblycephalaGene00674;MamblycephalaGene03151;MamblycephalaGene03794;MamblycephalaGene03987;MamblycephalaGene04322;MamblycephalaGene05433;MamblycephalaGene06482;MamblycephalaGene07240;MamblycephalaGene08122;MamblycephalaGene08166;MamblycephalaGene08254;MamblycephalaGene08511;MamblycephalaGene09428;MamblycephalaGene09488;MamblycephalaGene09544;MamblycephalaGene12225;MamblycephalaGene12391;Mamblyce…
Molecular Function	GO:0003854	3-beta-hydroxy-delta5-steroid dehydrogenase activity	4	4	0.000537435	0.0448588	MamblycephalaGene05605;MamblycephalaGene06333;MamblycephalaGene11037;MamblycephalaGene13026
Molecular Function	GO:0016646	oxidoreductase activity, acting on the CH-NH group of donors, NAD or NADP as acceptor	9	18	0.000570508	0.0448588	MamblycephalaGene03794;MamblycephalaGene05966;MamblycephalaGene06234;MamblycephalaGene07529;MamblycephalaGene09488;MamblycephalaGene11660;MamblycephalaGene16118;MamblycephalaGene19701;MamblycephalaGene23565
Molecular Function	GO:0070569	uridylyltransferase activity	9	18	0.000570508	0.0448588	MamblycephalaGene06851;MamblycephalaGene11019;MamblycephalaGene11189;MamblycephalaGene13137;MamblycephalaGene13306;MamblycephalaGene17732;MamblycephalaGene19289;MamblycephalaGene23198;Megalobrama_amblycephala_newGene_52447
Molecular Function	GO:0000975	regulatory region DNA binding	70	317	0.000689906	0.0488334	MamblycephalaGene00484;MamblycephalaGene01712;MamblycephalaGene02506;MamblycephalaGene02544;MamblycephalaGene02713;MamblycephalaGene02988;MamblycephalaGene03299;MamblycephalaGene03477;MamblycephalaGene04071;MamblycephalaGene04401;MamblycephalaGene04404;MamblycephalaGene04530;MamblycephalaGene04942;MamblycephalaGene05309;MamblycephalaGene05573;MamblycephalaGene06808;MamblycephalaGene06925;Mamblyce…
Molecular Function	GO:0001067	regulatory region nucleic acid binding	70	317	0.000689906	0.0488334	MamblycephalaGene00484;MamblycephalaGene01712;MamblycephalaGene02506;MamblycephalaGene02544;MamblycephalaGene02713;MamblycephalaGene02988;MamblycephalaGene03299;MamblycephalaGene03477;MamblycephalaGene04071;MamblycephalaGene04401;MamblycephalaGene04404;MamblycephalaGene04530;MamblycephalaGene04942;MamblycephalaGene05309;MamblycephalaGene05573;MamblycephalaGene06808;MamblycephalaGene06925;Mamblyce…
Molecular Function	GO:0016772	transferase activity, transferring phosphorus-containing groups	248	1355	0.00073788	0.0488334	MamblycephalaGene00276;MamblycephalaGene00414;MamblycephalaGene00617;MamblycephalaGene00749;MamblycephalaGene01144;MamblycephalaGene01295;MamblycephalaGene01301;MamblycephalaGene01617;MamblycephalaGene01649;MamblycephalaGene01664;MamblycephalaGene01884;MamblycephalaGene02132;MamblycephalaGene02153;MamblycephalaGene02208;MamblycephalaGene02214;MamblycephalaGene02240;MamblycephalaGene02958;Mamblyce…
Molecular Function	GO:0005506	iron ion binding	46	190	0.000750438	0.0488334	MamblycephalaGene00136;MamblycephalaGene02851;MamblycephalaGene03069;MamblycephalaGene04132;MamblycephalaGene04396;MamblycephalaGene04499;MamblycephalaGene04726;MamblycephalaGene05397;MamblycephalaGene05746;MamblycephalaGene06515;MamblycephalaGene06951;MamblycephalaGene07195;MamblycephalaGene07433;MamblycephalaGene07820;MamblycephalaGene07845;MamblycephalaGene09513;MamblycephalaGene09514;Mamblyce…
Molecular Function	GO:0001071	nucleic acid binding transcription factor activity	154	796	0.000759069	0.0488334	MamblycephalaGene00897;MamblycephalaGene02048;MamblycephalaGene02395;MamblycephalaGene02413;MamblycephalaGene02506;MamblycephalaGene02544;MamblycephalaGene02713;MamblycephalaGene02898;MamblycephalaGene02988;MamblycephalaGene03081;MamblycephalaGene03154;MamblycephalaGene03257;MamblycephalaGene03299;MamblycephalaGene03304;MamblycephalaGene03477;MamblycephalaGene03497;MamblycephalaGene03842;Mamblyce…
Molecular Function	GO:0003700	transcription factor activity, sequence-specific DNA binding	154	796	0.000759069	0.0488334	MamblycephalaGene00897;MamblycephalaGene02048;MamblycephalaGene02395;MamblycephalaGene02413;MamblycephalaGene02506;MamblycephalaGene02544;MamblycephalaGene02713;MamblycephalaGene02898;MamblycephalaGene02988;MamblycephalaGene03081;MamblycephalaGene03154;MamblycephalaGene03257;MamblycephalaGene03299;MamblycephalaGene03304;MamblycephalaGene03477;MamblycephalaGene03497;MamblycephalaGene03842;Mamblyce…
Biological Process	GO ID	Description	out (2481)	All (15746)	pvalue	p.adjust	Genes
Biological Process	GO:0048193	Golgi vesicle transport	48	133	7.39411e-09	3.86638e-05	MamblycephalaGene00041;MamblycephalaGene01002;MamblycephalaGene02092;MamblycephalaGene02523;MamblycephalaGene02997;MamblycephalaGene03832;MamblycephalaGene04764;MamblycephalaGene05310;MamblycephalaGene06455;MamblycephalaGene06456;MamblycephalaGene06790;MamblycephalaGene07488;MamblycephalaGene07977;MamblycephalaGene08117;MamblycephalaGene08833;MamblycephalaGene09058;MamblycephalaGene09300;Mamblyce…
Biological Process	GO:0043401	steroid hormone mediated signaling pathway	38	99	4.00893e-08	6.21697e-05	MamblycephalaGene01712;MamblycephalaGene02048;MamblycephalaGene02898;MamblycephalaGene03154;MamblycephalaGene03257;MamblycephalaGene03497;MamblycephalaGene04900;MamblycephalaGene05824;MamblycephalaGene06605;MamblycephalaGene07061;MamblycephalaGene07352;MamblycephalaGene07784;MamblycephalaGene07921;MamblycephalaGene08906;MamblycephalaGene09492;MamblycephalaGene09897;MamblycephalaGene09915;Mamblyce…
Biological Process	GO:0071383	cellular response to steroid hormone stimulus	45	127	4.09151e-08	6.21697e-05	MamblycephalaGene01712;MamblycephalaGene02048;MamblycephalaGene02898;MamblycephalaGene03154;MamblycephalaGene03193;MamblycephalaGene03257;MamblycephalaGene03497;MamblycephalaGene04900;MamblycephalaGene05824;MamblycephalaGene06605;MamblycephalaGene07061;MamblycephalaGene07352;MamblycephalaGene07784;MamblycephalaGene07921;MamblycephalaGene08906;MamblycephalaGene09492;MamblycephalaGene09897;Mamblyce…
Biological Process	GO:0008152	metabolic process	1568	9189	4.75576e-08	6.21697e-05	MamblycephalaGene00033;MamblycephalaGene00036;MamblycephalaGene00050;MamblycephalaGene00116;MamblycephalaGene00124;MamblycephalaGene00134;MamblycephalaGene00136;MamblycephalaGene00179;MamblycephalaGene00180;MamblycephalaGene00227;MamblycephalaGene00276;MamblycephalaGene00332;MamblycephalaGene00348;MamblycephalaGene00367;MamblycephalaGene00390;MamblycephalaGene00414;MamblycephalaGene00450;Mamblyce…	phalaGene21289;MamblycephalaGene21332;MamblycephalaGene21357;MamblycephalaGene21371;MamblycephalaGene21406;MamblycephalaGene21441;MamblycephalaGene21466;MamblycephalaGene21476;MamblycephalaGene21477;MamblycephalaGene21495;MamblycephalaGene21540;MamblycephalaGene21555;MamblycephalaGene21642;MamblycephalaGene21649;MamblycephalaGene21679;MamblycephalaGene21687;MamblycephalaGene21695;MamblycephalaGen…
Biological Process	GO:0048545	response to steroid hormone	46	134	8.71335e-08	9.11242e-05	MamblycephalaGene01712;MamblycephalaGene02048;MamblycephalaGene02898;MamblycephalaGene03154;MamblycephalaGene03193;MamblycephalaGene03257;MamblycephalaGene03497;MamblycephalaGene04401;MamblycephalaGene04900;MamblycephalaGene05824;MamblycephalaGene06605;MamblycephalaGene07061;MamblycephalaGene07352;MamblycephalaGene07784;MamblycephalaGene07921;MamblycephalaGene08906;MamblycephalaGene09492;Mamblyce…
Biological Process	GO:0055114	oxidation-reduction process	186	837	2.7681e-07	0.00024124	MamblycephalaGene00124;MamblycephalaGene00136;MamblycephalaGene00179;MamblycephalaGene00180;MamblycephalaGene00556;MamblycephalaGene00682;MamblycephalaGene00784;MamblycephalaGene01155;MamblycephalaGene01240;MamblycephalaGene01292;MamblycephalaGene01894;MamblycephalaGene02034;MamblycephalaGene02228;MamblycephalaGene02296;MamblycephalaGene02338;MamblycephalaGene02472;MamblycephalaGene02678;Mamblyce…
Biological Process	GO:0071407	cellular response to organic cyclic compound	52	167	4.58156e-07	0.000342243	MamblycephalaGene01712;MamblycephalaGene02048;MamblycephalaGene02898;MamblycephalaGene03154;MamblycephalaGene03193;MamblycephalaGene03257;MamblycephalaGene03497;MamblycephalaGene04900;MamblycephalaGene05824;MamblycephalaGene06605;MamblycephalaGene07061;MamblycephalaGene07201;MamblycephalaGene07352;MamblycephalaGene07784;MamblycephalaGene07820;MamblycephalaGene07921;MamblycephalaGene08906;Mamblyce…
Biological Process	GO:0071396	cellular response to lipid	47	148	8.59299e-07	0.000561659	MamblycephalaGene01712;MamblycephalaGene02048;MamblycephalaGene02898;MamblycephalaGene03154;MamblycephalaGene03193;MamblycephalaGene03257;MamblycephalaGene03497;MamblycephalaGene04401;MamblycephalaGene04900;MamblycephalaGene05824;MamblycephalaGene06560;MamblycephalaGene06605;MamblycephalaGene07061;MamblycephalaGene07352;MamblycephalaGene07784;MamblycephalaGene07921;MamblycephalaGene08906;Mamblyce…
Biological Process	GO:0006888	ER to Golgi vesicle-mediated transport	26	64	1.53989e-06	0.000894678	MamblycephalaGene01002;MamblycephalaGene02092;MamblycephalaGene02523;MamblycephalaGene02997;MamblycephalaGene04764;MamblycephalaGene05310;MamblycephalaGene07488;MamblycephalaGene07977;MamblycephalaGene08833;MamblycephalaGene09058;MamblycephalaGene09300;MamblycephalaGene09439;MamblycephalaGene10699;MamblycephalaGene11160;MamblycephalaGene11790;MamblycephalaGene11841;MamblycephalaGene12251;Mamblyce…
Biological Process	GO:0009755	hormone-mediated signaling pathway	39	118	2.39827e-06	0.00125406	MamblycephalaGene01712;MamblycephalaGene02048;MamblycephalaGene02898;MamblycephalaGene03154;MamblycephalaGene03257;MamblycephalaGene03497;MamblycephalaGene04900;MamblycephalaGene05824;MamblycephalaGene06605;MamblycephalaGene07061;MamblycephalaGene07352;MamblycephalaGene07784;MamblycephalaGene07921;MamblycephalaGene08906;MamblycephalaGene09492;MamblycephalaGene09897;MamblycephalaGene09915;Mamblyce…
Biological Process	GO:0043412	macromolecule modification	476	2532	3.82532e-06	0.00181842	MamblycephalaGene00033;MamblycephalaGene00036;MamblycephalaGene00227;MamblycephalaGene00276;MamblycephalaGene00367;MamblycephalaGene00390;MamblycephalaGene00414;MamblycephalaGene00604;MamblycephalaGene00617;MamblycephalaGene00749;MamblycephalaGene00758;MamblycephalaGene00771;MamblycephalaGene00805;MamblycephalaGene00898;MamblycephalaGene00906;MamblycephalaGene01144;MamblycephalaGene01155;Mamblyce…
Biological Process	GO:0006464	cellular protein modification process	453	2404	5.43729e-06	0.00218705	MamblycephalaGene00033;MamblycephalaGene00036;MamblycephalaGene00227;MamblycephalaGene00276;MamblycephalaGene00367;MamblycephalaGene00390;MamblycephalaGene00414;MamblycephalaGene00604;MamblycephalaGene00617;MamblycephalaGene00749;MamblycephalaGene00758;MamblycephalaGene00771;MamblycephalaGene00805;MamblycephalaGene00898;MamblycephalaGene00906;MamblycephalaGene01144;MamblycephalaGene01175;Mamblyce…
Biological Process	GO:0036211	protein modification process	453	2404	5.43729e-06	0.00218705	MamblycephalaGene00033;MamblycephalaGene00036;MamblycephalaGene00227;MamblycephalaGene00276;MamblycephalaGene00367;MamblycephalaGene00390;MamblycephalaGene00414;MamblycephalaGene00604;MamblycephalaGene00617;MamblycephalaGene00749;MamblycephalaGene00758;MamblycephalaGene00771;MamblycephalaGene00805;MamblycephalaGene00898;MamblycephalaGene00906;MamblycephalaGene01144;MamblycephalaGene01175;Mamblyce…
Biological Process	GO:0044710	single-organism metabolic process	622	3414	6.01108e-06	0.00224514	MamblycephalaGene00036;MamblycephalaGene00124;MamblycephalaGene00134;MamblycephalaGene00136;MamblycephalaGene00179;MamblycephalaGene00180;MamblycephalaGene00227;MamblycephalaGene00390;MamblycephalaGene00450;MamblycephalaGene00556;MamblycephalaGene00604;MamblycephalaGene00674;MamblycephalaGene00682;MamblycephalaGene00749;MamblycephalaGene00758;MamblycephalaGene00771;MamblycephalaGene00784;Mamblyce…
Biological Process	GO:0033993	response to lipid	58	209	6.49916e-06	0.00226561	MamblycephalaGene01712;MamblycephalaGene02048;MamblycephalaGene02418;MamblycephalaGene02898;MamblycephalaGene02916;MamblycephalaGene03154;MamblycephalaGene03193;MamblycephalaGene03257;MamblycephalaGene03497;MamblycephalaGene04401;MamblycephalaGene04473;MamblycephalaGene04900;MamblycephalaGene05824;MamblycephalaGene06560;MamblycephalaGene06605;MamblycephalaGene07061;MamblycephalaGene07352;Mamblyce…
Biological Process	GO:0006796	phosphate-containing compound metabolic process	392	2070	1.69211e-05	0.00539785	MamblycephalaGene00036;MamblycephalaGene00124;MamblycephalaGene00227;MamblycephalaGene00276;MamblycephalaGene00414;MamblycephalaGene00569;MamblycephalaGene00617;MamblycephalaGene00682;MamblycephalaGene00749;MamblycephalaGene00805;MamblycephalaGene00898;MamblycephalaGene00906;MamblycephalaGene01144;MamblycephalaGene01193;MamblycephalaGene01301;MamblycephalaGene01612;MamblycephalaGene01617;Mamblyce…
Biological Process	GO:0006793	phosphorus metabolic process	396	2096	1.90001e-05	0.00539785	MamblycephalaGene00036;MamblycephalaGene00124;MamblycephalaGene00227;MamblycephalaGene00276;MamblycephalaGene00414;MamblycephalaGene00569;MamblycephalaGene00617;MamblycephalaGene00682;MamblycephalaGene00749;MamblycephalaGene00805;MamblycephalaGene00898;MamblycephalaGene00906;MamblycephalaGene01144;MamblycephalaGene01193;MamblycephalaGene01301;MamblycephalaGene01612;MamblycephalaGene01617;Mamblyce…
Biological Process	GO:0009628	response to abiotic stimulus	82	335	1.94359e-05	0.00539785	MamblycephalaGene00134;MamblycephalaGene00206;MamblycephalaGene01595;MamblycephalaGene02002;MamblycephalaGene02132;MamblycephalaGene02166;MamblycephalaGene02729;MamblycephalaGene03193;MamblycephalaGene03199;MamblycephalaGene03646;MamblycephalaGene03889;MamblycephalaGene03995;MamblycephalaGene03996;MamblycephalaGene04071;MamblycephalaGene04404;MamblycephalaGene04645;MamblycephalaGene04799;Mamblyce…
Biological Process	GO:0006261	DNA-dependent DNA replication	25	68	1.96135e-05	0.00539785	MamblycephalaGene02807;MamblycephalaGene04122;MamblycephalaGene04159;MamblycephalaGene05797;MamblycephalaGene07226;MamblycephalaGene08449;MamblycephalaGene09196;MamblycephalaGene09693;MamblycephalaGene11189;MamblycephalaGene13306;MamblycephalaGene14179;MamblycephalaGene14529;MamblycephalaGene14767;MamblycephalaGene14878;MamblycephalaGene15089;MamblycephalaGene15103;MamblycephalaGene15442;Mamblyce…
Biological Process	GO:0035556	intracellular signal transduction	263	1329	2.36944e-05	0.00605466	MamblycephalaGene00027;MamblycephalaGene00036;MamblycephalaGene00041;MamblycephalaGene00227;MamblycephalaGene00414;MamblycephalaGene00749;MamblycephalaGene00805;MamblycephalaGene00806;MamblycephalaGene01144;MamblycephalaGene01172;MamblycephalaGene01506;MamblycephalaGene01580;MamblycephalaGene01599;MamblycephalaGene01617;MamblycephalaGene01649;MamblycephalaGene01656;MamblycephalaGene01871;Mamblyce…
Biological Process	GO:0033554	cellular response to stress	141	648	2.43159e-05	0.00605466	MamblycephalaGene00134;MamblycephalaGene00390;MamblycephalaGene00749;MamblycephalaGene00798;MamblycephalaGene00806;MamblycephalaGene00910;MamblycephalaGene00999;MamblycephalaGene01295;MamblycephalaGene01506;MamblycephalaGene01884;MamblycephalaGene02065;MamblycephalaGene02166;MamblycephalaGene02214;MamblycephalaGene02465;MamblycephalaGene03193;MamblycephalaGene03319;MamblycephalaGene03609;Mamblyce…
Biological Process	GO:0014070	response to organic cyclic compound	59	229	5.99418e-05	0.0142471	MamblycephalaGene01712;MamblycephalaGene02048;MamblycephalaGene02898;MamblycephalaGene03154;MamblycephalaGene03193;MamblycephalaGene03257;MamblycephalaGene03497;MamblycephalaGene04401;MamblycephalaGene04473;MamblycephalaGene04790;MamblycephalaGene04900;MamblycephalaGene05824;MamblycephalaGene06551;MamblycephalaGene06605;MamblycephalaGene07061;MamblycephalaGene07201;MamblycephalaGene07352;Mamblyce…
Biological Process	GO:0044711	single-organism biosynthetic process	178	865	6.39417e-05	0.014537	MamblycephalaGene00124;MamblycephalaGene00682;MamblycephalaGene00758;MamblycephalaGene00784;MamblycephalaGene01193;MamblycephalaGene01295;MamblycephalaGene01301;MamblycephalaGene01612;MamblycephalaGene01884;MamblycephalaGene01901;MamblycephalaGene01922;MamblycephalaGene02091;MamblycephalaGene02092;MamblycephalaGene02300;MamblycephalaGene02339;MamblycephalaGene02600;MamblycephalaGene02957;Mamblyce…
Biological Process	GO:0006950	response to stress	276	1430	9.47443e-05	0.0192609	MamblycephalaGene00027;MamblycephalaGene00036;MamblycephalaGene00134;MamblycephalaGene00206;MamblycephalaGene00227;MamblycephalaGene00390;MamblycephalaGene00749;MamblycephalaGene00798;MamblycephalaGene00805;MamblycephalaGene00806;MamblycephalaGene00910;MamblycephalaGene00999;MamblycephalaGene01295;MamblycephalaGene01506;MamblycephalaGene01595;MamblycephalaGene01777;MamblycephalaGene01884;Mamblyce…
Biological Process	GO:0000086	G2/M transition of mitotic cell cycle	12	24	9.57705e-05	0.0192609	MamblycephalaGene02002;MamblycephalaGene04444;MamblycephalaGene05526;MamblycephalaGene06246;MamblycephalaGene07525;MamblycephalaGene07894;MamblycephalaGene11263;MamblycephalaGene14878;MamblycephalaGene15089;MamblycephalaGene16767;MamblycephalaGene16901;MamblycephalaGene23718
Biological Process	GO:0044839	cell cycle G2/M phase transition	12	24	9.57705e-05	0.0192609	MamblycephalaGene02002;MamblycephalaGene04444;MamblycephalaGene05526;MamblycephalaGene06246;MamblycephalaGene07525;MamblycephalaGene07894;MamblycephalaGene11263;MamblycephalaGene14878;MamblycephalaGene15089;MamblycephalaGene16767;MamblycephalaGene16901;MamblycephalaGene23718
Biological Process	GO:0071897	DNA biosynthetic process	14	31	0.000103301	0.0200059	MamblycephalaGene01295;MamblycephalaGene05527;MamblycephalaGene05797;MamblycephalaGene07226;MamblycephalaGene08876;MamblycephalaGene09693;MamblycephalaGene11019;MamblycephalaGene11263;MamblycephalaGene13306;MamblycephalaGene14179;MamblycephalaGene15442;MamblycephalaGene17942;MamblycephalaGene19348;MamblycephalaGene22751
Biological Process	GO:0032870	cellular response to hormone stimulus	59	235	0.000130085	0.0242935	MamblycephalaGene00041;MamblycephalaGene01712;MamblycephalaGene02048;MamblycephalaGene02898;MamblycephalaGene02958;MamblycephalaGene03154;MamblycephalaGene03193;MamblycephalaGene03257;MamblycephalaGene03497;MamblycephalaGene04900;MamblycephalaGene05325;MamblycephalaGene05824;MamblycephalaGene06605;MamblycephalaGene07061;MamblycephalaGene07352;MamblycephalaGene07784;MamblycephalaGene07921;Mamblyce…
Biological Process	GO:1901607	alpha-amino acid biosynthetic process	23	68	0.000182074	0.0328298	MamblycephalaGene02957;MamblycephalaGene03794;MamblycephalaGene06016;MamblycephalaGene06234;MamblycephalaGene07529;MamblycephalaGene08511;MamblycephalaGene08735;MamblycephalaGene09488;MamblycephalaGene09544;MamblycephalaGene10074;MamblycephalaGene12390;MamblycephalaGene13100;MamblycephalaGene13625;MamblycephalaGene13756;MamblycephalaGene13760;MamblycephalaGene13784;MamblycephalaGene14284;Mamblyce…
Biological Process	GO:0015031	protein transport	125	588	0.000197628	0.0334538	MamblycephalaGene00041;MamblycephalaGene00162;MamblycephalaGene00348;MamblycephalaGene00653;MamblycephalaGene01002;MamblycephalaGene02092;MamblycephalaGene02523;MamblycephalaGene02815;MamblycephalaGene02888;MamblycephalaGene02997;MamblycephalaGene04244;MamblycephalaGene04420;MamblycephalaGene04424;MamblycephalaGene04855;MamblycephalaGene04945;MamblycephalaGene05310;MamblycephalaGene05459;Mamblyce…
Biological Process	GO:0071310	cellular response to organic substance	148	715	0.00019833	0.0334538	MamblycephalaGene00041;MamblycephalaGene00206;MamblycephalaGene00332;MamblycephalaGene00805;MamblycephalaGene01595;MamblycephalaGene01652;MamblycephalaGene01712;MamblycephalaGene01972;MamblycephalaGene02031;MamblycephalaGene02048;MamblycephalaGene02132;MamblycephalaGene02465;MamblycephalaGene02898;MamblycephalaGene02958;MamblycephalaGene03154;MamblycephalaGene03193;MamblycephalaGene03257;Mamblyce…
Biological Process	GO:0009725	response to hormone	62	255	0.000232802	0.0371714	MamblycephalaGene00041;MamblycephalaGene00180;MamblycephalaGene01712;MamblycephalaGene02048;MamblycephalaGene02898;MamblycephalaGene02958;MamblycephalaGene03154;MamblycephalaGene03193;MamblycephalaGene03257;MamblycephalaGene03497;MamblycephalaGene04401;MamblycephalaGene04900;MamblycephalaGene05325;MamblycephalaGene05824;MamblycephalaGene06605;MamblycephalaGene07061;MamblycephalaGene07352;Mamblyce…
Biological Process	GO:0070887	cellular response to chemical stimulus	170	841	0.000238422	0.0371714	MamblycephalaGene00041;MamblycephalaGene00206;MamblycephalaGene00332;MamblycephalaGene00805;MamblycephalaGene01595;MamblycephalaGene01652;MamblycephalaGene01712;MamblycephalaGene01972;MamblycephalaGene02031;MamblycephalaGene02048;MamblycephalaGene02132;MamblycephalaGene02338;MamblycephalaGene02465;MamblycephalaGene02848;MamblycephalaGene02898;MamblycephalaGene02958;MamblycephalaGene03069;Mamblyce…
Biological Process	GO:0080134	regulation of response to stress	52	205	0.000241696	0.0371714	MamblycephalaGene01506;MamblycephalaGene01777;MamblycephalaGene02092;MamblycephalaGene02214;MamblycephalaGene02892;MamblycephalaGene04106;MamblycephalaGene04248;MamblycephalaGene04401;MamblycephalaGene04814;MamblycephalaGene05325;MamblycephalaGene05350;MamblycephalaGene05546;MamblycephalaGene06142;MamblycephalaGene06551;MamblycephalaGene06676;MamblycephalaGene07581;MamblycephalaGene07586;Mamblyce…
Biological Process	GO:0006891	intra-Golgi vesicle-mediated transport	15	37	0.000257812	0.0376981	MamblycephalaGene02997;MamblycephalaGene03832;MamblycephalaGene06455;MamblycephalaGene06456;MamblycephalaGene09439;MamblycephalaGene10007;MamblycephalaGene10699;MamblycephalaGene11790;MamblycephalaGene13397;MamblycephalaGene15402;MamblycephalaGene16139;MamblycephalaGene16700;MamblycephalaGene17725;MamblycephalaGene20668;MamblycephalaGene22444
Biological Process	GO:0009410	response to xenobiotic stimulus	21	61	0.000259539	0.0376981	MamblycephalaGene02848;MamblycephalaGene03199;MamblycephalaGene04799;MamblycephalaGene05335;MamblycephalaGene06560;MamblycephalaGene07201;MamblycephalaGene07820;MamblycephalaGene09197;MamblycephalaGene09492;MamblycephalaGene10279;MamblycephalaGene10280;MamblycephalaGene10488;MamblycephalaGene10973;MamblycephalaGene11468;MamblycephalaGene11470;MamblycephalaGene15543;MamblycephalaGene15676;Mamblyce…
Biological Process	GO:0000122	negative regulation of transcription from RNA polymerase II promoter	34	120	0.000326313	0.046116	MamblycephalaGene04942;MamblycephalaGene05560;MamblycephalaGene06506;MamblycephalaGene06676;MamblycephalaGene07548;MamblycephalaGene07586;MamblycephalaGene07656;MamblycephalaGene08994;MamblycephalaGene09915;MamblycephalaGene10077;MamblycephalaGene10522;MamblycephalaGene10900;MamblycephalaGene11263;MamblycephalaGene11266;MamblycephalaGene11557;MamblycephalaGene11834;MamblycephalaGene12403;Mamblyce…
12 h vs 0 h
Cellular Component	GO ID	Description	out (2550)	All (15251)	pvalue	p.adjust	Genes
Cellular Component	GO:0005783	endoplasmic reticulum	214	640	3.55486e-26	2.77635e-23	MamblycephalaGene00104;MamblycephalaGene00290;MamblycephalaGene00339;MamblycephalaGene00587;MamblycephalaGene00731;MamblycephalaGene00859;MamblycephalaGene00863;MamblycephalaGene01193;MamblycephalaGene01212;MamblycephalaGene01301;MamblycephalaGene01670;MamblycephalaGene01805;MamblycephalaGene01901;MamblycephalaGene01923;MamblycephalaGene02065;MamblycephalaGene02091;MamblycephalaGene02182;Mamblyce…
Cellular Component	GO:0044432	endoplasmic reticulum part	153	433	1.43186e-21	5.5914e-19	MamblycephalaGene00104;MamblycephalaGene00290;MamblycephalaGene00587;MamblycephalaGene00731;MamblycephalaGene00859;MamblycephalaGene00863;MamblycephalaGene01193;MamblycephalaGene01212;MamblycephalaGene01301;MamblycephalaGene01670;MamblycephalaGene01901;MamblycephalaGene01923;MamblycephalaGene02091;MamblycephalaGene02182;MamblycephalaGene02235;MamblycephalaGene02288;MamblycephalaGene02429;Mamblyce…
Cellular Component	GO:0042175	nuclear outer membrane-endoplasmic reticulum membrane network	147	417	1.18139e-20	2.45546e-18	MamblycephalaGene00290;MamblycephalaGene00587;MamblycephalaGene00731;MamblycephalaGene00859;MamblycephalaGene00863;MamblycephalaGene01193;MamblycephalaGene01212;MamblycephalaGene01301;MamblycephalaGene01670;MamblycephalaGene01901;MamblycephalaGene01923;MamblycephalaGene02091;MamblycephalaGene02182;MamblycephalaGene02235;MamblycephalaGene02288;MamblycephalaGene02429;MamblycephalaGene02472;Mamblyce…
Cellular Component	GO:0005789	endoplasmic reticulum membrane	146	414	1.53938e-20	2.45546e-18	MamblycephalaGene00290;MamblycephalaGene00587;MamblycephalaGene00731;MamblycephalaGene00859;MamblycephalaGene00863;MamblycephalaGene01193;MamblycephalaGene01212;MamblycephalaGene01301;MamblycephalaGene01670;MamblycephalaGene01901;MamblycephalaGene01923;MamblycephalaGene02091;MamblycephalaGene02182;MamblycephalaGene02235;MamblycephalaGene02288;MamblycephalaGene02429;MamblycephalaGene02472;Mamblyce…
Cellular Component	GO:0005737	cytoplasm	1072	5190	1.572e-20	2.45546e-18	MamblycephalaGene00033;MamblycephalaGene00036;MamblycephalaGene00039;MamblycephalaGene00050;MamblycephalaGene00104;MamblycephalaGene00162;MamblycephalaGene00163;MamblycephalaGene00181;MamblycephalaGene00199;MamblycephalaGene00237;MamblycephalaGene00289;MamblycephalaGene00290;MamblycephalaGene00308;MamblycephalaGene00339;MamblycephalaGene00348;MamblycephalaGene00390;MamblycephalaGene00408;Mamblyce…
Cellular Component	GO:0012505	endomembrane system	369	1485	2.42289e-17	3.1538e-15	MamblycephalaGene00104;MamblycephalaGene00162;MamblycephalaGene00237;MamblycephalaGene00290;MamblycephalaGene00329;MamblycephalaGene00339;MamblycephalaGene00587;MamblycephalaGene00604;MamblycephalaGene00653;MamblycephalaGene00680;MamblycephalaGene00691;MamblycephalaGene00731;MamblycephalaGene00859;MamblycephalaGene00863;MamblycephalaGene01193;MamblycephalaGene01212;MamblycephalaGene01272;Mamblyce…
Cellular Component	GO:0044444	cytoplasmic part	713	3326	4.95175e-16	5.52474e-14	MamblycephalaGene00050;MamblycephalaGene00104;MamblycephalaGene00162;MamblycephalaGene00163;MamblycephalaGene00181;MamblycephalaGene00199;MamblycephalaGene00237;MamblycephalaGene00289;MamblycephalaGene00290;MamblycephalaGene00308;MamblycephalaGene00339;MamblycephalaGene00348;MamblycephalaGene00408;MamblycephalaGene00556;MamblycephalaGene00587;MamblycephalaGene00604;MamblycephalaGene00653;Mamblyce…
Cellular Component	GO:0098588	bounding membrane of organelle	242	923	3.30119e-14	3.22279e-12	MamblycephalaGene00237;MamblycephalaGene00290;MamblycephalaGene00408;MamblycephalaGene00587;MamblycephalaGene00604;MamblycephalaGene00653;MamblycephalaGene00658;MamblycephalaGene00731;MamblycephalaGene00806;MamblycephalaGene00859;MamblycephalaGene00863;MamblycephalaGene01193;MamblycephalaGene01212;MamblycephalaGene01272;MamblycephalaGene01301;MamblycephalaGene01670;MamblycephalaGene01729;Mamblyce…
Cellular Component	GO:0031090	organelle membrane	289	1195	3.78426e-12	3.2839e-10	MamblycephalaGene00199;MamblycephalaGene00237;MamblycephalaGene00289;MamblycephalaGene00290;MamblycephalaGene00329;MamblycephalaGene00408;MamblycephalaGene00587;MamblycephalaGene00604;MamblycephalaGene00653;MamblycephalaGene00658;MamblycephalaGene00731;MamblycephalaGene00806;MamblycephalaGene00859;MamblycephalaGene00863;MamblycephalaGene01193;MamblycephalaGene01212;MamblycephalaGene01272;Mamblyce…
Cellular Component	GO:0043227	membrane-bounded organelle	1106	5827	2.83577e-09	2.21473e-07	MamblycephalaGene00033;MamblycephalaGene00036;MamblycephalaGene00050;MamblycephalaGene00104;MamblycephalaGene00162;MamblycephalaGene00181;MamblycephalaGene00189;MamblycephalaGene00199;MamblycephalaGene00206;MamblycephalaGene00237;MamblycephalaGene00289;MamblycephalaGene00290;MamblycephalaGene00308;MamblycephalaGene00329;MamblycephalaGene00339;MamblycephalaGene00348;MamblycephalaGene00390;Mamblyce…
Cellular Component	GO:0043231	intracellular membrane-bounded organelle	1097	5778	3.33877e-09	2.37053e-07	MamblycephalaGene00033;MamblycephalaGene00036;MamblycephalaGene00050;MamblycephalaGene00104;MamblycephalaGene00162;MamblycephalaGene00181;MamblycephalaGene00189;MamblycephalaGene00199;MamblycephalaGene00237;MamblycephalaGene00289;MamblycephalaGene00290;MamblycephalaGene00308;MamblycephalaGene00329;MamblycephalaGene00339;MamblycephalaGene00348;MamblycephalaGene00390;MamblycephalaGene00408;Mamblyce…
Cellular Component	GO:0005622	intracellular	1652	9141	2.081e-08	1.35439e-06	MamblycephalaGene00027;MamblycephalaGene00033;MamblycephalaGene00036;MamblycephalaGene00039;MamblycephalaGene00050;MamblycephalaGene00104;MamblycephalaGene00162;MamblycephalaGene00163;MamblycephalaGene00181;MamblycephalaGene00189;MamblycephalaGene00199;MamblycephalaGene00237;MamblycephalaGene00273;MamblycephalaGene00289;MamblycephalaGene00290;MamblycephalaGene00308;MamblycephalaGene00329;Mamblyce…	phalaGene20207;MamblycephalaGene20217;MamblycephalaGene20242;MamblycephalaGene20254;MamblycephalaGene20260;MamblycephalaGene20284;MamblycephalaGene20288;MamblycephalaGene20306;MamblycephalaGene20325;MamblycephalaGene20348;MamblycephalaGene20349;MamblycephalaGene20406;MamblycephalaGene20411;MamblycephalaGene20427;MamblycephalaGene20434;MamblycephalaGene20443;MamblycephalaGene20446;MamblycephalaGen…
Cellular Component	GO:0044424	intracellular part	1537	8450	3.04485e-08	1.82925e-06	MamblycephalaGene00033;MamblycephalaGene00036;MamblycephalaGene00039;MamblycephalaGene00050;MamblycephalaGene00104;MamblycephalaGene00162;MamblycephalaGene00163;MamblycephalaGene00181;MamblycephalaGene00189;MamblycephalaGene00199;MamblycephalaGene00237;MamblycephalaGene00273;MamblycephalaGene00289;MamblycephalaGene00290;MamblycephalaGene00308;MamblycephalaGene00329;MamblycephalaGene00339;Mamblyce…	phalaGene22081;MamblycephalaGene22121;MamblycephalaGene22127;MamblycephalaGene22128;MamblycephalaGene22134;MamblycephalaGene22152;MamblycephalaGene22179;MamblycephalaGene22194;MamblycephalaGene22229;MamblycephalaGene22248;MamblycephalaGene22294;MamblycephalaGene22340;MamblycephalaGene22354;MamblycephalaGene22366;MamblycephalaGene22370;MamblycephalaGene22372;MamblycephalaGene22398;MamblycephalaGen…
Cellular Component	GO:0030684	preribosome	33	83	4.78749e-07	2.67073e-05	MamblycephalaGene00988;MamblycephalaGene01303;MamblycephalaGene01533;MamblycephalaGene01675;MamblycephalaGene01757;MamblycephalaGene04410;MamblycephalaGene04589;MamblycephalaGene05613;MamblycephalaGene06236;MamblycephalaGene07572;MamblycephalaGene07789;MamblycephalaGene08610;MamblycephalaGene09355;MamblycephalaGene10106;MamblycephalaGene11624;MamblycephalaGene11625;MamblycephalaGene11767;Mamblyce…
Cellular Component	GO:0005794	Golgi apparatus	125	503	1.50498e-06	7.83594e-05	MamblycephalaGene00162;MamblycephalaGene00237;MamblycephalaGene00587;MamblycephalaGene00604;MamblycephalaGene00653;MamblycephalaGene00680;MamblycephalaGene00691;MamblycephalaGene01871;MamblycephalaGene01922;MamblycephalaGene02092;MamblycephalaGene02288;MamblycephalaGene02408;MamblycephalaGene02997;MamblycephalaGene03832;MamblycephalaGene04965;MamblycephalaGene04988;MamblycephalaGene05293;Mamblyce…
Cellular Component	GO:0005730	nucleolus	60	210	1.11098e-05	0.000542299	MamblycephalaGene00988;MamblycephalaGene01171;MamblycephalaGene01303;MamblycephalaGene01409;MamblycephalaGene01533;MamblycephalaGene01675;MamblycephalaGene01757;MamblycephalaGene01921;MamblycephalaGene03312;MamblycephalaGene03632;MamblycephalaGene04099;MamblycephalaGene04401;MamblycephalaGene04589;MamblycephalaGene04755;MamblycephalaGene05613;MamblycephalaGene05629;MamblycephalaGene06236;Mamblyce…
Cellular Component	GO:0030137	COPI-coated vesicle	9	14	8.99248e-05	0.00413125	MamblycephalaGene02092;MamblycephalaGene02997;MamblycephalaGene09439;MamblycephalaGene10342;MamblycephalaGene10699;MamblycephalaGene13389;MamblycephalaGene13397;MamblycephalaGene16637;MamblycephalaGene22034
Cellular Component	GO:0005788	endoplasmic reticulum lumen	11	20	0.000106878	0.00463733	MamblycephalaGene00104;MamblycephalaGene00290;MamblycephalaGene07520;MamblycephalaGene09614;MamblycephalaGene10385;MamblycephalaGene12352;MamblycephalaGene12643;MamblycephalaGene13277;MamblycephalaGene15927;MamblycephalaGene16049;MamblycephalaGene21159
Cellular Component	GO:0043229	intracellular organelle	1210	6734	0.000133357	0.00548166	MamblycephalaGene00033;MamblycephalaGene00036;MamblycephalaGene00050;MamblycephalaGene00104;MamblycephalaGene00162;MamblycephalaGene00181;MamblycephalaGene00189;MamblycephalaGene00199;MamblycephalaGene00237;MamblycephalaGene00289;MamblycephalaGene00290;MamblycephalaGene00308;MamblycephalaGene00329;MamblycephalaGene00339;MamblycephalaGene00348;MamblycephalaGene00390;MamblycephalaGene00408;Mamblyce…
Cellular Component	GO:0008250	oligosaccharyltransferase complex	8	12	0.000158059	0.0056111	MamblycephalaGene01670;MamblycephalaGene02182;MamblycephalaGene02235;MamblycephalaGene03531;MamblycephalaGene11995;MamblycephalaGene15429;MamblycephalaGene18312;MamblycephalaGene23161
Cellular Component	GO:0030126	COPI vesicle coat	8	12	0.000158059	0.0056111	MamblycephalaGene02997;MamblycephalaGene09439;MamblycephalaGene10342;MamblycephalaGene10699;MamblycephalaGene13389;MamblycephalaGene13397;MamblycephalaGene16637;MamblycephalaGene22034
Cellular Component	GO:0030663	COPI-coated vesicle membrane	8	12	0.000158059	0.0056111	MamblycephalaGene02997;MamblycephalaGene09439;MamblycephalaGene10342;MamblycephalaGene10699;MamblycephalaGene13389;MamblycephalaGene13397;MamblycephalaGene16637;MamblycephalaGene22034
Cellular Component	GO:0030894	replisome	7	10	0.00027159	0.00883798	MamblycephalaGene07226;MamblycephalaGene11189;MamblycephalaGene11763;MamblycephalaGene14179;MamblycephalaGene17732;MamblycephalaGene17942;MamblycephalaGene19685
Cellular Component	GO:0043601	nuclear replisome	7	10	0.00027159	0.00883798	MamblycephalaGene07226;MamblycephalaGene11189;MamblycephalaGene11763;MamblycephalaGene14179;MamblycephalaGene17732;MamblycephalaGene17942;MamblycephalaGene19685
Cellular Component	GO:0030176	integral component of endoplasmic reticulum membrane	28	88	0.000357311	0.0111624	MamblycephalaGene00587;MamblycephalaGene00859;MamblycephalaGene01193;MamblycephalaGene01901;MamblycephalaGene01923;MamblycephalaGene02091;MamblycephalaGene02288;MamblycephalaGene03156;MamblycephalaGene04216;MamblycephalaGene04244;MamblycephalaGene04538;MamblycephalaGene05355;MamblycephalaGene07165;MamblycephalaGene07590;MamblycephalaGene09911;MamblycephalaGene11160;MamblycephalaGene12066;Mamblyce…
Cellular Component	GO:0005777	peroxisome	24	73	0.000539312	0.0155307	MamblycephalaGene00308;MamblycephalaGene02092;MamblycephalaGene03318;MamblycephalaGene06516;MamblycephalaGene08131;MamblycephalaGene08949;MamblycephalaGene09077;MamblycephalaGene09429;MamblycephalaGene09525;MamblycephalaGene10096;MamblycephalaGene11199;MamblycephalaGene12105;MamblycephalaGene12390;MamblycephalaGene12745;MamblycephalaGene14614;MamblycephalaGene15908;MamblycephalaGene15993;Mamblyce…
Cellular Component	GO:0042579	microbody	24	73	0.000539312	0.0155307	MamblycephalaGene00308;MamblycephalaGene02092;MamblycephalaGene03318;MamblycephalaGene06516;MamblycephalaGene08131;MamblycephalaGene08949;MamblycephalaGene09077;MamblycephalaGene09429;MamblycephalaGene09525;MamblycephalaGene10096;MamblycephalaGene11199;MamblycephalaGene12105;MamblycephalaGene12390;MamblycephalaGene12745;MamblycephalaGene14614;MamblycephalaGene15908;MamblycephalaGene15993;Mamblyce…
Cellular Component	GO:0043226	organelle	1222	6858	0.000556797	0.0155307	MamblycephalaGene00033;MamblycephalaGene00036;MamblycephalaGene00050;MamblycephalaGene00104;MamblycephalaGene00162;MamblycephalaGene00181;MamblycephalaGene00189;MamblycephalaGene00199;MamblycephalaGene00206;MamblycephalaGene00237;MamblycephalaGene00289;MamblycephalaGene00290;MamblycephalaGene00308;MamblycephalaGene00329;MamblycephalaGene00339;MamblycephalaGene00348;MamblycephalaGene00390;Mamblyce…
Cellular Component	GO:0032040	small-subunit processome	16	42	0.000744744	0.0200567	MamblycephalaGene01303;MamblycephalaGene01533;MamblycephalaGene01675;MamblycephalaGene01757;MamblycephalaGene04589;MamblycephalaGene08610;MamblycephalaGene11971;MamblycephalaGene12252;MamblycephalaGene12864;MamblycephalaGene13705;MamblycephalaGene14748;MamblycephalaGene14811;MamblycephalaGene15121;MamblycephalaGene15631;MamblycephalaGene15905;MamblycephalaGene24388
Cellular Component	GO:0005658	alpha DNA polymerase:primase complex	4	4	0.000780038	0.020307	MamblycephalaGene11189;MamblycephalaGene14179;MamblycephalaGene17732;MamblycephalaGene19685
Cellular Component	GO:0030135	coated vesicle	20	59	0.000989636	0.0249325	MamblycephalaGene02092;MamblycephalaGene02523;MamblycephalaGene02997;MamblycephalaGene05310;MamblycephalaGene08833;MamblycephalaGene09439;MamblycephalaGene09732;MamblycephalaGene10342;MamblycephalaGene10699;MamblycephalaGene11841;MamblycephalaGene12839;MamblycephalaGene13382;MamblycephalaGene13389;MamblycephalaGene13397;MamblycephalaGene14281;MamblycephalaGene16637;MamblycephalaGene16819;Mamblyce…
Cellular Component	GO:0031227	intrinsic component of endoplasmic reticulum membrane	28	94	0.00114852	0.0264493	MamblycephalaGene00587;MamblycephalaGene00859;MamblycephalaGene01193;MamblycephalaGene01901;MamblycephalaGene01923;MamblycephalaGene02091;MamblycephalaGene02288;MamblycephalaGene03156;MamblycephalaGene04216;MamblycephalaGene04244;MamblycephalaGene04538;MamblycephalaGene05355;MamblycephalaGene07165;MamblycephalaGene07590;MamblycephalaGene09911;MamblycephalaGene11160;MamblycephalaGene12066;Mamblyce…
Cellular Component	GO:0005779	integral component of peroxisomal membrane	6	9	0.00115144	0.0264493	MamblycephalaGene06516;MamblycephalaGene09429;MamblycephalaGene09525;MamblycephalaGene14614;MamblycephalaGene19992;MamblycephalaGene23832
Cellular Component	GO:0031231	intrinsic component of peroxisomal membrane	6	9	0.00115144	0.0264493	MamblycephalaGene06516;MamblycephalaGene09429;MamblycephalaGene09525;MamblycephalaGene14614;MamblycephalaGene19992;MamblycephalaGene23832
Cellular Component	GO:0030686	90S preribosome	14	37	0.00169811	0.0378922	MamblycephalaGene01303;MamblycephalaGene01533;MamblycephalaGene01675;MamblycephalaGene01757;MamblycephalaGene04410;MamblycephalaGene04589;MamblycephalaGene05613;MamblycephalaGene08610;MamblycephalaGene10106;MamblycephalaGene12252;MamblycephalaGene12377;MamblycephalaGene13707;MamblycephalaGene14748;MamblycephalaGene15905
Cellular Component	GO:0005876	spindle microtubule	8	16	0.00218188	0.0473346	MamblycephalaGene02002;MamblycephalaGene06459;MamblycephalaGene08724;MamblycephalaGene10281;MamblycephalaGene13620;MamblycephalaGene15890;MamblycephalaGene17139;MamblycephalaGene17722
Cellular Component	GO:0031301	integral component of organelle membrane	46	183	0.0023071	0.0486984	MamblycephalaGene00587;MamblycephalaGene00859;MamblycephalaGene01193;MamblycephalaGene01901;MamblycephalaGene01923;MamblycephalaGene02091;MamblycephalaGene02288;MamblycephalaGene03156;MamblycephalaGene04216;MamblycephalaGene04244;MamblycephalaGene04538;MamblycephalaGene05310;MamblycephalaGene05355;MamblycephalaGene06516;MamblycephalaGene06696;MamblycephalaGene06945;MamblycephalaGene07165;Mamblyce…
Cellular Component	GO:0044431	Golgi apparatus part	77	339	0.0024256	0.0498525	MamblycephalaGene00237;MamblycephalaGene00587;MamblycephalaGene00604;MamblycephalaGene00653;MamblycephalaGene02092;MamblycephalaGene02288;MamblycephalaGene02997;MamblycephalaGene03832;MamblycephalaGene04965;MamblycephalaGene05310;MamblycephalaGene05355;MamblycephalaGene05799;MamblycephalaGene06456;MamblycephalaGene06790;MamblycephalaGene06945;MamblycephalaGene07165;MamblycephalaGene07512;Mamblyce…
Molecular Function	GO ID	Description	out (2741)	All (16063)	pvalue	p.adjust	Genes
Molecular Function	GO:0016491	oxidoreductase activity	276	825	4.30045e-32	9.62441e-29	MamblycephalaGene00015;MamblycephalaGene00179;MamblycephalaGene00180;MamblycephalaGene00199;MamblycephalaGene00234;MamblycephalaGene00253;MamblycephalaGene00289;MamblycephalaGene00394;MamblycephalaGene00476;MamblycephalaGene00556;MamblycephalaGene00831;MamblycephalaGene00863;MamblycephalaGene01050;MamblycephalaGene01155;MamblycephalaGene01240;MamblycephalaGene01292;MamblycephalaGene01301;Mamblyce…
Molecular Function	GO:0003824	catalytic activity	1438	6821	3.79665e-31	4.24846e-28	MamblycephalaGene00015;MamblycephalaGene00033;MamblycephalaGene00039;MamblycephalaGene00104;MamblycephalaGene00129;MamblycephalaGene00179;MamblycephalaGene00180;MamblycephalaGene00181;MamblycephalaGene00198;MamblycephalaGene00199;MamblycephalaGene00234;MamblycephalaGene00253;MamblycephalaGene00289;MamblycephalaGene00290;MamblycephalaGene00308;MamblycephalaGene00332;MamblycephalaGene00347;Mamblyce…	brama_amblycephala_newGene_39870;Megalobrama_amblycephala_newGene_45870;Megalobrama_amblycephala_newGene_46627;Megalobrama_amblycephala_newGene_47490;Megalobrama_amblycephala_newGene_49738;Megalobrama_amblycephala_newGene_51070;Megalobrama_amblycephala_newGene_52447;Megalobrama_amblycephala_newGene_5519;Megalobrama_amblycephala_newGene_58595;Megalobrama_amblycephala_newGene_60387;Megalobrama_ambl…
Molecular Function	GO:0048037	cofactor binding	93	258	1.24012e-13	9.25126e-11	MamblycephalaGene00476;MamblycephalaGene00556;MamblycephalaGene01040;MamblycephalaGene01054;MamblycephalaGene01155;MamblycephalaGene01292;MamblycephalaGene02034;MamblycephalaGene02044;MamblycephalaGene02472;MamblycephalaGene02957;MamblycephalaGene03318;MamblycephalaGene03606;MamblycephalaGene03839;MamblycephalaGene03887;MamblycephalaGene04171;MamblycephalaGene04442;MamblycephalaGene04796;Mamblyce…
Molecular Function	GO:0050662	coenzyme binding	65	181	7.13308e-10	3.99096e-07	MamblycephalaGene00556;MamblycephalaGene01155;MamblycephalaGene01292;MamblycephalaGene02034;MamblycephalaGene02472;MamblycephalaGene03318;MamblycephalaGene03887;MamblycephalaGene04171;MamblycephalaGene04442;MamblycephalaGene04934;MamblycephalaGene05699;MamblycephalaGene05966;MamblycephalaGene05984;MamblycephalaGene06061;MamblycephalaGene06241;MamblycephalaGene06371;MamblycephalaGene06692;Mamblyce…
Molecular Function	GO:0016829	lyase activity	63	182	6.86232e-09	3.07158e-06	MamblycephalaGene00764;MamblycephalaGene02044;MamblycephalaGene02262;MamblycephalaGene02333;MamblycephalaGene02936;MamblycephalaGene02957;MamblycephalaGene03142;MamblycephalaGene03340;MamblycephalaGene03494;MamblycephalaGene03683;MamblycephalaGene03911;MamblycephalaGene04052;MamblycephalaGene04267;MamblycephalaGene04796;MamblycephalaGene04936;MamblycephalaGene04965;MamblycephalaGene05357;Mamblyce…
Molecular Function	GO:0046906	tetrapyrrole binding	54	150	1.74366e-08	6.50385e-06	MamblycephalaGene00234;MamblycephalaGene00835;MamblycephalaGene01570;MamblycephalaGene02338;MamblycephalaGene02678;MamblycephalaGene02851;MamblycephalaGene02957;MamblycephalaGene03036;MamblycephalaGene03142;MamblycephalaGene03188;MamblycephalaGene03751;MamblycephalaGene04499;MamblycephalaGene05711;MamblycephalaGene06241;MamblycephalaGene06515;MamblycephalaGene06583;MamblycephalaGene07820;Mamblyce…
Molecular Function	GO:0020037	heme binding	52	143	2.1637e-08	6.80716e-06	MamblycephalaGene00234;MamblycephalaGene00835;MamblycephalaGene01570;MamblycephalaGene02338;MamblycephalaGene02678;MamblycephalaGene02851;MamblycephalaGene02957;MamblycephalaGene03036;MamblycephalaGene03142;MamblycephalaGene03188;MamblycephalaGene04499;MamblycephalaGene05711;MamblycephalaGene06241;MamblycephalaGene06515;MamblycephalaGene06583;MamblycephalaGene07820;MamblycephalaGene08131;Mamblyce…
Molecular Function	GO:0016614	oxidoreductase activity, acting on CH-OH group of donors	48	128	2.4333e-08	6.80716e-06	MamblycephalaGene03318;MamblycephalaGene03408;MamblycephalaGene03496;MamblycephalaGene03887;MamblycephalaGene03950;MamblycephalaGene04442;MamblycephalaGene05605;MamblycephalaGene05981;MamblycephalaGene06061;MamblycephalaGene06784;MamblycephalaGene07195;MamblycephalaGene07472;MamblycephalaGene08142;MamblycephalaGene08316;MamblycephalaGene08495;MamblycephalaGene08496;MamblycephalaGene09048;Mamblyce…
Molecular Function	GO:0016616	oxidoreductase activity, acting on the CH-OH group of donors, NAD or NADP as acceptor	42	109	7.3408e-08	1.82541e-05	MamblycephalaGene03408;MamblycephalaGene03887;MamblycephalaGene03950;MamblycephalaGene04442;MamblycephalaGene05605;MamblycephalaGene05981;MamblycephalaGene06061;MamblycephalaGene06784;MamblycephalaGene08142;MamblycephalaGene08316;MamblycephalaGene08495;MamblycephalaGene08496;MamblycephalaGene09563;MamblycephalaGene09934;MamblycephalaGene10441;MamblycephalaGene11027;MamblycephalaGene11961;Mamblyce…
Molecular Function	GO:0016627	oxidoreductase activity, acting on the CH-CH group of donors	31	71	1.38161e-07	3.09203e-05	MamblycephalaGene00863;MamblycephalaGene01155;MamblycephalaGene03916;MamblycephalaGene04524;MamblycephalaGene05605;MamblycephalaGene05981;MamblycephalaGene06648;MamblycephalaGene06692;MamblycephalaGene07116;MamblycephalaGene10102;MamblycephalaGene10145;MamblycephalaGene10547;MamblycephalaGene10973;MamblycephalaGene11163;MamblycephalaGene11334;MamblycephalaGene11362;MamblycephalaGene11440;Mamblyce…
Molecular Function	GO:0016705	oxidoreductase activity, acting on paired donors, with incorporation or reduction of molecular oxygen	66	213	3.73958e-07	7.60835e-05	MamblycephalaGene00234;MamblycephalaGene01050;MamblycephalaGene01292;MamblycephalaGene01738;MamblycephalaGene01894;MamblycephalaGene02429;MamblycephalaGene02472;MamblycephalaGene02678;MamblycephalaGene02851;MamblycephalaGene03069;MamblycephalaGene03188;MamblycephalaGene03249;MamblycephalaGene04499;MamblycephalaGene05711;MamblycephalaGene05746;MamblycephalaGene06515;MamblycephalaGene06583;Mamblyce…
Molecular Function	GO:0005506	iron ion binding	58	190	3.15303e-06	0.000567397	MamblycephalaGene00234;MamblycephalaGene01738;MamblycephalaGene02851;MamblycephalaGene03069;MamblycephalaGene03188;MamblycephalaGene03249;MamblycephalaGene04396;MamblycephalaGene04499;MamblycephalaGene05711;MamblycephalaGene05746;MamblycephalaGene06515;MamblycephalaGene06583;MamblycephalaGene06951;MamblycephalaGene07195;MamblycephalaGene07433;MamblycephalaGene07820;MamblycephalaGene08513;Mamblyce…
Molecular Function	GO:0004497	monooxygenase activity	49	152	3.33128e-06	0.000567397	MamblycephalaGene00234;MamblycephalaGene01292;MamblycephalaGene02472;MamblycephalaGene02851;MamblycephalaGene03069;MamblycephalaGene03188;MamblycephalaGene04499;MamblycephalaGene05711;MamblycephalaGene06515;MamblycephalaGene06583;MamblycephalaGene06670;MamblycephalaGene06751;MamblycephalaGene07820;MamblycephalaGene08513;MamblycephalaGene09352;MamblycephalaGene09398;MamblycephalaGene09513;Mamblyce…
Molecular Function	GO:0016769	transferase activity, transferring nitrogenous groups	16	29	3.5494e-06	0.000567397	MamblycephalaGene02044;MamblycephalaGene06485;MamblycephalaGene07827;MamblycephalaGene08704;MamblycephalaGene09003;MamblycephalaGene11333;MamblycephalaGene11608;MamblycephalaGene11687;MamblycephalaGene12390;MamblycephalaGene12847;MamblycephalaGene14204;MamblycephalaGene17521;MamblycephalaGene21687;MamblycephalaGene22152;MamblycephalaGene23183;MamblycephalaGene24527
Molecular Function	GO:0004364	glutathione transferase activity	18	37	9.24359e-06	0.00137914	MamblycephalaGene00355;MamblycephalaGene01028;MamblycephalaGene01029;MamblycephalaGene07897;MamblycephalaGene09097;MamblycephalaGene10279;MamblycephalaGene10280;MamblycephalaGene11371;MamblycephalaGene14587;MamblycephalaGene15263;MamblycephalaGene15397;MamblycephalaGene17805;MamblycephalaGene17920;MamblycephalaGene22046;MamblycephalaGene23058;MamblycephalaGene23059;MamblycephalaGene24260;Mamblyce…
Molecular Function	GO:0004312	fatty acid synthase activity	10	15	2.68421e-05	0.0035485	MamblycephalaGene02091;MamblycephalaGene04216;MamblycephalaGene04538;MamblycephalaGene10889;MamblycephalaGene13610;MamblycephalaGene14064;MamblycephalaGene16690;MamblycephalaGene19728;MamblycephalaGene22294;MamblycephalaGene23199
Molecular Function	GO:0016765	transferase activity, transferring alkyl or aryl (other than methyl) groups	27	72	2.69547e-05	0.0035485	MamblycephalaGene00355;MamblycephalaGene01028;MamblycephalaGene01029;MamblycephalaGene07878;MamblycephalaGene07897;MamblycephalaGene09097;MamblycephalaGene09398;MamblycephalaGene10279;MamblycephalaGene10280;MamblycephalaGene10595;MamblycephalaGene10935;MamblycephalaGene11371;MamblycephalaGene12075;MamblycephalaGene14587;MamblycephalaGene15263;MamblycephalaGene15397;MamblycephalaGene15863;Mamblyce…
Molecular Function	GO:0003756	protein disulfide isomerase activity	11	18	3.43044e-05	0.00383866	MamblycephalaGene01805;MamblycephalaGene02065;MamblycephalaGene03319;MamblycephalaGene03359;MamblycephalaGene06625;MamblycephalaGene09546;MamblycephalaGene09614;MamblycephalaGene13559;MamblycephalaGene15040;MamblycephalaGene16961;MamblycephalaGene22179
Molecular Function	GO:0016646	oxidoreductase activity, acting on the CH-NH group of donors, NAD or NADP as acceptor	11	18	3.43044e-05	0.00383866	MamblycephalaGene00831;MamblycephalaGene05966;MamblycephalaGene06234;MamblycephalaGene06419;MamblycephalaGene07529;MamblycephalaGene09488;MamblycephalaGene10634;MamblycephalaGene11660;MamblycephalaGene16118;MamblycephalaGene19701;MamblycephalaGene23565
Molecular Function	GO:0016864	intramolecular oxidoreductase activity, transposing S-S bonds	11	18	3.43044e-05	0.00383866	MamblycephalaGene01805;MamblycephalaGene02065;MamblycephalaGene03319;MamblycephalaGene03359;MamblycephalaGene06625;MamblycephalaGene09546;MamblycephalaGene09614;MamblycephalaGene13559;MamblycephalaGene15040;MamblycephalaGene16961;MamblycephalaGene22179
Molecular Function	GO:0008483	transaminase activity	14	27	3.7154e-05	0.00395955	MamblycephalaGene02044;MamblycephalaGene06485;MamblycephalaGene08704;MamblycephalaGene11333;MamblycephalaGene11608;MamblycephalaGene11687;MamblycephalaGene12390;MamblycephalaGene12847;MamblycephalaGene14204;MamblycephalaGene17521;MamblycephalaGene21687;MamblycephalaGene22152;MamblycephalaGene23183;MamblycephalaGene24527
Molecular Function	GO:0016860	intramolecular oxidoreductase activity	19	44	4.36516e-05	0.00444056	MamblycephalaGene00450;MamblycephalaGene01805;MamblycephalaGene02065;MamblycephalaGene03319;MamblycephalaGene03359;MamblycephalaGene05846;MamblycephalaGene06625;MamblycephalaGene09138;MamblycephalaGene09546;MamblycephalaGene09614;MamblycephalaGene13559;MamblycephalaGene13784;MamblycephalaGene14923;MamblycephalaGene15040;MamblycephalaGene15258;MamblycephalaGene15467;MamblycephalaGene16961;Mamblyce…
Molecular Function	GO:0016903	oxidoreductase activity, acting on the aldehyde or oxo group of donors	18	41	5.29154e-05	0.00494448	MamblycephalaGene00015;MamblycephalaGene04768;MamblycephalaGene04934;MamblycephalaGene06234;MamblycephalaGene07195;MamblycephalaGene07499;MamblycephalaGene09003;MamblycephalaGene10568;MamblycephalaGene10634;MamblycephalaGene11372;MamblycephalaGene12268;MamblycephalaGene13052;MamblycephalaGene16118;MamblycephalaGene17306;MamblycephalaGene19700;MamblycephalaGene19711;MamblycephalaGene20093;Mamblyce…
Molecular Function	GO:0004879	RNA polymerase II transcription factor activity, ligand-activated sequence-specific DNA binding	24	63	5.52333e-05	0.00494448	MamblycephalaGene02048;MamblycephalaGene02419;MamblycephalaGene03154;MamblycephalaGene03257;MamblycephalaGene03497;MamblycephalaGene04900;MamblycephalaGene05735;MamblycephalaGene05824;MamblycephalaGene07061;MamblycephalaGene07921;MamblycephalaGene08906;MamblycephalaGene10392;MamblycephalaGene12325;MamblycephalaGene14151;MamblycephalaGene14620;MamblycephalaGene15967;MamblycephalaGene16685;Mamblyce…
Molecular Function	GO:0098531	transcription factor activity, direct ligand regulated sequence-specific DNA binding	24	63	5.52333e-05	0.00494448	MamblycephalaGene02048;MamblycephalaGene02419;MamblycephalaGene03154;MamblycephalaGene03257;MamblycephalaGene03497;MamblycephalaGene04900;MamblycephalaGene05735;MamblycephalaGene05824;MamblycephalaGene07061;MamblycephalaGene07921;MamblycephalaGene08906;MamblycephalaGene10392;MamblycephalaGene12325;MamblycephalaGene14151;MamblycephalaGene14620;MamblycephalaGene15967;MamblycephalaGene16685;Mamblyce…
Molecular Function	GO:0016853	isomerase activity	43	142	6.94293e-05	0.00585117	MamblycephalaGene00450;MamblycephalaGene01805;MamblycephalaGene02065;MamblycephalaGene03176;MamblycephalaGene03319;MamblycephalaGene03359;MamblycephalaGene03632;MamblycephalaGene04782;MamblycephalaGene05317;MamblycephalaGene05438;MamblycephalaGene05755;MamblycephalaGene05846;MamblycephalaGene06625;MamblycephalaGene09138;MamblycephalaGene09299;MamblycephalaGene09546;MamblycephalaGene09614;Mamblyce…
Molecular Function	GO:1901505	carbohydrate derivative transporter activity	12	22	7.07326e-05	0.00585117	MamblycephalaGene00587;MamblycephalaGene01264;MamblycephalaGene01956;MamblycephalaGene02288;MamblycephalaGene07165;MamblycephalaGene07355;MamblycephalaGene07590;MamblycephalaGene08682;MamblycephalaGene11556;MamblycephalaGene14683;MamblycephalaGene14709;MamblycephalaGene18448
Molecular Function	GO:0051287	NAD binding	20	49	7.3205e-05	0.00585117	MamblycephalaGene03887;MamblycephalaGene04442;MamblycephalaGene05984;MamblycephalaGene06061;MamblycephalaGene06784;MamblycephalaGene07195;MamblycephalaGene07240;MamblycephalaGene08142;MamblycephalaGene09003;MamblycephalaGene11027;MamblycephalaGene11961;MamblycephalaGene13320;MamblycephalaGene13966;MamblycephalaGene14795;MamblycephalaGene15077;MamblycephalaGene15350;MamblycephalaGene15553;Mamblyce…
Molecular Function	GO:0016620	oxidoreductase activity, acting on the aldehyde or oxo group of donors, NAD or NADP as acceptor	14	29	0.000102177	0.00788293	MamblycephalaGene00015;MamblycephalaGene06234;MamblycephalaGene07499;MamblycephalaGene09003;MamblycephalaGene10634;MamblycephalaGene11372;MamblycephalaGene12268;MamblycephalaGene13052;MamblycephalaGene16118;MamblycephalaGene17306;MamblycephalaGene19700;MamblycephalaGene19711;MamblycephalaGene20093;MamblycephalaGene21989
Molecular Function	GO:0004579	dolichyl-diphosphooligosaccharide-protein glycotransferase activity	7	9	0.000109192	0.00788293	MamblycephalaGene02182;MamblycephalaGene02235;MamblycephalaGene03531;MamblycephalaGene11995;MamblycephalaGene15429;MamblycephalaGene18312;MamblycephalaGene23161
Molecular Function	GO:0015605	organophosphate ester transmembrane transporter activity	7	9	0.000109192	0.00788293	MamblycephalaGene00587;MamblycephalaGene01956;MamblycephalaGene02288;MamblycephalaGene07165;MamblycephalaGene07590;MamblycephalaGene11556;MamblycephalaGene14709
Molecular Function	GO:0016641	oxidoreductase activity, acting on the CH-NH2 group of donors, oxygen as acceptor	10	17	0.000124613	0.00822509	MamblycephalaGene00476;MamblycephalaGene03839;MamblycephalaGene06371;MamblycephalaGene08831;MamblycephalaGene09724;MamblycephalaGene12903;MamblycephalaGene13019;MamblycephalaGene14611;MamblycephalaGene16288;MamblycephalaGene20433
Molecular Function	GO:0003707	steroid hormone receptor activity	31	94	0.000124664	0.00822509	MamblycephalaGene02048;MamblycephalaGene02419;MamblycephalaGene03154;MamblycephalaGene03257;MamblycephalaGene03497;MamblycephalaGene04900;MamblycephalaGene05735;MamblycephalaGene05824;MamblycephalaGene06605;MamblycephalaGene07061;MamblycephalaGene07921;MamblycephalaGene08906;MamblycephalaGene10392;MamblycephalaGene12325;MamblycephalaGene13992;MamblycephalaGene14151;MamblycephalaGene14515;Mamblyce…
Molecular Function	GO:0016645	oxidoreductase activity, acting on the CH-NH group of donors	12	23	0.000124957	0.00822509	MamblycephalaGene00556;MamblycephalaGene00831;MamblycephalaGene05966;MamblycephalaGene06234;MamblycephalaGene06419;MamblycephalaGene07529;MamblycephalaGene09488;MamblycephalaGene10634;MamblycephalaGene11660;MamblycephalaGene16118;MamblycephalaGene19701;MamblycephalaGene23565
Molecular Function	GO:0005319	lipid transporter activity	27	78	0.000134124	0.0085763	MamblycephalaGene01264;MamblycephalaGene04251;MamblycephalaGene04252;MamblycephalaGene04885;MamblycephalaGene06191;MamblycephalaGene07515;MamblycephalaGene09077;MamblycephalaGene10096;MamblycephalaGene10331;MamblycephalaGene10397;MamblycephalaGene10933;MamblycephalaGene10966;MamblycephalaGene12426;MamblycephalaGene13408;MamblycephalaGene14683;MamblycephalaGene15907;MamblycephalaGene16388;Mamblyce…
Molecular Function	GO:0008395	steroid hydroxylase activity	17	41	0.000199969	0.0124314	MamblycephalaGene02851;MamblycephalaGene03069;MamblycephalaGene04499;MamblycephalaGene06515;MamblycephalaGene06583;MamblycephalaGene09513;MamblycephalaGene09514;MamblycephalaGene10419;MamblycephalaGene10701;MamblycephalaGene14796;MamblycephalaGene17506;MamblycephalaGene18451;MamblycephalaGene19750;MamblycephalaGene20423;MamblycephalaGene21151;MamblycephalaGene21247;Megalobrama_amblycephala_newGen…
Molecular Function	GO:0030170	pyridoxal phosphate binding	22	60	0.000213665	0.0129238	MamblycephalaGene01040;MamblycephalaGene01054;MamblycephalaGene02044;MamblycephalaGene02957;MamblycephalaGene03606;MamblycephalaGene06485;MamblycephalaGene07296;MamblycephalaGene07350;MamblycephalaGene11362;MamblycephalaGene11687;MamblycephalaGene12362;MamblycephalaGene12381;MamblycephalaGene12847;MamblycephalaGene13884;MamblycephalaGene14204;MamblycephalaGene18042;MamblycephalaGene18308;Mamblyce…
Molecular Function	GO:0016810	hydrolase activity, acting on carbon-nitrogen (but not peptide) bonds	35	115	0.000283029	0.0166689	MamblycephalaGene00674;MamblycephalaGene00765;MamblycephalaGene00831;MamblycephalaGene00852;MamblycephalaGene01278;MamblycephalaGene01858;MamblycephalaGene03151;MamblycephalaGene04052;MamblycephalaGene06300;MamblycephalaGene06447;MamblycephalaGene07240;MamblycephalaGene08166;MamblycephalaGene08254;MamblycephalaGene08511;MamblycephalaGene09488;MamblycephalaGene09544;MamblycephalaGene09977;Mamblyce…
Molecular Function	GO:0016638	oxidoreductase activity, acting on the CH-NH2 group of donors	13	28	0.000294933	0.0169246	MamblycephalaGene00476;MamblycephalaGene03494;MamblycephalaGene03839;MamblycephalaGene06371;MamblycephalaGene08831;MamblycephalaGene09724;MamblycephalaGene12903;MamblycephalaGene13019;MamblycephalaGene14611;MamblycephalaGene15953;MamblycephalaGene16288;MamblycephalaGene17750;MamblycephalaGene20433
Molecular Function	GO:0016712	oxidoreductase activity, acting on paired donors, with incorporation or reduction of molecular oxygen, reduced flavin or flavoprotein as one donor, and incorporation of one atom of oxygen	12	25	0.000343338	0.0192097	MamblycephalaGene06515;MamblycephalaGene06583;MamblycephalaGene07820;MamblycephalaGene09513;MamblycephalaGene09514;MamblycephalaGene10501;MamblycephalaGene14796;MamblycephalaGene18451;MamblycephalaGene21151;MamblycephalaGene21247;MamblycephalaGene21406;Megalobrama_amblycephala_newGene_12302
Molecular Function	GO:0016835	carbon-oxygen lyase activity	22	62	0.000366044	0.0199807	MamblycephalaGene00764;MamblycephalaGene02044;MamblycephalaGene02333;MamblycephalaGene02957;MamblycephalaGene03340;MamblycephalaGene04052;MamblycephalaGene05357;MamblycephalaGene05421;MamblycephalaGene07296;MamblycephalaGene10113;MamblycephalaGene10444;MamblycephalaGene11409;MamblycephalaGene13610;MamblycephalaGene14277;MamblycephalaGene14578;MamblycephalaGene15090;MamblycephalaGene16082;Mamblyce…
Molecular Function	GO:0050660	flavin adenine dinucleotide binding	26	79	0.000439802	0.0234352	MamblycephalaGene00556;MamblycephalaGene01155;MamblycephalaGene01292;MamblycephalaGene02034;MamblycephalaGene02472;MamblycephalaGene06241;MamblycephalaGene06371;MamblycephalaGene06692;MamblycephalaGene07195;MamblycephalaGene07472;MamblycephalaGene09048;MamblycephalaGene10145;MamblycephalaGene10547;MamblycephalaGene10973;MamblycephalaGene11418;MamblycephalaGene11419;MamblycephalaGene12105;Mamblyce…
Molecular Function	GO:0016758	transferase activity, transferring hexosyl groups	56	214	0.000485835	0.025286	MamblycephalaGene00604;MamblycephalaGene01054;MamblycephalaGene01922;MamblycephalaGene02182;MamblycephalaGene02235;MamblycephalaGene02522;MamblycephalaGene03215;MamblycephalaGene03531;MamblycephalaGene03606;MamblycephalaGene03866;MamblycephalaGene04481;MamblycephalaGene05799;MamblycephalaGene05909;MamblycephalaGene06640;MamblycephalaGene06733;MamblycephalaGene06945;MamblycephalaGene07951;Mamblyce…
Molecular Function	GO:0015215	nucleotide transmembrane transporter activity	6	8	0.000502178	0.0255426	MamblycephalaGene00587;MamblycephalaGene01956;MamblycephalaGene02288;MamblycephalaGene07165;MamblycephalaGene07590;MamblycephalaGene11556
Molecular Function	GO:0016836	hydro-lyase activity	19	52	0.000594323	0.0289151	MamblycephalaGene00764;MamblycephalaGene02333;MamblycephalaGene02957;MamblycephalaGene03340;MamblycephalaGene04052;MamblycephalaGene05357;MamblycephalaGene05421;MamblycephalaGene10113;MamblycephalaGene10444;MamblycephalaGene11409;MamblycephalaGene13610;MamblycephalaGene14277;MamblycephalaGene14578;MamblycephalaGene15090;MamblycephalaGene17164;MamblycephalaGene17715;MamblycephalaGene21109;Mamblyce…
Molecular Function	GO:0019842	vitamin binding	19	52	0.000594323	0.0289151	MamblycephalaGene03005;MamblycephalaGene03249;MamblycephalaGene03751;MamblycephalaGene04934;MamblycephalaGene05746;MamblycephalaGene07433;MamblycephalaGene08477;MamblycephalaGene09611;MamblycephalaGene09738;MamblycephalaGene10568;MamblycephalaGene11654;MamblycephalaGene11866;MamblycephalaGene13172;MamblycephalaGene13610;MamblycephalaGene15545;MamblycephalaGene20446;MamblycephalaGene21535;Mamblyce…
Molecular Function	GO:0004029	aldehyde dehydrogenase (NAD) activity	10	20	0.000720202	0.0342939	MamblycephalaGene00015;MamblycephalaGene06234;MamblycephalaGene10634;MamblycephalaGene11372;MamblycephalaGene12268;MamblycephalaGene13052;MamblycephalaGene17306;MamblycephalaGene19700;MamblycephalaGene19711;MamblycephalaGene20093
Molecular Function	GO:0003884	D-amino-acid oxidase activity	5	6	0.000742579	0.0346228	MamblycephalaGene00476;MamblycephalaGene03839;MamblycephalaGene06371;MamblycephalaGene14611;MamblycephalaGene20433
Molecular Function	GO:0008131	primary amine oxidase activity	4	4	0.000846332	0.0364248	MamblycephalaGene00476;MamblycephalaGene03839;MamblycephalaGene13019;MamblycephalaGene16288
Molecular Function	GO:0008191	metalloendopeptidase inhibitor activity	4	4	0.000846332	0.0364248	MamblycephalaGene05652;MamblycephalaGene06426;MamblycephalaGene13622;MamblycephalaGene21015
Molecular Function	GO:0010576	metalloenzyme regulator activity	4	4	0.000846332	0.0364248	MamblycephalaGene05652;MamblycephalaGene06426;MamblycephalaGene13622;MamblycephalaGene21015
Molecular Function	GO:0048551	metalloenzyme inhibitor activity	4	4	0.000846332	0.0364248	MamblycephalaGene05652;MamblycephalaGene06426;MamblycephalaGene13622;MamblycephalaGene21015
Molecular Function	GO:0016787	hydrolase activity	545	2855	0.000928207	0.0391948	MamblycephalaGene00104;MamblycephalaGene00129;MamblycephalaGene00290;MamblycephalaGene00308;MamblycephalaGene00347;MamblycephalaGene00395;MamblycephalaGene00604;MamblycephalaGene00674;MamblycephalaGene00724;MamblycephalaGene00765;MamblycephalaGene00831;MamblycephalaGene00852;MamblycephalaGene00906;MamblycephalaGene01009;MamblycephalaGene01070;MamblycephalaGene01135;MamblycephalaGene01172;Mamblyce…
Biological Process	GO ID	Description	out (2729)	All (15746)	pvalue	p.adjust	Genes
Biological Process	GO:0055114	oxidation-reduction process	283	837	1.23058e-32	6.41007e-29	MamblycephalaGene00015;MamblycephalaGene00179;MamblycephalaGene00180;MamblycephalaGene00234;MamblycephalaGene00253;MamblycephalaGene00394;MamblycephalaGene00476;MamblycephalaGene00556;MamblycephalaGene00831;MamblycephalaGene00863;MamblycephalaGene01050;MamblycephalaGene01054;MamblycephalaGene01155;MamblycephalaGene01240;MamblycephalaGene01292;MamblycephalaGene01570;MamblycephalaGene01722;Mamblyce…
Biological Process	GO:0044710	single-organism metabolic process	770	3414	3.87865e-19	1.01019e-15	MamblycephalaGene00015;MamblycephalaGene00022;MamblycephalaGene00036;MamblycephalaGene00179;MamblycephalaGene00180;MamblycephalaGene00181;MamblycephalaGene00234;MamblycephalaGene00237;MamblycephalaGene00253;MamblycephalaGene00390;MamblycephalaGene00394;MamblycephalaGene00450;MamblycephalaGene00476;MamblycephalaGene00556;MamblycephalaGene00604;MamblycephalaGene00674;MamblycephalaGene00731;Mamblyce…
Biological Process	GO:0044281	small molecule metabolic process	305	1152	4.21755e-16	7.32307e-13	MamblycephalaGene00015;MamblycephalaGene00181;MamblycephalaGene00556;MamblycephalaGene00674;MamblycephalaGene00831;MamblycephalaGene00863;MamblycephalaGene01193;MamblycephalaGene01278;MamblycephalaGene01570;MamblycephalaGene01612;MamblycephalaGene01858;MamblycephalaGene01901;MamblycephalaGene01943;MamblycephalaGene02002;MamblycephalaGene02091;MamblycephalaGene02240;MamblycephalaGene02333;Mamblyce…
Biological Process	GO:0019752	carboxylic acid metabolic process	180	607	1.68233e-14	2.19081e-11	MamblycephalaGene00015;MamblycephalaGene00181;MamblycephalaGene00556;MamblycephalaGene00831;MamblycephalaGene01278;MamblycephalaGene01858;MamblycephalaGene01943;MamblycephalaGene02091;MamblycephalaGene02333;MamblycephalaGene02429;MamblycephalaGene02542;MamblycephalaGene02588;MamblycephalaGene02957;MamblycephalaGene02987;MamblycephalaGene03069;MamblycephalaGene03318;MamblycephalaGene03637;Mamblyce…
Biological Process	GO:0032787	monocarboxylic acid metabolic process	104	299	1.76512e-13	1.8389e-10	MamblycephalaGene00015;MamblycephalaGene01858;MamblycephalaGene02091;MamblycephalaGene02429;MamblycephalaGene02987;MamblycephalaGene03069;MamblycephalaGene03318;MamblycephalaGene03637;MamblycephalaGene03683;MamblycephalaGene03911;MamblycephalaGene04052;MamblycephalaGene04216;MamblycephalaGene04267;MamblycephalaGene04499;MamblycephalaGene04538;MamblycephalaGene04768;MamblycephalaGene04796;Mamblyce…
Biological Process	GO:0006082	organic acid metabolic process	186	655	5.13015e-13	4.45382e-10	MamblycephalaGene00015;MamblycephalaGene00181;MamblycephalaGene00556;MamblycephalaGene00831;MamblycephalaGene01278;MamblycephalaGene01570;MamblycephalaGene01858;MamblycephalaGene01943;MamblycephalaGene02091;MamblycephalaGene02333;MamblycephalaGene02429;MamblycephalaGene02542;MamblycephalaGene02588;MamblycephalaGene02957;MamblycephalaGene02987;MamblycephalaGene03069;MamblycephalaGene03318;Mamblyce…
Biological Process	GO:0043436	oxoacid metabolic process	185	652	6.43348e-13	4.78743e-10	MamblycephalaGene00015;MamblycephalaGene00181;MamblycephalaGene00556;MamblycephalaGene00831;MamblycephalaGene01278;MamblycephalaGene01570;MamblycephalaGene01858;MamblycephalaGene01943;MamblycephalaGene02091;MamblycephalaGene02333;MamblycephalaGene02429;MamblycephalaGene02542;MamblycephalaGene02588;MamblycephalaGene02957;MamblycephalaGene02987;MamblycephalaGene03069;MamblycephalaGene03318;Mamblyce…
Biological Process	GO:0008152	metabolic process	1756	9189	1.25392e-12	8.16461e-10	MamblycephalaGene00015;MamblycephalaGene00022;MamblycephalaGene00030;MamblycephalaGene00033;MamblycephalaGene00036;MamblycephalaGene00039;MamblycephalaGene00050;MamblycephalaGene00104;MamblycephalaGene00129;MamblycephalaGene00179;MamblycephalaGene00180;MamblycephalaGene00181;MamblycephalaGene00189;MamblycephalaGene00234;MamblycephalaGene00237;MamblycephalaGene00253;MamblycephalaGene00273;Mamblyce…	phalaGene18337;MamblycephalaGene18338;MamblycephalaGene18347;MamblycephalaGene18357;MamblycephalaGene18382;MamblycephalaGene18414;MamblycephalaGene18450;MamblycephalaGene18451;MamblycephalaGene18462;MamblycephalaGene18481;MamblycephalaGene18490;MamblycephalaGene18502;MamblycephalaGene18517;MamblycephalaGene18537;MamblycephalaGene18570;MamblycephalaGene18573;MamblycephalaGene18579;MamblycephalaGen…
Biological Process	GO:0005975	carbohydrate metabolic process	156	542	1.34869e-11	7.80592e-09	MamblycephalaGene00022;MamblycephalaGene00237;MamblycephalaGene00332;MamblycephalaGene00604;MamblycephalaGene00863;MamblycephalaGene01054;MamblycephalaGene01193;MamblycephalaGene01901;MamblycephalaGene01922;MamblycephalaGene02182;MamblycephalaGene02235;MamblycephalaGene02240;MamblycephalaGene02465;MamblycephalaGene02522;MamblycephalaGene03176;MamblycephalaGene03403;MamblycephalaGene03531;Mamblyce…
Biological Process	GO:0044723	single-organism carbohydrate metabolic process	119	399	3.55231e-10	1.8504e-07	MamblycephalaGene00022;MamblycephalaGene00237;MamblycephalaGene00604;MamblycephalaGene00863;MamblycephalaGene01054;MamblycephalaGene01193;MamblycephalaGene01901;MamblycephalaGene01922;MamblycephalaGene02182;MamblycephalaGene02235;MamblycephalaGene02240;MamblycephalaGene02465;MamblycephalaGene02522;MamblycephalaGene03176;MamblycephalaGene03403;MamblycephalaGene03531;MamblycephalaGene03637;Mamblyce…
Biological Process	GO:0044712	single-organism catabolic process	123	418	4.57165e-10	2.16489e-07	MamblycephalaGene00390;MamblycephalaGene00556;MamblycephalaGene00674;MamblycephalaGene00863;MamblycephalaGene01009;MamblycephalaGene01054;MamblycephalaGene02355;MamblycephalaGene02465;MamblycephalaGene02678;MamblycephalaGene03151;MamblycephalaGene03318;MamblycephalaGene03637;MamblycephalaGene03683;MamblycephalaGene03911;MamblycephalaGene04052;MamblycephalaGene04176;MamblycephalaGene04934;Mamblyce…
Biological Process	GO:0006631	fatty acid metabolic process	60	161	1.12179e-09	4.86949e-07	MamblycephalaGene02091;MamblycephalaGene02429;MamblycephalaGene03069;MamblycephalaGene03318;MamblycephalaGene04216;MamblycephalaGene04267;MamblycephalaGene04499;MamblycephalaGene04538;MamblycephalaGene04796;MamblycephalaGene06191;MamblycephalaGene06515;MamblycephalaGene06692;MamblycephalaGene08949;MamblycephalaGene09513;MamblycephalaGene09514;MamblycephalaGene09620;MamblycephalaGene10145;Mamblyce…
Biological Process	GO:0071702	organic substance transport	236	960	2.80781e-09	1.12507e-06	MamblycephalaGene00162;MamblycephalaGene00348;MamblycephalaGene00653;MamblycephalaGene01264;MamblycephalaGene01584;MamblycephalaGene01589;MamblycephalaGene01851;MamblycephalaGene01907;MamblycephalaGene01923;MamblycephalaGene01956;MamblycephalaGene02019;MamblycephalaGene02092;MamblycephalaGene02121;MamblycephalaGene02230;MamblycephalaGene02477;MamblycephalaGene02523;MamblycephalaGene02754;Mamblyce…
Biological Process	GO:1901605	alpha-amino acid metabolic process	57	157	8.80602e-09	3.27647e-06	MamblycephalaGene00556;MamblycephalaGene00831;MamblycephalaGene01278;MamblycephalaGene02542;MamblycephalaGene02588;MamblycephalaGene02957;MamblycephalaGene03751;MamblycephalaGene04416;MamblycephalaGene04936;MamblycephalaGene04965;MamblycephalaGene05781;MamblycephalaGene06234;MamblycephalaGene06371;MamblycephalaGene06380;MamblycephalaGene06419;MamblycephalaGene06447;MamblycephalaGene07296;Mamblyce…
Biological Process	GO:0044282	small molecule catabolic process	52	141	2.13037e-08	7.39805e-06	MamblycephalaGene00556;MamblycephalaGene00863;MamblycephalaGene03318;MamblycephalaGene04052;MamblycephalaGene04936;MamblycephalaGene04965;MamblycephalaGene06234;MamblycephalaGene06692;MamblycephalaGene08142;MamblycephalaGene08495;MamblycephalaGene08496;MamblycephalaGene08949;MamblycephalaGene09589;MamblycephalaGene10145;MamblycephalaGene10634;MamblycephalaGene10890;MamblycephalaGene11152;Mamblyce…
Biological Process	GO:0006629	lipid metabolic process	185	739	3.99976e-08	1.30217e-05	MamblycephalaGene00015;MamblycephalaGene00450;MamblycephalaGene00731;MamblycephalaGene00765;MamblycephalaGene00852;MamblycephalaGene00859;MamblycephalaGene00863;MamblycephalaGene01009;MamblycephalaGene01050;MamblycephalaGene01064;MamblycephalaGene01171;MamblycephalaGene01172;MamblycephalaGene01301;MamblycephalaGene02091;MamblycephalaGene02092;MamblycephalaGene02250;MamblycephalaGene02355;Mamblyce…
Biological Process	GO:0044711	single-organism biosynthetic process	210	865	6.32566e-08	1.93826e-05	MamblycephalaGene00731;MamblycephalaGene00831;MamblycephalaGene00859;MamblycephalaGene00863;MamblycephalaGene01050;MamblycephalaGene01193;MamblycephalaGene01278;MamblycephalaGene01301;MamblycephalaGene01612;MamblycephalaGene01901;MamblycephalaGene01922;MamblycephalaGene02091;MamblycephalaGene02092;MamblycephalaGene02429;MamblycephalaGene02542;MamblycephalaGene02588;MamblycephalaGene02957;Mamblyce…
Biological Process	GO:0048545	response to steroid hormone	49	134	7.34593e-08	2.12583e-05	MamblycephalaGene01712;MamblycephalaGene02048;MamblycephalaGene02419;MamblycephalaGene03154;MamblycephalaGene03193;MamblycephalaGene03257;MamblycephalaGene03497;MamblycephalaGene04252;MamblycephalaGene04401;MamblycephalaGene04900;MamblycephalaGene05469;MamblycephalaGene05735;MamblycephalaGene05824;MamblycephalaGene06605;MamblycephalaGene07061;MamblycephalaGene07352;MamblycephalaGene07921;Mamblyce…
Biological Process	GO:0071383	cellular response to steroid hormone stimulus	47	127	8.84996e-08	2.42629e-05	MamblycephalaGene01712;MamblycephalaGene02048;MamblycephalaGene02419;MamblycephalaGene03154;MamblycephalaGene03193;MamblycephalaGene03257;MamblycephalaGene03497;MamblycephalaGene04900;MamblycephalaGene05469;MamblycephalaGene05735;MamblycephalaGene05824;MamblycephalaGene06605;MamblycephalaGene07061;MamblycephalaGene07352;MamblycephalaGene07921;MamblycephalaGene08906;MamblycephalaGene10392;Mamblyce…
Biological Process	GO:0016053	organic acid biosynthetic process	61	184	1.27696e-07	3.13741e-05	MamblycephalaGene00831;MamblycephalaGene02091;MamblycephalaGene02429;MamblycephalaGene02542;MamblycephalaGene02957;MamblycephalaGene03069;MamblycephalaGene03751;MamblycephalaGene04216;MamblycephalaGene04267;MamblycephalaGene04538;MamblycephalaGene04796;MamblycephalaGene05781;MamblycephalaGene06191;MamblycephalaGene06234;MamblycephalaGene06419;MamblycephalaGene07296;MamblycephalaGene07529;Mamblyce…
Biological Process	GO:0046394	carboxylic acid biosynthetic process	61	184	1.27696e-07	3.13741e-05	MamblycephalaGene00831;MamblycephalaGene02091;MamblycephalaGene02429;MamblycephalaGene02542;MamblycephalaGene02957;MamblycephalaGene03069;MamblycephalaGene03751;MamblycephalaGene04216;MamblycephalaGene04267;MamblycephalaGene04538;MamblycephalaGene04796;MamblycephalaGene05781;MamblycephalaGene06191;MamblycephalaGene06234;MamblycephalaGene06419;MamblycephalaGene07296;MamblycephalaGene07529;Mamblyce…
Biological Process	GO:0010035	response to inorganic substance	33	77	1.38428e-07	3.13741e-05	MamblycephalaGene00036;MamblycephalaGene00659;MamblycephalaGene00764;MamblycephalaGene00806;MamblycephalaGene02002;MamblycephalaGene02200;MamblycephalaGene02408;MamblycephalaGene03199;MamblycephalaGene03646;MamblycephalaGene03915;MamblycephalaGene03916;MamblycephalaGene04052;MamblycephalaGene04570;MamblycephalaGene04799;MamblycephalaGene05794;MamblycephalaGene08131;MamblycephalaGene11468;Mamblyce…
Biological Process	GO:0044283	small molecule biosynthetic process	82	273	1.3853e-07	3.13741e-05	MamblycephalaGene00831;MamblycephalaGene01193;MamblycephalaGene01901;MamblycephalaGene02091;MamblycephalaGene02429;MamblycephalaGene02542;MamblycephalaGene02957;MamblycephalaGene03069;MamblycephalaGene03751;MamblycephalaGene04216;MamblycephalaGene04267;MamblycephalaGene04538;MamblycephalaGene04796;MamblycephalaGene04797;MamblycephalaGene05355;MamblycephalaGene05781;MamblycephalaGene05846;Mamblyce…
Biological Process	GO:0048193	Golgi vesicle transport	48	133	1.58118e-07	3.43183e-05	MamblycephalaGene02092;MamblycephalaGene02230;MamblycephalaGene02523;MamblycephalaGene02997;MamblycephalaGene03675;MamblycephalaGene03832;MamblycephalaGene04764;MamblycephalaGene05310;MamblycephalaGene06269;MamblycephalaGene06455;MamblycephalaGene06456;MamblycephalaGene06790;MamblycephalaGene07512;MamblycephalaGene07514;MamblycephalaGene07977;MamblycephalaGene08833;MamblycephalaGene09058;Mamblyce…
Biological Process	GO:0051186	cofactor metabolic process	67	215	4.33973e-07	9.04226e-05	MamblycephalaGene00831;MamblycephalaGene01858;MamblycephalaGene01894;MamblycephalaGene02542;MamblycephalaGene02588;MamblycephalaGene02678;MamblycephalaGene02987;MamblycephalaGene02994;MamblycephalaGene03074;MamblycephalaGene03637;MamblycephalaGene03683;MamblycephalaGene03911;MamblycephalaGene04216;MamblycephalaGene04768;MamblycephalaGene04796;MamblycephalaGene04797;MamblycephalaGene04934;Mamblyce…
Biological Process	GO:0005996	monosaccharide metabolic process	38	99	5.08983e-07	0.000101973	MamblycephalaGene01193;MamblycephalaGene01901;MamblycephalaGene02240;MamblycephalaGene03176;MamblycephalaGene03403;MamblycephalaGene05676;MamblycephalaGene05846;MamblycephalaGene08495;MamblycephalaGene08496;MamblycephalaGene09003;MamblycephalaGene09589;MamblycephalaGene10150;MamblycephalaGene10365;MamblycephalaGene12169;MamblycephalaGene13402;MamblycephalaGene13714;MamblycephalaGene13805;Mamblyce…
Biological Process	GO:0010038	response to metal ion	28	65	1.0668e-06	0.000205814	MamblycephalaGene00036;MamblycephalaGene00659;MamblycephalaGene00764;MamblycephalaGene00806;MamblycephalaGene02002;MamblycephalaGene02200;MamblycephalaGene02408;MamblycephalaGene03199;MamblycephalaGene03915;MamblycephalaGene03916;MamblycephalaGene04570;MamblycephalaGene04799;MamblycephalaGene08131;MamblycephalaGene11468;MamblycephalaGene11469;MamblycephalaGene11470;MamblycephalaGene12756;Mamblyce…
Biological Process	GO:0006364	rRNA processing	50	149	1.12497e-06	0.000209285	MamblycephalaGene00893;MamblycephalaGene00988;MamblycephalaGene01303;MamblycephalaGene01533;MamblycephalaGene01675;MamblycephalaGene01757;MamblycephalaGene01921;MamblycephalaGene04410;MamblycephalaGene04589;MamblycephalaGene05613;MamblycephalaGene05666;MamblycephalaGene05844;MamblycephalaGene06236;MamblycephalaGene06794;MamblycephalaGene06966;MamblycephalaGene07572;MamblycephalaGene07789;Mamblyce…
Biological Process	GO:1901565	organonitrogen compound catabolic process	57	180	1.74396e-06	0.000313251	MamblycephalaGene00104;MamblycephalaGene00290;MamblycephalaGene00556;MamblycephalaGene00674;MamblycephalaGene01894;MamblycephalaGene02678;MamblycephalaGene03151;MamblycephalaGene03773;MamblycephalaGene04176;MamblycephalaGene04360;MamblycephalaGene04936;MamblycephalaGene04965;MamblycephalaGene05458;MamblycephalaGene05781;MamblycephalaGene06234;MamblycephalaGene06300;MamblycephalaGene06720;Mamblyce…
Biological Process	GO:0006888	ER to Golgi vesicle-mediated transport	27	64	2.70012e-06	0.000468831	MamblycephalaGene02092;MamblycephalaGene02523;MamblycephalaGene02997;MamblycephalaGene03675;MamblycephalaGene04764;MamblycephalaGene05310;MamblycephalaGene06269;MamblycephalaGene07514;MamblycephalaGene07977;MamblycephalaGene08833;MamblycephalaGene09058;MamblycephalaGene09439;MamblycephalaGene09732;MamblycephalaGene10699;MamblycephalaGene11160;MamblycephalaGene11790;MamblycephalaGene11841;Mamblyce…
Biological Process	GO:0016072	rRNA metabolic process	51	158	3.23135e-06	0.00052083	MamblycephalaGene00893;MamblycephalaGene00988;MamblycephalaGene01303;MamblycephalaGene01533;MamblycephalaGene01675;MamblycephalaGene01757;MamblycephalaGene01921;MamblycephalaGene02714;MamblycephalaGene04410;MamblycephalaGene04589;MamblycephalaGene05613;MamblycephalaGene05666;MamblycephalaGene05844;MamblycephalaGene06236;MamblycephalaGene06794;MamblycephalaGene06966;MamblycephalaGene07572;Mamblyce…
Biological Process	GO:0009410	response to xenobiotic stimulus	26	61	3.26708e-06	0.00052083	MamblycephalaGene00835;MamblycephalaGene02848;MamblycephalaGene03036;MamblycephalaGene03199;MamblycephalaGene04799;MamblycephalaGene05335;MamblycephalaGene07820;MamblycephalaGene09197;MamblycephalaGene10279;MamblycephalaGene10280;MamblycephalaGene10488;MamblycephalaGene10973;MamblycephalaGene11468;MamblycephalaGene11470;MamblycephalaGene13516;MamblycephalaGene15346;MamblycephalaGene15543;Mamblyce…
Biological Process	GO:0033993	response to lipid	63	209	3.29956e-06	0.00052083	MamblycephalaGene00163;MamblycephalaGene01712;MamblycephalaGene02048;MamblycephalaGene02358;MamblycephalaGene02418;MamblycephalaGene02419;MamblycephalaGene02916;MamblycephalaGene03154;MamblycephalaGene03193;MamblycephalaGene03257;MamblycephalaGene03497;MamblycephalaGene04252;MamblycephalaGene04401;MamblycephalaGene04473;MamblycephalaGene04900;MamblycephalaGene05361;MamblycephalaGene05469;Mamblyce…
Biological Process	GO:0071407	cellular response to organic cyclic compound	53	167	3.68803e-06	0.000565027	MamblycephalaGene01712;MamblycephalaGene02048;MamblycephalaGene02419;MamblycephalaGene02714;MamblycephalaGene03154;MamblycephalaGene03193;MamblycephalaGene03257;MamblycephalaGene03497;MamblycephalaGene04900;MamblycephalaGene05469;MamblycephalaGene05735;MamblycephalaGene05824;MamblycephalaGene06605;MamblycephalaGene07061;MamblycephalaGene07352;MamblycephalaGene07820;MamblycephalaGene07921;Mamblyce…
Biological Process	GO:0034976	response to endoplasmic reticulum stress	31	80	4.41625e-06	0.000657265	MamblycephalaGene00390;MamblycephalaGene01805;MamblycephalaGene02065;MamblycephalaGene02166;MamblycephalaGene02465;MamblycephalaGene03319;MamblycephalaGene05793;MamblycephalaGene05794;MamblycephalaGene06625;MamblycephalaGene07951;MamblycephalaGene08206;MamblycephalaGene08762;MamblycephalaGene09614;MamblycephalaGene10385;MamblycephalaGene12352;MamblycephalaGene13402;MamblycephalaGene13559;Mamblyce…
Biological Process	GO:0071396	cellular response to lipid	48	148	5.36323e-06	0.00077603	MamblycephalaGene01712;MamblycephalaGene02048;MamblycephalaGene02419;MamblycephalaGene03154;MamblycephalaGene03193;MamblycephalaGene03257;MamblycephalaGene03497;MamblycephalaGene04401;MamblycephalaGene04900;MamblycephalaGene05469;MamblycephalaGene05735;MamblycephalaGene05824;MamblycephalaGene06605;MamblycephalaGene07061;MamblycephalaGene07352;MamblycephalaGene07921;MamblycephalaGene08906;Mamblyce…
Biological Process	GO:0015711	organic anion transport	54	176	9.1508e-06	0.00128828	MamblycephalaGene01907;MamblycephalaGene02121;MamblycephalaGene02754;MamblycephalaGene02987;MamblycephalaGene03522;MamblycephalaGene04219;MamblycephalaGene04885;MamblycephalaGene04888;MamblycephalaGene05295;MamblycephalaGene05998;MamblycephalaGene06191;MamblycephalaGene06286;MamblycephalaGene07092;MamblycephalaGene07165;MamblycephalaGene07430;MamblycephalaGene07515;MamblycephalaGene08804;Mamblyce…
Biological Process	GO:0042254	ribosome biogenesis	63	216	1.07219e-05	0.00146975	MamblycephalaGene00893;MamblycephalaGene00988;MamblycephalaGene01303;MamblycephalaGene01533;MamblycephalaGene01675;MamblycephalaGene01757;MamblycephalaGene01921;MamblycephalaGene03181;MamblycephalaGene03312;MamblycephalaGene04099;MamblycephalaGene04410;MamblycephalaGene04589;MamblycephalaGene05613;MamblycephalaGene05666;MamblycephalaGene05844;MamblycephalaGene06236;MamblycephalaGene06794;Mamblyce…
Biological Process	GO:0044255	cellular lipid metabolic process	139	574	1.2857e-05	0.00171724	MamblycephalaGene00015;MamblycephalaGene00731;MamblycephalaGene00765;MamblycephalaGene00852;MamblycephalaGene00859;MamblycephalaGene00863;MamblycephalaGene01050;MamblycephalaGene01301;MamblycephalaGene02091;MamblycephalaGene02092;MamblycephalaGene02250;MamblycephalaGene02429;MamblycephalaGene02690;MamblycephalaGene02754;MamblycephalaGene03005;MamblycephalaGene03069;MamblycephalaGene03156;Mamblyce…
Biological Process	GO:1901135	carbohydrate derivative metabolic process	170	733	2.08221e-05	0.00271156	MamblycephalaGene00022;MamblycephalaGene00237;MamblycephalaGene00332;MamblycephalaGene00604;MamblycephalaGene00674;MamblycephalaGene00859;MamblycephalaGene00863;MamblycephalaGene01193;MamblycephalaGene01301;MamblycephalaGene01901;MamblycephalaGene02182;MamblycephalaGene02235;MamblycephalaGene02240;MamblycephalaGene02465;MamblycephalaGene02522;MamblycephalaGene02542;MamblycephalaGene02559;Mamblyce…
Biological Process	GO:1901615	organic hydroxy compound metabolic process	52	173	2.4948e-05	0.00282729	MamblycephalaGene00015;MamblycephalaGene00863;MamblycephalaGene02987;MamblycephalaGene03069;MamblycephalaGene03318;MamblycephalaGene03494;MamblycephalaGene03866;MamblycephalaGene04052;MamblycephalaGene05355;MamblycephalaGene06191;MamblycephalaGene07280;MamblycephalaGene07472;MamblycephalaGene07515;MamblycephalaGene08404;MamblycephalaGene08420;MamblycephalaGene09133;MamblycephalaGene09138;Mamblyce…
Biological Process	GO:0070972	protein localization to endoplasmic reticulum	13	23	2.49978e-05	0.00282729	MamblycephalaGene01923;MamblycephalaGene03632;MamblycephalaGene06942;MamblycephalaGene07514;MamblycephalaGene08009;MamblycephalaGene09410;MamblycephalaGene09610;MamblycephalaGene10713;MamblycephalaGene12571;MamblycephalaGene14365;MamblycephalaGene16953;MamblycephalaGene18215;MamblycephalaGene23719
Biological Process	GO:0015849	organic acid transport	37	110	2.51591e-05	0.00282729	MamblycephalaGene01907;MamblycephalaGene02121;MamblycephalaGene02754;MamblycephalaGene02987;MamblycephalaGene04219;MamblycephalaGene04888;MamblycephalaGene05295;MamblycephalaGene05998;MamblycephalaGene06286;MamblycephalaGene07092;MamblycephalaGene07430;MamblycephalaGene08804;MamblycephalaGene08926;MamblycephalaGene09077;MamblycephalaGene09110;MamblycephalaGene09412;MamblycephalaGene09429;Mamblyce…
Biological Process	GO:0046942	carboxylic acid transport	37	110	2.51591e-05	0.00282729	MamblycephalaGene01907;MamblycephalaGene02121;MamblycephalaGene02754;MamblycephalaGene02987;MamblycephalaGene04219;MamblycephalaGene04888;MamblycephalaGene05295;MamblycephalaGene05998;MamblycephalaGene06286;MamblycephalaGene07092;MamblycephalaGene07430;MamblycephalaGene08804;MamblycephalaGene08926;MamblycephalaGene09077;MamblycephalaGene09110;MamblycephalaGene09412;MamblycephalaGene09429;Mamblyce…
Biological Process	GO:0016054	organic acid catabolic process	35	102	2.55417e-05	0.00282729	MamblycephalaGene00556;MamblycephalaGene03318;MamblycephalaGene04936;MamblycephalaGene04965;MamblycephalaGene06234;MamblycephalaGene06692;MamblycephalaGene08142;MamblycephalaGene08949;MamblycephalaGene10145;MamblycephalaGene10634;MamblycephalaGene11371;MamblycephalaGene11409;MamblycephalaGene11608;MamblycephalaGene12105;MamblycephalaGene12745;MamblycephalaGene13625;MamblycephalaGene13726;Mamblyce…
Biological Process	GO:0046395	carboxylic acid catabolic process	35	102	2.55417e-05	0.00282729	MamblycephalaGene00556;MamblycephalaGene03318;MamblycephalaGene04936;MamblycephalaGene04965;MamblycephalaGene06234;MamblycephalaGene06692;MamblycephalaGene08142;MamblycephalaGene08949;MamblycephalaGene10145;MamblycephalaGene10634;MamblycephalaGene11371;MamblycephalaGene11409;MamblycephalaGene11608;MamblycephalaGene12105;MamblycephalaGene12745;MamblycephalaGene13625;MamblycephalaGene13726;Mamblyce…
Biological Process	GO:1903825	organic acid transmembrane transport	21	49	2.56386e-05	0.00282729	MamblycephalaGene01907;MamblycephalaGene02121;MamblycephalaGene04888;MamblycephalaGene05295;MamblycephalaGene05998;MamblycephalaGene08804;MamblycephalaGene09110;MamblycephalaGene09412;MamblycephalaGene09429;MamblycephalaGene10888;MamblycephalaGene11458;MamblycephalaGene12294;MamblycephalaGene13608;MamblycephalaGene13628;MamblycephalaGene14882;MamblycephalaGene16299;MamblycephalaGene17209;Mamblyce…
Biological Process	GO:0034470	ncRNA processing	75	276	2.60529e-05	0.00282729	MamblycephalaGene00181;MamblycephalaGene00893;MamblycephalaGene00988;MamblycephalaGene01155;MamblycephalaGene01303;MamblycephalaGene01533;MamblycephalaGene01675;MamblycephalaGene01738;MamblycephalaGene01757;MamblycephalaGene01921;MamblycephalaGene02669;MamblycephalaGene02714;MamblycephalaGene04087;MamblycephalaGene04410;MamblycephalaGene04589;MamblycephalaGene04611;MamblycephalaGene04766;Mamblyce…
Biological Process	GO:0046112	nucleobase biosynthetic process	10	15	3.09124e-05	0.00328618	MamblycephalaGene00831;MamblycephalaGene03151;MamblycephalaGene08173;MamblycephalaGene08511;MamblycephalaGene09488;MamblycephalaGene12255;MamblycephalaGene12739;MamblycephalaGene15340;MamblycephalaGene22317;MamblycephalaGene22598
Biological Process	GO:0043627	response to estrogen	17	36	3.30207e-05	0.00343062	MamblycephalaGene03193;MamblycephalaGene04252;MamblycephalaGene05469;MamblycephalaGene11389;MamblycephalaGene12325;MamblycephalaGene12839;MamblycephalaGene13001;MamblycephalaGene13236;MamblycephalaGene13402;MamblycephalaGene14618;MamblycephalaGene14729;MamblycephalaGene14824;MamblycephalaGene16272;MamblycephalaGene17521;MamblycephalaGene18061;MamblycephalaGene19781;MamblycephalaGene24443
Biological Process	GO:1901607	alpha-amino acid biosynthetic process	26	68	3.35884e-05	0.00343062	MamblycephalaGene00831;MamblycephalaGene02542;MamblycephalaGene02957;MamblycephalaGene03751;MamblycephalaGene05781;MamblycephalaGene06234;MamblycephalaGene06419;MamblycephalaGene07296;MamblycephalaGene07529;MamblycephalaGene07827;MamblycephalaGene08511;MamblycephalaGene08735;MamblycephalaGene09488;MamblycephalaGene09544;MamblycephalaGene10074;MamblycephalaGene10444;MamblycephalaGene12390;Mamblyce…
Biological Process	GO:0046686	response to cadmium ion	11	18	3.98912e-05	0.00399603	MamblycephalaGene00036;MamblycephalaGene00659;MamblycephalaGene00806;MamblycephalaGene03199;MamblycephalaGene04570;MamblycephalaGene04799;MamblycephalaGene11468;MamblycephalaGene11469;MamblycephalaGene11470;MamblycephalaGene21535;MamblycephalaGene21902
Biological Process	GO:0009225	nucleotide-sugar metabolic process	12	21	4.469e-05	0.00434945	MamblycephalaGene03576;MamblycephalaGene06851;MamblycephalaGene07951;MamblycephalaGene08704;MamblycephalaGene09541;MamblycephalaGene09958;MamblycephalaGene11333;MamblycephalaGene13137;MamblycephalaGene14783;MamblycephalaGene16171;MamblycephalaGene16953;MamblycephalaGene17164
Biological Process	GO:0019318	hexose metabolic process	26	69	4.50894e-05	0.00434945	MamblycephalaGene01193;MamblycephalaGene01901;MamblycephalaGene02240;MamblycephalaGene03176;MamblycephalaGene03403;MamblycephalaGene05676;MamblycephalaGene05846;MamblycephalaGene09003;MamblycephalaGene09589;MamblycephalaGene10365;MamblycephalaGene12169;MamblycephalaGene13402;MamblycephalaGene13805;MamblycephalaGene14618;MamblycephalaGene14733;MamblycephalaGene15467;MamblycephalaGene16953;Mamblyce…
Biological Process	GO:0045047	protein targeting to ER	9	13	5.08425e-05	0.00481525	MamblycephalaGene01923;MamblycephalaGene08009;MamblycephalaGene09410;MamblycephalaGene09610;MamblycephalaGene10713;MamblycephalaGene14365;MamblycephalaGene16953;MamblycephalaGene18215;MamblycephalaGene23719
Biological Process	GO:0044262	cellular carbohydrate metabolic process	31	89	5.23356e-05	0.00486814	MamblycephalaGene01054;MamblycephalaGene02240;MamblycephalaGene03403;MamblycephalaGene06002;MamblycephalaGene06851;MamblycephalaGene08404;MamblycephalaGene08420;MamblycephalaGene08803;MamblycephalaGene09589;MamblycephalaGene09886;MamblycephalaGene10365;MamblycephalaGene10883;MamblycephalaGene10890;MamblycephalaGene11263;MamblycephalaGene12169;MamblycephalaGene12648;MamblycephalaGene13805;Mamblyce…
Biological Process	GO:0033036	macromolecule localization	215	976	5.88572e-05	0.00536972	MamblycephalaGene00162;MamblycephalaGene00348;MamblycephalaGene00653;MamblycephalaGene00658;MamblycephalaGene00723;MamblycephalaGene01264;MamblycephalaGene01584;MamblycephalaGene01923;MamblycephalaGene02092;MamblycephalaGene02230;MamblycephalaGene02477;MamblycephalaGene02523;MamblycephalaGene02559;MamblycephalaGene02754;MamblycephalaGene02971;MamblycephalaGene02997;MamblycephalaGene03146;Mamblyce…
Biological Process	GO:0009308	amine metabolic process	22	55	5.97896e-05	0.00536972	MamblycephalaGene00348;MamblycephalaGene00476;MamblycephalaGene03773;MamblycephalaGene03839;MamblycephalaGene05355;MamblycephalaGene06191;MamblycephalaGene06380;MamblycephalaGene07472;MamblycephalaGene09889;MamblycephalaGene11152;MamblycephalaGene12426;MamblycephalaGene12729;MamblycephalaGene13019;MamblycephalaGene14882;MamblycephalaGene15863;MamblycephalaGene15985;MamblycephalaGene16288;Mamblyce…
Biological Process	GO:0006487	protein N-linked glycosylation	27	74	6.25944e-05	0.00552634	MamblycephalaGene00022;MamblycephalaGene02182;MamblycephalaGene02235;MamblycephalaGene02465;MamblycephalaGene03531;MamblycephalaGene03866;MamblycephalaGene05799;MamblycephalaGene06733;MamblycephalaGene07951;MamblycephalaGene08206;MamblycephalaGene09859;MamblycephalaGene10587;MamblycephalaGene10770;MamblycephalaGene11089;MamblycephalaGene11987;MamblycephalaGene11995;MamblycephalaGene15380;Mamblyce…
Biological Process	GO:0009636	response to toxic substance	21	52	7.41271e-05	0.00643546	MamblycephalaGene05735;MamblycephalaGene05794;MamblycephalaGene08131;MamblycephalaGene08656;MamblycephalaGene10279;MamblycephalaGene10280;MamblycephalaGene10488;MamblycephalaGene11416;MamblycephalaGene12129;MamblycephalaGene12417;MamblycephalaGene12968;MamblycephalaGene14766;MamblycephalaGene15023;MamblycephalaGene15998;MamblycephalaGene16355;MamblycephalaGene16586;MamblycephalaGene17537;Mamblyce…
Biological Process	GO:0042440	pigment metabolic process	19	45	7.90309e-05	0.00669752	MamblycephalaGene00831;MamblycephalaGene01894;MamblycephalaGene02678;MamblycephalaGene02987;MamblycephalaGene03151;MamblycephalaGene07116;MamblycephalaGene07602;MamblycephalaGene07878;MamblycephalaGene08173;MamblycephalaGene09197;MamblycephalaGene09488;MamblycephalaGene13105;MamblycephalaGene13736;MamblycephalaGene17409;MamblycephalaGene20059;MamblycephalaGene21826;MamblycephalaGene22317;Mamblyce…
Biological Process	GO:0006732	coenzyme metabolic process	52	180	7.99536e-05	0.00669752	MamblycephalaGene00831;MamblycephalaGene02542;MamblycephalaGene02588;MamblycephalaGene02994;MamblycephalaGene03074;MamblycephalaGene03637;MamblycephalaGene03683;MamblycephalaGene03911;MamblycephalaGene04216;MamblycephalaGene04768;MamblycephalaGene04796;MamblycephalaGene04797;MamblycephalaGene04934;MamblycephalaGene05357;MamblycephalaGene05421;MamblycephalaGene05846;MamblycephalaGene07350;Mamblyce…
Biological Process	GO:0008652	cellular amino acid biosynthetic process	27	75	8.1817e-05	0.00669752	MamblycephalaGene00831;MamblycephalaGene02542;MamblycephalaGene02957;MamblycephalaGene03751;MamblycephalaGene05781;MamblycephalaGene06234;MamblycephalaGene06419;MamblycephalaGene07296;MamblycephalaGene07529;MamblycephalaGene07827;MamblycephalaGene08511;MamblycephalaGene08735;MamblycephalaGene09488;MamblycephalaGene09544;MamblycephalaGene10074;MamblycephalaGene10102;MamblycephalaGene10444;Mamblyce…
Biological Process	GO:0043401	steroid hormone mediated signaling pathway	33	99	8.25178e-05	0.00669752	MamblycephalaGene01712;MamblycephalaGene02048;MamblycephalaGene02419;MamblycephalaGene03154;MamblycephalaGene03257;MamblycephalaGene03497;MamblycephalaGene04900;MamblycephalaGene05735;MamblycephalaGene05824;MamblycephalaGene06605;MamblycephalaGene07061;MamblycephalaGene07352;MamblycephalaGene07921;MamblycephalaGene08906;MamblycephalaGene10392;MamblycephalaGene12325;MamblycephalaGene13992;Mamblyce…
Biological Process	GO:0006633	fatty acid biosynthetic process	28	79	8.35743e-05	0.00669752	MamblycephalaGene02091;MamblycephalaGene02429;MamblycephalaGene03069;MamblycephalaGene04216;MamblycephalaGene04267;MamblycephalaGene04538;MamblycephalaGene04796;MamblycephalaGene06191;MamblycephalaGene09620;MamblycephalaGene10221;MamblycephalaGene10441;MamblycephalaGene11440;MamblycephalaGene11711;MamblycephalaGene12426;MamblycephalaGene14064;MamblycephalaGene14740;MamblycephalaGene15258;Mamblyce…
Biological Process	GO:0006486	protein glycosylation	53	186	0.000101861	0.00788427	MamblycephalaGene00022;MamblycephalaGene00237;MamblycephalaGene00604;MamblycephalaGene00863;MamblycephalaGene02182;MamblycephalaGene02235;MamblycephalaGene02465;MamblycephalaGene02522;MamblycephalaGene03531;MamblycephalaGene03866;MamblycephalaGene04602;MamblycephalaGene05799;MamblycephalaGene05909;MamblycephalaGene06223;MamblycephalaGene06640;MamblycephalaGene06733;MamblycephalaGene07951;Mamblyce…
Biological Process	GO:0043413	macromolecule glycosylation	53	186	0.000101861	0.00788427	MamblycephalaGene00022;MamblycephalaGene00237;MamblycephalaGene00604;MamblycephalaGene00863;MamblycephalaGene02182;MamblycephalaGene02235;MamblycephalaGene02465;MamblycephalaGene02522;MamblycephalaGene03531;MamblycephalaGene03866;MamblycephalaGene04602;MamblycephalaGene05799;MamblycephalaGene05909;MamblycephalaGene06223;MamblycephalaGene06640;MamblycephalaGene06733;MamblycephalaGene07951;Mamblyce…
Biological Process	GO:1901564	organonitrogen compound metabolic process	298	1419	0.000102924	0.00788427	MamblycephalaGene00104;MamblycephalaGene00181;MamblycephalaGene00290;MamblycephalaGene00348;MamblycephalaGene00476;MamblycephalaGene00556;MamblycephalaGene00617;MamblycephalaGene00674;MamblycephalaGene00731;MamblycephalaGene00765;MamblycephalaGene00831;MamblycephalaGene00852;MamblycephalaGene01050;MamblycephalaGene01275;MamblycephalaGene01278;MamblycephalaGene01858;MamblycephalaGene01894;Mamblyce…
Biological Process	GO:1990267	response to transition metal nanoparticle	19	46	0.000112923	0.00852487	MamblycephalaGene00036;MamblycephalaGene00659;MamblycephalaGene00764;MamblycephalaGene00806;MamblycephalaGene02200;MamblycephalaGene02408;MamblycephalaGene03915;MamblycephalaGene03916;MamblycephalaGene04570;MamblycephalaGene08131;MamblycephalaGene12997;MamblycephalaGene13757;MamblycephalaGene14729;MamblycephalaGene15998;MamblycephalaGene16413;MamblycephalaGene16811;MamblycephalaGene18592;Mamblyce…
Biological Process	GO:0072599	establishment of protein localization to endoplasmic reticulum	9	14	0.000120381	0.0089204	MamblycephalaGene01923;MamblycephalaGene08009;MamblycephalaGene09410;MamblycephalaGene09610;MamblycephalaGene10713;MamblycephalaGene14365;MamblycephalaGene16953;MamblycephalaGene18215;MamblycephalaGene23719
Biological Process	GO:0071391	cellular response to estrogen stimulus	14	29	0.000121587	0.0089204	MamblycephalaGene03193;MamblycephalaGene05469;MamblycephalaGene11389;MamblycephalaGene12839;MamblycephalaGene13001;MamblycephalaGene13236;MamblycephalaGene13402;MamblycephalaGene14618;MamblycephalaGene14729;MamblycephalaGene14824;MamblycephalaGene16272;MamblycephalaGene17521;MamblycephalaGene18061;MamblycephalaGene19781
Biological Process	GO:0001676	long-chain fatty acid metabolic process	16	36	0.000138666	0.00987509	MamblycephalaGene02091;MamblycephalaGene02429;MamblycephalaGene04499;MamblycephalaGene06515;MamblycephalaGene09513;MamblycephalaGene09514;MamblycephalaGene10145;MamblycephalaGene14064;MamblycephalaGene16586;MamblycephalaGene17537;MamblycephalaGene17867;MamblycephalaGene18451;MamblycephalaGene19750;MamblycephalaGene21151;MamblycephalaGene21247;MamblycephalaGene22294
Biological Process	GO:0009112	nucleobase metabolic process	16	36	0.000138666	0.00987509	MamblycephalaGene00831;MamblycephalaGene03151;MamblycephalaGene07195;MamblycephalaGene08173;MamblycephalaGene08511;MamblycephalaGene09488;MamblycephalaGene10102;MamblycephalaGene11199;MamblycephalaGene12255;MamblycephalaGene12391;MamblycephalaGene12739;MamblycephalaGene15340;MamblycephalaGene16538;MamblycephalaGene22317;MamblycephalaGene22598;MamblycephalaGene23253
Biological Process	GO:0014070	response to organic cyclic compound	62	229	0.000140287	0.00987509	MamblycephalaGene01505;MamblycephalaGene01712;MamblycephalaGene02048;MamblycephalaGene02419;MamblycephalaGene02714;MamblycephalaGene03154;MamblycephalaGene03193;MamblycephalaGene03257;MamblycephalaGene03497;MamblycephalaGene04252;MamblycephalaGene04401;MamblycephalaGene04473;MamblycephalaGene04790;MamblycephalaGene04900;MamblycephalaGene05469;MamblycephalaGene05735;MamblycephalaGene05824;Mamblyce…
Biological Process	GO:0010876	lipid localization	44	150	0.000187434	0.0130179	MamblycephalaGene00723;MamblycephalaGene01264;MamblycephalaGene01584;MamblycephalaGene02477;MamblycephalaGene02754;MamblycephalaGene03156;MamblycephalaGene03522;MamblycephalaGene04219;MamblycephalaGene04251;MamblycephalaGene04252;MamblycephalaGene04554;MamblycephalaGene05431;MamblycephalaGene06191;MamblycephalaGene07092;MamblycephalaGene07430;MamblycephalaGene09077;MamblycephalaGene09463;Mamblyce…
Biological Process	GO:0072330	monocarboxylic acid biosynthetic process	33	103	0.000194147	0.0133068	MamblycephalaGene02091;MamblycephalaGene02429;MamblycephalaGene03069;MamblycephalaGene04216;MamblycephalaGene04267;MamblycephalaGene04538;MamblycephalaGene04796;MamblycephalaGene06191;MamblycephalaGene09620;MamblycephalaGene10221;MamblycephalaGene10441;MamblycephalaGene11440;MamblycephalaGene11711;MamblycephalaGene12426;MamblycephalaGene14064;MamblycephalaGene14740;MamblycephalaGene15109;Mamblyce…
Biological Process	GO:0033559	unsaturated fatty acid metabolic process	18	44	0.000196805	0.0133137	MamblycephalaGene02429;MamblycephalaGene04216;MamblycephalaGene04499;MamblycephalaGene06515;MamblycephalaGene09513;MamblycephalaGene09514;MamblycephalaGene09620;MamblycephalaGene14064;MamblycephalaGene15258;MamblycephalaGene15397;MamblycephalaGene16586;MamblycephalaGene17537;MamblycephalaGene17867;MamblycephalaGene18451;MamblycephalaGene19750;MamblycephalaGene21151;MamblycephalaGene21247;Mamblyce…
Biological Process	GO:0009725	response to hormone	67	255	0.000201835	0.0133797	MamblycephalaGene00180;MamblycephalaGene01712;MamblycephalaGene02048;MamblycephalaGene02419;MamblycephalaGene02958;MamblycephalaGene03154;MamblycephalaGene03193;MamblycephalaGene03257;MamblycephalaGene03497;MamblycephalaGene04252;MamblycephalaGene04318;MamblycephalaGene04401;MamblycephalaGene04900;MamblycephalaGene05325;MamblycephalaGene05469;MamblycephalaGene05735;MamblycephalaGene05824;Mamblyce…
Biological Process	GO:0006891	intra-Golgi vesicle-mediated transport	16	37	0.000205257	0.0133797	MamblycephalaGene02997;MamblycephalaGene03832;MamblycephalaGene06455;MamblycephalaGene06456;MamblycephalaGene07512;MamblycephalaGene09439;MamblycephalaGene10007;MamblycephalaGene10699;MamblycephalaGene11790;MamblycephalaGene13397;MamblycephalaGene16139;MamblycephalaGene16700;MamblycephalaGene17523;MamblycephalaGene17725;MamblycephalaGene20668;MamblycephalaGene23551
Biological Process	GO:0006490	oligosaccharide-lipid intermediate biosynthetic process	8	12	0.000205486	0.0133797	MamblycephalaGene00863;MamblycephalaGene04481;MamblycephalaGene06443;MamblycephalaGene15043;MamblycephalaGene15887;MamblycephalaGene18600;MamblycephalaGene21021;MamblycephalaGene23511
Biological Process	GO:0015031	protein transport	135	588	0.000231379	0.0148797	MamblycephalaGene00162;MamblycephalaGene00348;MamblycephalaGene00653;MamblycephalaGene01923;MamblycephalaGene02092;MamblycephalaGene02230;MamblycephalaGene02523;MamblycephalaGene02971;MamblycephalaGene02997;MamblycephalaGene03312;MamblycephalaGene04097;MamblycephalaGene04244;MamblycephalaGene04420;MamblycephalaGene04855;MamblycephalaGene04895;MamblycephalaGene05310;MamblycephalaGene05459;Mamblyce…
Biological Process	GO:0006613	cotranslational protein targeting to membrane	9	15	0.000254583	0.016105	MamblycephalaGene05469;MamblycephalaGene08009;MamblycephalaGene09410;MamblycephalaGene10713;MamblycephalaGene14365;MamblycephalaGene14583;MamblycephalaGene15118;MamblycephalaGene18215;MamblycephalaGene23719
Biological Process	GO:0097164	ammonium ion metabolic process	21	56	0.000256617	0.016105	MamblycephalaGene02987;MamblycephalaGene03773;MamblycephalaGene05355;MamblycephalaGene06191;MamblycephalaGene06380;MamblycephalaGene07472;MamblycephalaGene09889;MamblycephalaGene10145;MamblycephalaGene10980;MamblycephalaGene10981;MamblycephalaGene11152;MamblycephalaGene12426;MamblycephalaGene12729;MamblycephalaGene15718;MamblycephalaGene15863;MamblycephalaGene15985;MamblycephalaGene18299;Mamblyce…
Biological Process	GO:0006144	purine nucleobase metabolic process	11	21	0.00026525	0.0164278	MamblycephalaGene00831;MamblycephalaGene03151;MamblycephalaGene07195;MamblycephalaGene08173;MamblycephalaGene09488;MamblycephalaGene11199;MamblycephalaGene12391;MamblycephalaGene16538;MamblycephalaGene22317;MamblycephalaGene22598;MamblycephalaGene23253
Biological Process	GO:0006066	alcohol metabolic process	38	126	0.000270415	0.0164278	MamblycephalaGene00015;MamblycephalaGene00863;MamblycephalaGene03069;MamblycephalaGene03318;MamblycephalaGene03866;MamblycephalaGene05355;MamblycephalaGene06191;MamblycephalaGene07280;MamblycephalaGene07472;MamblycephalaGene08404;MamblycephalaGene08420;MamblycephalaGene09138;MamblycephalaGene09886;MamblycephalaGene09889;MamblycephalaGene10221;MamblycephalaGene10890;MamblycephalaGene11152;Mamblyce…
Biological Process	GO:0000038	very long-chain fatty acid metabolic process	10	18	0.000271222	0.0164278	MamblycephalaGene02091;MamblycephalaGene04216;MamblycephalaGene04538;MamblycephalaGene08949;MamblycephalaGene11440;MamblycephalaGene14064;MamblycephalaGene19728;MamblycephalaGene22294;MamblycephalaGene23199;MamblycephalaGene23834
Biological Process	GO:0055076	transition metal ion homeostasis	23	64	0.000276945	0.0165817	MamblycephalaGene00764;MamblycephalaGene02092;MamblycephalaGene02408;MamblycephalaGene02678;MamblycephalaGene04396;MamblycephalaGene06534;MamblycephalaGene06951;MamblycephalaGene08685;MamblycephalaGene08716;MamblycephalaGene09197;MamblycephalaGene10184;MamblycephalaGene12997;MamblycephalaGene13051;MamblycephalaGene13757;MamblycephalaGene13830;MamblycephalaGene16272;MamblycephalaGene16413;Mamblyce…
Biological Process	GO:0019395	fatty acid oxidation	16	38	0.00029791	0.0174361	MamblycephalaGene03318;MamblycephalaGene06692;MamblycephalaGene08949;MamblycephalaGene10145;MamblycephalaGene11409;MamblycephalaGene12105;MamblycephalaGene12745;MamblycephalaGene13726;MamblycephalaGene14277;MamblycephalaGene14578;MamblycephalaGene15423;MamblycephalaGene15708;MamblycephalaGene17429;MamblycephalaGene17636;MamblycephalaGene17715;MamblycephalaGene21477
Biological Process	GO:0034440	lipid oxidation	16	38	0.00029791	0.0174361	MamblycephalaGene03318;MamblycephalaGene06692;MamblycephalaGene08949;MamblycephalaGene10145;MamblycephalaGene11409;MamblycephalaGene12105;MamblycephalaGene12745;MamblycephalaGene13726;MamblycephalaGene14277;MamblycephalaGene14578;MamblycephalaGene15423;MamblycephalaGene15708;MamblycephalaGene17429;MamblycephalaGene17636;MamblycephalaGene17715;MamblycephalaGene21477
Biological Process	GO:0071466	cellular response to xenobiotic stimulus	19	49	0.000302544	0.0175106	MamblycephalaGene00835;MamblycephalaGene02848;MamblycephalaGene03036;MamblycephalaGene05335;MamblycephalaGene07820;MamblycephalaGene09197;MamblycephalaGene10279;MamblycephalaGene10280;MamblycephalaGene10973;MamblycephalaGene13516;MamblycephalaGene15346;MamblycephalaGene15676;MamblycephalaGene16395;MamblycephalaGene17660;MamblycephalaGene19779;MamblycephalaGene19985;MamblycephalaGene20426;Mamblyce…
Biological Process	GO:0070085	glycosylation	53	194	0.00032446	0.0185727	MamblycephalaGene00022;MamblycephalaGene00237;MamblycephalaGene00604;MamblycephalaGene00863;MamblycephalaGene02182;MamblycephalaGene02235;MamblycephalaGene02465;MamblycephalaGene02522;MamblycephalaGene03531;MamblycephalaGene03866;MamblycephalaGene04602;MamblycephalaGene05799;MamblycephalaGene05909;MamblycephalaGene06223;MamblycephalaGene06640;MamblycephalaGene06733;MamblycephalaGene07951;Mamblyce…
Biological Process	GO:0046939	nucleotide phosphorylation	21	57	0.00034066	0.019204	MamblycephalaGene03637;MamblycephalaGene03683;MamblycephalaGene03911;MamblycephalaGene04934;MamblycephalaGene05357;MamblycephalaGene05421;MamblycephalaGene05846;MamblycephalaGene06505;MamblycephalaGene07524;MamblycephalaGene08881;MamblycephalaGene09003;MamblycephalaGene10113;MamblycephalaGene10815;MamblycephalaGene12199;MamblycephalaGene12255;MamblycephalaGene13805;MamblycephalaGene15192;Mamblyce…
Biological Process	GO:0046653	tetrahydrofolate metabolic process	7	10	0.000342862	0.019204	MamblycephalaGene00831;MamblycephalaGene07350;MamblycephalaGene09488;MamblycephalaGene09544;MamblycephalaGene10634;MamblycephalaGene11660;MamblycephalaGene16118
Biological Process	GO:0006520	cellular amino acid metabolic process	69	269	0.000347368	0.0192494	MamblycephalaGene00181;MamblycephalaGene00556;MamblycephalaGene00831;MamblycephalaGene01278;MamblycephalaGene01943;MamblycephalaGene02542;MamblycephalaGene02588;MamblycephalaGene02957;MamblycephalaGene03751;MamblycephalaGene04416;MamblycephalaGene04675;MamblycephalaGene04936;MamblycephalaGene04965;MamblycephalaGene05781;MamblycephalaGene06234;MamblycephalaGene06300;MamblycephalaGene06371;Mamblyce…
Biological Process	GO:0009056	catabolic process	225	1059	0.000382116	0.020952	MamblycephalaGene00033;MamblycephalaGene00104;MamblycephalaGene00273;MamblycephalaGene00290;MamblycephalaGene00348;MamblycephalaGene00390;MamblycephalaGene00556;MamblycephalaGene00603;MamblycephalaGene00674;MamblycephalaGene00863;MamblycephalaGene01009;MamblycephalaGene01054;MamblycephalaGene01279;MamblycephalaGene01894;MamblycephalaGene02355;MamblycephalaGene02465;MamblycephalaGene02678;Mamblyce…
Biological Process	GO:0009062	fatty acid catabolic process	16	39	0.00042455	0.0230363	MamblycephalaGene03318;MamblycephalaGene06692;MamblycephalaGene08949;MamblycephalaGene10145;MamblycephalaGene11409;MamblycephalaGene12105;MamblycephalaGene12745;MamblycephalaGene13726;MamblycephalaGene14277;MamblycephalaGene14578;MamblycephalaGene15423;MamblycephalaGene15708;MamblycephalaGene15727;MamblycephalaGene17429;MamblycephalaGene17636;MamblycephalaGene17715
Biological Process	GO:0006690	icosanoid metabolic process	14	32	0.000440208	0.0233399	MamblycephalaGene04499;MamblycephalaGene06515;MamblycephalaGene09513;MamblycephalaGene09514;MamblycephalaGene15258;MamblycephalaGene15397;MamblycephalaGene16586;MamblycephalaGene17537;MamblycephalaGene17867;MamblycephalaGene18451;MamblycephalaGene19750;MamblycephalaGene21151;MamblycephalaGene21247;MamblycephalaGene24470
Biological Process	GO:1901568	fatty acid derivative metabolic process	14	32	0.000440208	0.0233399	MamblycephalaGene04499;MamblycephalaGene06515;MamblycephalaGene09513;MamblycephalaGene09514;MamblycephalaGene15258;MamblycephalaGene15397;MamblycephalaGene16586;MamblycephalaGene17537;MamblycephalaGene17867;MamblycephalaGene18451;MamblycephalaGene19750;MamblycephalaGene21151;MamblycephalaGene21247;MamblycephalaGene24470
Biological Process	GO:0019637	organophosphate metabolic process	140	622	0.000443589	0.0233399	MamblycephalaGene00859;MamblycephalaGene01193;MamblycephalaGene01301;MamblycephalaGene01612;MamblycephalaGene01901;MamblycephalaGene02002;MamblycephalaGene02092;MamblycephalaGene02240;MamblycephalaGene02250;MamblycephalaGene02588;MamblycephalaGene02690;MamblycephalaGene02754;MamblycephalaGene02994;MamblycephalaGene03074;MamblycephalaGene03142;MamblycephalaGene03151;MamblycephalaGene03156;Mamblyce…
Biological Process	GO:0006544	glycine metabolic process	9	16	0.000492436	0.025397	MamblycephalaGene07350;MamblycephalaGene07529;MamblycephalaGene11608;MamblycephalaGene12390;MamblycephalaGene13625;MamblycephalaGene15953;MamblycephalaGene17521;MamblycephalaGene23259;MamblycephalaGene23565
Biological Process	GO:0042761	very long-chain fatty acid biosynthetic process	9	16	0.000492436	0.025397	MamblycephalaGene02091;MamblycephalaGene04216;MamblycephalaGene04538;MamblycephalaGene11440;MamblycephalaGene14064;MamblycephalaGene19728;MamblycephalaGene22294;MamblycephalaGene23199;MamblycephalaGene23834
Biological Process	GO:0006006	glucose metabolic process	18	47	0.000516721	0.0263882	MamblycephalaGene01193;MamblycephalaGene01901;MamblycephalaGene05846;MamblycephalaGene09003;MamblycephalaGene09589;MamblycephalaGene12169;MamblycephalaGene13402;MamblycephalaGene13805;MamblycephalaGene14618;MamblycephalaGene15467;MamblycephalaGene17543;MamblycephalaGene18414;MamblycephalaGene21535;MamblycephalaGene21902;MamblycephalaGene21989;MamblycephalaGene22128;MamblycephalaGene23977;Mamblyce…
Biological Process	GO:0046148	pigment biosynthetic process	15	36	0.000524131	0.0265068	MamblycephalaGene00831;MamblycephalaGene02987;MamblycephalaGene03151;MamblycephalaGene07602;MamblycephalaGene07878;MamblycephalaGene08173;MamblycephalaGene09488;MamblycephalaGene13105;MamblycephalaGene13736;MamblycephalaGene17409;MamblycephalaGene20059;MamblycephalaGene21826;MamblycephalaGene22317;MamblycephalaGene22598;MamblycephalaGene24329
Biological Process	GO:0032870	cellular response to hormone stimulus	61	235	0.000534147	0.0265467	MamblycephalaGene01712;MamblycephalaGene02048;MamblycephalaGene02419;MamblycephalaGene02958;MamblycephalaGene03154;MamblycephalaGene03193;MamblycephalaGene03257;MamblycephalaGene03497;MamblycephalaGene04318;MamblycephalaGene04900;MamblycephalaGene05325;MamblycephalaGene05469;MamblycephalaGene05735;MamblycephalaGene05824;MamblycephalaGene06605;MamblycephalaGene07061;MamblycephalaGene07352;Mamblyce…
Biological Process	GO:0008610	lipid biosynthetic process	73	292	0.000535112	0.0265467	MamblycephalaGene00731;MamblycephalaGene00859;MamblycephalaGene01050;MamblycephalaGene01301;MamblycephalaGene02091;MamblycephalaGene02092;MamblycephalaGene02429;MamblycephalaGene03069;MamblycephalaGene03156;MamblycephalaGene03408;MamblycephalaGene03866;MamblycephalaGene04216;MamblycephalaGene04267;MamblycephalaGene04416;MamblycephalaGene04538;MamblycephalaGene04796;MamblycephalaGene05355;Mamblyce…
Biological Process	GO:0045184	establishment of protein localization	139	620	0.000552207	0.0271363	MamblycephalaGene00162;MamblycephalaGene00348;MamblycephalaGene00653;MamblycephalaGene01923;MamblycephalaGene02092;MamblycephalaGene02230;MamblycephalaGene02523;MamblycephalaGene02971;MamblycephalaGene02997;MamblycephalaGene03312;MamblycephalaGene04097;MamblycephalaGene04244;MamblycephalaGene04420;MamblycephalaGene04855;MamblycephalaGene04895;MamblycephalaGene05310;MamblycephalaGene05459;Mamblyce…
Biological Process	GO:0006090	pyruvate metabolic process	20	55	0.000569535	0.0277262	MamblycephalaGene03637;MamblycephalaGene03683;MamblycephalaGene03911;MamblycephalaGene04768;MamblycephalaGene04934;MamblycephalaGene05357;MamblycephalaGene05421;MamblycephalaGene05846;MamblycephalaGene08881;MamblycephalaGene09003;MamblycephalaGene10113;MamblycephalaGene11961;MamblycephalaGene13805;MamblycephalaGene15467;MamblycephalaGene17521;MamblycephalaGene17741;MamblycephalaGene17963;Mamblyce…
Biological Process	GO:1901575	organic substance catabolic process	207	973	0.00060626	0.0290056	MamblycephalaGene00033;MamblycephalaGene00104;MamblycephalaGene00273;MamblycephalaGene00290;MamblycephalaGene00348;MamblycephalaGene00390;MamblycephalaGene00556;MamblycephalaGene00603;MamblycephalaGene00674;MamblycephalaGene00863;MamblycephalaGene01009;MamblycephalaGene01054;MamblycephalaGene01279;MamblycephalaGene01894;MamblycephalaGene02355;MamblycephalaGene02465;MamblycephalaGene02678;Mamblyce…
Biological Process	GO:0009101	glycoprotein biosynthetic process	58	222	0.000606951	0.0290056	MamblycephalaGene00022;MamblycephalaGene00237;MamblycephalaGene00332;MamblycephalaGene00604;MamblycephalaGene00863;MamblycephalaGene02182;MamblycephalaGene02235;MamblycephalaGene02465;MamblycephalaGene02522;MamblycephalaGene02559;MamblycephalaGene03531;MamblycephalaGene03866;MamblycephalaGene04602;MamblycephalaGene05799;MamblycephalaGene05909;MamblycephalaGene06223;MamblycephalaGene06640;Mamblyce…
Biological Process	GO:0006869	lipid transport	40	140	0.000642995	0.0302019	MamblycephalaGene01264;MamblycephalaGene01584;MamblycephalaGene02477;MamblycephalaGene02754;MamblycephalaGene03522;MamblycephalaGene04219;MamblycephalaGene04251;MamblycephalaGene04252;MamblycephalaGene05431;MamblycephalaGene06191;MamblycephalaGene07092;MamblycephalaGene07430;MamblycephalaGene09077;MamblycephalaGene09463;MamblycephalaGene10096;MamblycephalaGene10211;MamblycephalaGene10331;Mamblyce…
Biological Process	GO:0006635	fatty acid beta-oxidation	14	33	0.000643581	0.0302019	MamblycephalaGene06692;MamblycephalaGene08949;MamblycephalaGene10145;MamblycephalaGene11409;MamblycephalaGene12105;MamblycephalaGene12745;MamblycephalaGene13726;MamblycephalaGene14277;MamblycephalaGene14578;MamblycephalaGene15423;MamblycephalaGene15708;MamblycephalaGene17429;MamblycephalaGene17636;MamblycephalaGene17715
Biological Process	GO:0051188	cofactor biosynthetic process	34	114	0.000690912	0.0314485	MamblycephalaGene00831;MamblycephalaGene02588;MamblycephalaGene02987;MamblycephalaGene02994;MamblycephalaGene03074;MamblycephalaGene04216;MamblycephalaGene04768;MamblycephalaGene04796;MamblycephalaGene04797;MamblycephalaGene07602;MamblycephalaGene07878;MamblycephalaGene09034;MamblycephalaGene09133;MamblycephalaGene09257;MamblycephalaGene09280;MamblycephalaGene09398;MamblycephalaGene09488;Mamblyce…
Biological Process	GO:0009135	purine nucleoside diphosphate metabolic process	18	48	0.000694294	0.0314485	MamblycephalaGene03637;MamblycephalaGene03683;MamblycephalaGene03911;MamblycephalaGene04934;MamblycephalaGene05357;MamblycephalaGene05421;MamblycephalaGene05846;MamblycephalaGene08881;MamblycephalaGene09003;MamblycephalaGene10113;MamblycephalaGene10815;MamblycephalaGene11917;MamblycephalaGene13805;MamblycephalaGene15192;MamblycephalaGene15467;MamblycephalaGene17741;MamblycephalaGene17963;Mamblyce…
Biological Process	GO:0009179	purine ribonucleoside diphosphate metabolic process	18	48	0.000694294	0.0314485	MamblycephalaGene03637;MamblycephalaGene03683;MamblycephalaGene03911;MamblycephalaGene04934;MamblycephalaGene05357;MamblycephalaGene05421;MamblycephalaGene05846;MamblycephalaGene08881;MamblycephalaGene09003;MamblycephalaGene10113;MamblycephalaGene10815;MamblycephalaGene11917;MamblycephalaGene13805;MamblycephalaGene15192;MamblycephalaGene15467;MamblycephalaGene17741;MamblycephalaGene17963;Mamblyce…
Biological Process	GO:0009185	ribonucleoside diphosphate metabolic process	18	48	0.000694294	0.0314485	MamblycephalaGene03637;MamblycephalaGene03683;MamblycephalaGene03911;MamblycephalaGene04934;MamblycephalaGene05357;MamblycephalaGene05421;MamblycephalaGene05846;MamblycephalaGene08881;MamblycephalaGene09003;MamblycephalaGene10113;MamblycephalaGene10815;MamblycephalaGene11917;MamblycephalaGene13805;MamblycephalaGene15192;MamblycephalaGene15467;MamblycephalaGene17741;MamblycephalaGene17963;Mamblyce…
Biological Process	GO:0044106	cellular amine metabolic process	19	52	0.000724503	0.0323947	MamblycephalaGene00348;MamblycephalaGene03773;MamblycephalaGene05355;MamblycephalaGene06191;MamblycephalaGene06380;MamblycephalaGene07472;MamblycephalaGene09889;MamblycephalaGene11152;MamblycephalaGene12426;MamblycephalaGene12729;MamblycephalaGene14882;MamblycephalaGene15863;MamblycephalaGene15985;MamblycephalaGene16288;MamblycephalaGene18299;MamblycephalaGene19610;MamblycephalaGene20836;Mamblyce…
Biological Process	GO:0009100	glycoprotein metabolic process	60	233	0.000733294	0.0323947	MamblycephalaGene00022;MamblycephalaGene00237;MamblycephalaGene00332;MamblycephalaGene00604;MamblycephalaGene00863;MamblycephalaGene02182;MamblycephalaGene02235;MamblycephalaGene02465;MamblycephalaGene02522;MamblycephalaGene02559;MamblycephalaGene03531;MamblycephalaGene03866;MamblycephalaGene04602;MamblycephalaGene05799;MamblycephalaGene05909;MamblycephalaGene06223;MamblycephalaGene06640;Mamblyce…
Biological Process	GO:0009451	RNA modification	33	110	0.00073384	0.0323947	MamblycephalaGene00181;MamblycephalaGene01155;MamblycephalaGene01738;MamblycephalaGene04087;MamblycephalaGene04611;MamblycephalaGene05438;MamblycephalaGene05666;MamblycephalaGene09005;MamblycephalaGene09863;MamblycephalaGene10106;MamblycephalaGene10827;MamblycephalaGene10935;MamblycephalaGene11781;MamblycephalaGene12864;MamblycephalaGene13166;MamblycephalaGene13289;MamblycephalaGene13705;Mamblyce…
Biological Process	GO:0070887	cellular response to chemical stimulus	181	841	0.000749623	0.0328133	MamblycephalaGene00206;MamblycephalaGene00332;MamblycephalaGene00805;MamblycephalaGene00835;MamblycephalaGene01595;MamblycephalaGene01712;MamblycephalaGene01806;MamblycephalaGene01972;MamblycephalaGene02031;MamblycephalaGene02048;MamblycephalaGene02338;MamblycephalaGene02419;MamblycephalaGene02465;MamblycephalaGene02714;MamblycephalaGene02848;MamblycephalaGene02958;MamblycephalaGene03008;Mamblyce…
Biological Process	GO:0007030	Golgi organization	13	30	0.000784657	0.0335023	MamblycephalaGene02230;MamblycephalaGene06456;MamblycephalaGene06790;MamblycephalaGene09732;MamblycephalaGene10848;MamblycephalaGene11841;MamblycephalaGene12839;MamblycephalaGene13788;MamblycephalaGene16022;MamblycephalaGene16139;MamblycephalaGene16175;MamblycephalaGene17503;MamblycephalaGene17725
Biological Process	GO:0009069	serine family amino acid metabolic process	13	30	0.000784657	0.0335023	MamblycephalaGene02957;MamblycephalaGene07350;MamblycephalaGene07529;MamblycephalaGene10444;MamblycephalaGene11608;MamblycephalaGene12390;MamblycephalaGene13625;MamblycephalaGene13784;MamblycephalaGene15953;MamblycephalaGene17521;MamblycephalaGene21441;MamblycephalaGene23259;MamblycephalaGene23565
Biological Process	GO:0042168	heme metabolic process	13	30	0.000784657	0.0335023	MamblycephalaGene01894;MamblycephalaGene02678;MamblycephalaGene02987;MamblycephalaGene07116;MamblycephalaGene07602;MamblycephalaGene07878;MamblycephalaGene09197;MamblycephalaGene13105;MamblycephalaGene13736;MamblycephalaGene17409;MamblycephalaGene20059;MamblycephalaGene21826;MamblycephalaGene24329
Biological Process	GO:0042135	neurotransmitter catabolic process	5	6	0.000800514	0.0339014	MamblycephalaGene10980;MamblycephalaGene10981;MamblycephalaGene12729;MamblycephalaGene16288;MamblycephalaGene18286
Biological Process	GO:0046907	intracellular transport	172	797	0.000883761	0.0358318	MamblycephalaGene00022;MamblycephalaGene00162;MamblycephalaGene00348;MamblycephalaGene00653;MamblycephalaGene01292;MamblycephalaGene01923;MamblycephalaGene02002;MamblycephalaGene02092;MamblycephalaGene02230;MamblycephalaGene02523;MamblycephalaGene02971;MamblycephalaGene02997;MamblycephalaGene03181;MamblycephalaGene03312;MamblycephalaGene03675;MamblycephalaGene03832;MamblycephalaGene03974;Mamblyce…
Biological Process	GO:0009256	10-formyltetrahydrofolate metabolic process	4	4	0.000900624	0.0358318	MamblycephalaGene00831;MamblycephalaGene09488;MamblycephalaGene10634;MamblycephalaGene16118
Biological Process	GO:0046085	adenosine metabolic process	4	4	0.000900624	0.0358318	MamblycephalaGene03151;MamblycephalaGene14050;MamblycephalaGene17705;MamblycephalaGene22598
Biological Process	GO:0072378	blood coagulation, fibrin clot formation	4	4	0.000900624	0.0358318	MamblycephalaGene09217;MamblycephalaGene13001;MamblycephalaGene16945;MamblycephalaGene16946
Biological Process	GO:0090169	regulation of spindle assembly	4	4	0.000900624	0.0358318	MamblycephalaGene11747;MamblycephalaGene17722;MamblycephalaGene22882;MamblycephalaGene22883
Biological Process	GO:1901673	regulation of mitotic spindle assembly	4	4	0.000900624	0.0358318	MamblycephalaGene11747;MamblycephalaGene17722;MamblycephalaGene22882;MamblycephalaGene22883
Biological Process	GO:0016052	carbohydrate catabolic process	24	73	0.000917077	0.0358318	MamblycephalaGene01054;MamblycephalaGene03637;MamblycephalaGene03683;MamblycephalaGene03911;MamblycephalaGene04934;MamblycephalaGene05357;MamblycephalaGene05421;MamblycephalaGene05846;MamblycephalaGene08495;MamblycephalaGene08496;MamblycephalaGene08881;MamblycephalaGene09003;MamblycephalaGene09589;MamblycephalaGene10113;MamblycephalaGene12169;MamblycephalaGene12648;MamblycephalaGene13262;Mamblyce…
Biological Process	GO:0006778	porphyrin-containing compound metabolic process	14	34	0.000921166	0.0358318	MamblycephalaGene01894;MamblycephalaGene02678;MamblycephalaGene02987;MamblycephalaGene07116;MamblycephalaGene07602;MamblycephalaGene07878;MamblycephalaGene09197;MamblycephalaGene13105;MamblycephalaGene13736;MamblycephalaGene14155;MamblycephalaGene17409;MamblycephalaGene20059;MamblycephalaGene21826;MamblycephalaGene24329
Biological Process	GO:0034341	response to interferon-gamma	14	34	0.000921166	0.0358318	MamblycephalaGene00206;MamblycephalaGene00805;MamblycephalaGene01595;MamblycephalaGene01972;MamblycephalaGene03342;MamblycephalaGene03343;MamblycephalaGene03996;MamblycephalaGene11489;MamblycephalaGene13516;MamblycephalaGene16973;MamblycephalaGene22618;MamblycephalaGene22881;MamblycephalaGene23509;MamblycephalaGene23610
Biological Process	GO:0071346	cellular response to interferon-gamma	14	34	0.000921166	0.0358318	MamblycephalaGene00206;MamblycephalaGene00805;MamblycephalaGene01595;MamblycephalaGene01972;MamblycephalaGene03342;MamblycephalaGene03343;MamblycephalaGene03996;MamblycephalaGene11489;MamblycephalaGene13516;MamblycephalaGene16973;MamblycephalaGene22618;MamblycephalaGene22881;MamblycephalaGene23509;MamblycephalaGene23610
Biological Process	GO:0015718	monocarboxylic acid transport	18	49	0.000921762	0.0358318	MamblycephalaGene01907;MamblycephalaGene02121;MamblycephalaGene02754;MamblycephalaGene02987;MamblycephalaGene04219;MamblycephalaGene07092;MamblycephalaGene07430;MamblycephalaGene09077;MamblycephalaGene09110;MamblycephalaGene09412;MamblycephalaGene10096;MamblycephalaGene10888;MamblycephalaGene10933;MamblycephalaGene11458;MamblycephalaGene13608;MamblycephalaGene15600;MamblycephalaGene16299;Mamblyce…
Biological Process	GO:1902582	single-organism intracellular transport	141	639	0.00100521	0.0386883	MamblycephalaGene00022;MamblycephalaGene00162;MamblycephalaGene01292;MamblycephalaGene01923;MamblycephalaGene02002;MamblycephalaGene02092;MamblycephalaGene02230;MamblycephalaGene02523;MamblycephalaGene02971;MamblycephalaGene02997;MamblycephalaGene03181;MamblycephalaGene03312;MamblycephalaGene03675;MamblycephalaGene03832;MamblycephalaGene03974;MamblycephalaGene04420;MamblycephalaGene04764;Mamblyce…
Biological Process	GO:0006457	protein folding	38	134	0.0010101	0.0386883	MamblycephalaGene00339;MamblycephalaGene01805;MamblycephalaGene02065;MamblycephalaGene03044;MamblycephalaGene03319;MamblycephalaGene03384;MamblycephalaGene03707;MamblycephalaGene04577;MamblycephalaGene05317;MamblycephalaGene05755;MamblycephalaGene05830;MamblycephalaGene06481;MamblycephalaGene06625;MamblycephalaGene07951;MamblycephalaGene08656;MamblycephalaGene09546;MamblycephalaGene09614;Mamblyce…
Biological Process	GO:0019369	arachidonic acid metabolic process	11	24	0.00112919	0.042934	MamblycephalaGene04499;MamblycephalaGene06515;MamblycephalaGene09513;MamblycephalaGene09514;MamblycephalaGene16586;MamblycephalaGene17537;MamblycephalaGene17867;MamblycephalaGene18451;MamblycephalaGene19750;MamblycephalaGene21151;MamblycephalaGene21247
Biological Process	GO:0046031	ADP metabolic process	17	46	0.00117284	0.043638	MamblycephalaGene03637;MamblycephalaGene03683;MamblycephalaGene03911;MamblycephalaGene04934;MamblycephalaGene05357;MamblycephalaGene05421;MamblycephalaGene05846;MamblycephalaGene08881;MamblycephalaGene09003;MamblycephalaGene10113;MamblycephalaGene10815;MamblycephalaGene13805;MamblycephalaGene15192;MamblycephalaGene15467;MamblycephalaGene17741;MamblycephalaGene17963;MamblycephalaGene21989
Biological Process	GO:0046916	cellular transition metal ion homeostasis	17	46	0.00117284	0.043638	MamblycephalaGene00764;MamblycephalaGene02092;MamblycephalaGene02408;MamblycephalaGene06534;MamblycephalaGene06951;MamblycephalaGene10184;MamblycephalaGene12997;MamblycephalaGene13051;MamblycephalaGene13757;MamblycephalaGene16272;MamblycephalaGene16413;MamblycephalaGene16811;MamblycephalaGene16830;MamblycephalaGene18592;MamblycephalaGene21219;MamblycephalaGene22641;MamblycephalaGene23271
Biological Process	GO:0072329	monocarboxylic acid catabolic process	17	46	0.00117284	0.043638	MamblycephalaGene03318;MamblycephalaGene06692;MamblycephalaGene08949;MamblycephalaGene10145;MamblycephalaGene11409;MamblycephalaGene12105;MamblycephalaGene12745;MamblycephalaGene13726;MamblycephalaGene14277;MamblycephalaGene14578;MamblycephalaGene15423;MamblycephalaGene15708;MamblycephalaGene15727;MamblycephalaGene17429;MamblycephalaGene17636;MamblycephalaGene17715;MamblycephalaGene19507
Biological Process	GO:0007249	I-kappaB kinase/NF-kappaB signaling	14	35	0.00129293	0.0477651	MamblycephalaGene05350;MamblycephalaGene05629;MamblycephalaGene06064;MamblycephalaGene06295;MamblycephalaGene10900;MamblycephalaGene11263;MamblycephalaGene11834;MamblycephalaGene12463;MamblycephalaGene12673;MamblycephalaGene16139;MamblycephalaGene16929;MamblycephalaGene20217;MamblycephalaGene21695;MamblycephalaGene23710
Biological Process	GO:0009755	hormone-mediated signaling pathway	34	118	0.00134414	0.0493071	MamblycephalaGene01712;MamblycephalaGene02048;MamblycephalaGene02419;MamblycephalaGene03154;MamblycephalaGene03257;MamblycephalaGene03497;MamblycephalaGene04900;MamblycephalaGene05735;MamblycephalaGene05824;MamblycephalaGene06605;MamblycephalaGene07061;MamblycephalaGene07352;MamblycephalaGene07921;MamblycephalaGene08906;MamblycephalaGene10392;MamblycephalaGene10455;MamblycephalaGene12325;Mamblyce…
24 h vs 0 h
Cellular Component	GO ID	Description	out (1091)	All (15251)	pvalue	p.adjust	Genes
Cellular Component	GO:0005737	cytoplasm	455	5190	2.61161e-08	1.51793e-05	MamblycephalaGene00181;MamblycephalaGene00199;MamblycephalaGene00289;MamblycephalaGene00340;MamblycephalaGene00352;MamblycephalaGene00408;MamblycephalaGene00706;MamblycephalaGene00777;MamblycephalaGene00784;MamblycephalaGene00826;MamblycephalaGene00900;MamblycephalaGene00908;MamblycephalaGene00923;MamblycephalaGene00951;MamblycephalaGene00974;MamblycephalaGene01155;MamblycephalaGene01193;Mamblyce…
Cellular Component	GO:0030684	preribosome	22	83	5.21626e-08	1.51793e-05	MamblycephalaGene01533;MamblycephalaGene01675;MamblycephalaGene01757;MamblycephalaGene04410;MamblycephalaGene04589;MamblycephalaGene05613;MamblycephalaGene06236;MamblycephalaGene07572;MamblycephalaGene07789;MamblycephalaGene09355;MamblycephalaGene11101;MamblycephalaGene11625;MamblycephalaGene11767;MamblycephalaGene11971;MamblycephalaGene12252;MamblycephalaGene12864;MamblycephalaGene13705;Mamblyce…
Cellular Component	GO:0005730	nucleolus	38	210	9.29358e-08	1.80296e-05	MamblycephalaGene00777;MamblycephalaGene01242;MamblycephalaGene01533;MamblycephalaGene01675;MamblycephalaGene01757;MamblycephalaGene01921;MamblycephalaGene04589;MamblycephalaGene05613;MamblycephalaGene06236;MamblycephalaGene06459;MamblycephalaGene07407;MamblycephalaGene07789;MamblycephalaGene09005;MamblycephalaGene09306;MamblycephalaGene10409;MamblycephalaGene10675;MamblycephalaGene10761;Mamblyce…
Cellular Component	GO:0044424	intracellular part	681	8450	6.68126e-07	9.72124e-05	MamblycephalaGene00181;MamblycephalaGene00199;MamblycephalaGene00289;MamblycephalaGene00329;MamblycephalaGene00340;MamblycephalaGene00352;MamblycephalaGene00408;MamblycephalaGene00514;MamblycephalaGene00706;MamblycephalaGene00777;MamblycephalaGene00782;MamblycephalaGene00784;MamblycephalaGene00826;MamblycephalaGene00897;MamblycephalaGene00898;MamblycephalaGene00900;MamblycephalaGene00908;Mamblyce…
Cellular Component	GO:0005622	intracellular	728	9141	9.44046e-07	0.000109887	MamblycephalaGene00181;MamblycephalaGene00199;MamblycephalaGene00289;MamblycephalaGene00329;MamblycephalaGene00340;MamblycephalaGene00352;MamblycephalaGene00408;MamblycephalaGene00514;MamblycephalaGene00706;MamblycephalaGene00777;MamblycephalaGene00782;MamblycephalaGene00784;MamblycephalaGene00826;MamblycephalaGene00897;MamblycephalaGene00898;MamblycephalaGene00900;MamblycephalaGene00908;Mamblyce…
Cellular Component	GO:0032040	small-subunit processome	12	42	2.50062e-05	0.0024256	MamblycephalaGene01533;MamblycephalaGene01675;MamblycephalaGene01757;MamblycephalaGene04589;MamblycephalaGene11971;MamblycephalaGene12252;MamblycephalaGene12864;MamblycephalaGene13705;MamblycephalaGene14748;MamblycephalaGene14811;MamblycephalaGene15631;MamblycephalaGene24388
Cellular Component	GO:0000176	nuclear exosome (RNase complex)	7	15	3.63146e-05	0.0030193	MamblycephalaGene01242;MamblycephalaGene05844;MamblycephalaGene10675;MamblycephalaGene13335;MamblycephalaGene13806;MamblycephalaGene14035;MamblycephalaGene15381
Cellular Component	GO:0031981	nuclear lumen	85	779	5.47871e-05	0.00398576	MamblycephalaGene00329;MamblycephalaGene00777;MamblycephalaGene00782;MamblycephalaGene01242;MamblycephalaGene01533;MamblycephalaGene01675;MamblycephalaGene01757;MamblycephalaGene01921;MamblycephalaGene02368;MamblycephalaGene03924;MamblycephalaGene04435;MamblycephalaGene04589;MamblycephalaGene04889;MamblycephalaGene04991;MamblycephalaGene05613;MamblycephalaGene05844;MamblycephalaGene06236;Mamblyce…
Cellular Component	GO:0043231	intracellular membrane-bounded organelle	471	5778	0.000117736	0.00761361	MamblycephalaGene00181;MamblycephalaGene00199;MamblycephalaGene00289;MamblycephalaGene00329;MamblycephalaGene00408;MamblycephalaGene00514;MamblycephalaGene00777;MamblycephalaGene00782;MamblycephalaGene00784;MamblycephalaGene00826;MamblycephalaGene00897;MamblycephalaGene00900;MamblycephalaGene00908;MamblycephalaGene00974;MamblycephalaGene01137;MamblycephalaGene01193;MamblycephalaGene01242;Mamblyce…
Cellular Component	GO:0043227	membrane-bounded organelle	474	5827	0.000136246	0.00785114	MamblycephalaGene00181;MamblycephalaGene00199;MamblycephalaGene00289;MamblycephalaGene00329;MamblycephalaGene00408;MamblycephalaGene00514;MamblycephalaGene00777;MamblycephalaGene00782;MamblycephalaGene00784;MamblycephalaGene00826;MamblycephalaGene00897;MamblycephalaGene00900;MamblycephalaGene00908;MamblycephalaGene00974;MamblycephalaGene01137;MamblycephalaGene01193;MamblycephalaGene01242;Mamblyce…
Cellular Component	GO:0000178	exosome (RNase complex)	7	18	0.000148389	0.00785114	MamblycephalaGene01242;MamblycephalaGene05844;MamblycephalaGene10675;MamblycephalaGene13335;MamblycephalaGene13806;MamblycephalaGene14035;MamblycephalaGene15381
Cellular Component	GO:0030894	replisome	5	10	0.000345091	0.014183	MamblycephalaGene07226;MamblycephalaGene11189;MamblycephalaGene11763;MamblycephalaGene14179;MamblycephalaGene17942
Cellular Component	GO:0043601	nuclear replisome	5	10	0.000345091	0.014183	MamblycephalaGene07226;MamblycephalaGene11189;MamblycephalaGene11763;MamblycephalaGene14179;MamblycephalaGene17942
Cellular Component	GO:0005577	fibrinogen complex	3	3	0.000365149	0.014183	MamblycephalaGene09217;MamblycephalaGene16945;MamblycephalaGene16946
Cellular Component	GO:0070013	intracellular organelle lumen	94	931	0.000375995	0.014183	MamblycephalaGene00329;MamblycephalaGene00777;MamblycephalaGene00782;MamblycephalaGene01242;MamblycephalaGene01533;MamblycephalaGene01675;MamblycephalaGene01757;MamblycephalaGene01921;MamblycephalaGene02368;MamblycephalaGene03924;MamblycephalaGene04435;MamblycephalaGene04589;MamblycephalaGene04889;MamblycephalaGene04991;MamblycephalaGene05613;MamblycephalaGene05844;MamblycephalaGene06236;Mamblyce…
Cellular Component	GO:0043233	organelle lumen	94	932	0.000389912	0.014183	MamblycephalaGene00329;MamblycephalaGene00777;MamblycephalaGene00782;MamblycephalaGene01242;MamblycephalaGene01533;MamblycephalaGene01675;MamblycephalaGene01757;MamblycephalaGene01921;MamblycephalaGene02368;MamblycephalaGene03924;MamblycephalaGene04435;MamblycephalaGene04589;MamblycephalaGene04889;MamblycephalaGene04991;MamblycephalaGene05613;MamblycephalaGene05844;MamblycephalaGene06236;Mamblyce…
Cellular Component	GO:0005829	cytosol	71	667	0.000460057	0.0157502	MamblycephalaGene00181;MamblycephalaGene00340;MamblycephalaGene01155;MamblycephalaGene02002;MamblycephalaGene02013;MamblycephalaGene02339;MamblycephalaGene03341;MamblycephalaGene04052;MamblycephalaGene04067;MamblycephalaGene04410;MamblycephalaGene04721;MamblycephalaGene04749;MamblycephalaGene04796;MamblycephalaGene04855;MamblycephalaGene05421;MamblycephalaGene05781;MamblycephalaGene05921;Mamblyce…
Cellular Component	GO:0031974	membrane-enclosed lumen	95	954	0.000558212	0.0173276	MamblycephalaGene00329;MamblycephalaGene00777;MamblycephalaGene00782;MamblycephalaGene01242;MamblycephalaGene01533;MamblycephalaGene01675;MamblycephalaGene01757;MamblycephalaGene01921;MamblycephalaGene02368;MamblycephalaGene03924;MamblycephalaGene04435;MamblycephalaGene04589;MamblycephalaGene04889;MamblycephalaGene04991;MamblycephalaGene05613;MamblycephalaGene05844;MamblycephalaGene06236;Mamblyce…
Cellular Component	GO:0000792	heterochromatin	5	11	0.000595449	0.0173276	MamblycephalaGene06440;MamblycephalaGene09522;MamblycephalaGene14017;MamblycephalaGene14824;MamblycephalaGene22588
Cellular Component	GO:0042555	MCM complex	5	11	0.000595449	0.0173276	MamblycephalaGene02807;MamblycephalaGene04122;MamblycephalaGene09196;MamblycephalaGene11842;MamblycephalaGene18582
Cellular Component	GO:0043229	intracellular organelle	532	6734	0.000839255	0.0224429	MamblycephalaGene00181;MamblycephalaGene00199;MamblycephalaGene00289;MamblycephalaGene00329;MamblycephalaGene00408;MamblycephalaGene00514;MamblycephalaGene00777;MamblycephalaGene00782;MamblycephalaGene00784;MamblycephalaGene00826;MamblycephalaGene00897;MamblycephalaGene00898;MamblycephalaGene00900;MamblycephalaGene00908;MamblycephalaGene00974;MamblycephalaGene01026;MamblycephalaGene01048;Mamblyce…
Cellular Component	GO:0030686	90S preribosome	9	37	0.000948843	0.0224429	MamblycephalaGene01533;MamblycephalaGene01675;MamblycephalaGene01757;MamblycephalaGene04410;MamblycephalaGene04589;MamblycephalaGene05613;MamblycephalaGene11101;MamblycephalaGene12252;MamblycephalaGene14748
Cellular Component	GO:0000177	cytoplasmic exosome (RNase complex)	5	12	0.000960834	0.0224429	MamblycephalaGene01242;MamblycephalaGene10675;MamblycephalaGene13335;MamblycephalaGene14035;MamblycephalaGene15381
Cellular Component	GO:0034719	SMN-Sm protein complex	5	12	0.000960834	0.0224429	MamblycephalaGene00974;MamblycephalaGene11876;MamblycephalaGene12877;MamblycephalaGene14010;MamblycephalaGene14887
Cellular Component	GO:0044452	nucleolar part	11	53	0.00111979	0.0224429	MamblycephalaGene00777;MamblycephalaGene01533;MamblycephalaGene01675;MamblycephalaGene01757;MamblycephalaGene05613;MamblycephalaGene10761;MamblycephalaGene12252;MamblycephalaGene12864;MamblycephalaGene13705;MamblycephalaGene14748;MamblycephalaGene24388
Cellular Component	GO:0032994	protein-lipid complex	6	18	0.00116081	0.0224429	MamblycephalaGene06191;MamblycephalaGene13010;MamblycephalaGene14672;MamblycephalaGene16829;MamblycephalaGene18299;MamblycephalaGene19610
Cellular Component	GO:0034358	plasma lipoprotein particle	6	18	0.00116081	0.0224429	MamblycephalaGene06191;MamblycephalaGene13010;MamblycephalaGene14672;MamblycephalaGene16829;MamblycephalaGene18299;MamblycephalaGene19610
Cellular Component	GO:0043596	nuclear replication fork	6	18	0.00116081	0.0224429	MamblycephalaGene07226;MamblycephalaGene11189;MamblycephalaGene11763;MamblycephalaGene14179;MamblycephalaGene17252;MamblycephalaGene17942
Cellular Component	GO:1990777	lipoprotein particle	6	18	0.00116081	0.0224429	MamblycephalaGene06191;MamblycephalaGene13010;MamblycephalaGene14672;MamblycephalaGene16829;MamblycephalaGene18299;MamblycephalaGene19610
Cellular Component	GO:0005634	nucleus	302	3630	0.0011736	0.0224429	MamblycephalaGene00329;MamblycephalaGene00514;MamblycephalaGene00777;MamblycephalaGene00782;MamblycephalaGene00897;MamblycephalaGene00900;MamblycephalaGene00974;MamblycephalaGene01137;MamblycephalaGene01242;MamblycephalaGene01253;MamblycephalaGene01500;MamblycephalaGene01533;MamblycephalaGene01675;MamblycephalaGene01757;MamblycephalaGene01921;MamblycephalaGene02002;MamblycephalaGene02048;Mamblyce…
Cellular Component	GO:0030687	preribosome, large subunit precursor	8	31	0.00119541	0.0224429	MamblycephalaGene05613;MamblycephalaGene06236;MamblycephalaGene07572;MamblycephalaGene07789;MamblycephalaGene09355;MamblycephalaGene11101;MamblycephalaGene11625;MamblycephalaGene19415
Cellular Component	GO:0030176	integral component of endoplasmic reticulum membrane	15	88	0.00135219	0.023664	MamblycephalaGene01193;MamblycephalaGene02091;MamblycephalaGene04188;MamblycephalaGene04244;MamblycephalaGene04538;MamblycephalaGene09911;MamblycephalaGene14064;MamblycephalaGene14709;MamblycephalaGene15318;MamblycephalaGene21165;MamblycephalaGene21221;MamblycephalaGene22294;MamblycephalaGene22930;MamblycephalaGene23834;MamblycephalaGene23977
Cellular Component	GO:0005720	nuclear heterochromatin	3	4	0.00138243	0.023664	MamblycephalaGene06440;MamblycephalaGene14824;MamblycephalaGene22588
Cellular Component	GO:0031428	box C/D snoRNP complex	3	4	0.00138243	0.023664	MamblycephalaGene12864;MamblycephalaGene13705;MamblycephalaGene24388
Cellular Component	GO:0034715	pICln-Sm protein complex	4	8	0.00144331	0.0240002	MamblycephalaGene00974;MamblycephalaGene11876;MamblycephalaGene12877;MamblycephalaGene14887
Cellular Component	GO:0044444	cytoplasmic part	277	3326	0.00191571	0.0309707	MamblycephalaGene00181;MamblycephalaGene00199;MamblycephalaGene00289;MamblycephalaGene00340;MamblycephalaGene00408;MamblycephalaGene00777;MamblycephalaGene00784;MamblycephalaGene00826;MamblycephalaGene00900;MamblycephalaGene00908;MamblycephalaGene00974;MamblycephalaGene01155;MamblycephalaGene01193;MamblycephalaGene01242;MamblycephalaGene01984;MamblycephalaGene02002;MamblycephalaGene02013;Mamblyce…
Cellular Component	GO:0043226	organelle	536	6858	0.00231928	0.036248	MamblycephalaGene00181;MamblycephalaGene00199;MamblycephalaGene00289;MamblycephalaGene00329;MamblycephalaGene00408;MamblycephalaGene00514;MamblycephalaGene00777;MamblycephalaGene00782;MamblycephalaGene00784;MamblycephalaGene00826;MamblycephalaGene00897;MamblycephalaGene00898;MamblycephalaGene00900;MamblycephalaGene00908;MamblycephalaGene00974;MamblycephalaGene01026;MamblycephalaGene01048;Mamblyce…
Cellular Component	GO:0005819	spindle	13	75	0.00236671	0.036248	MamblycephalaGene00898;MamblycephalaGene02002;MamblycephalaGene02309;MamblycephalaGene03605;MamblycephalaGene03974;MamblycephalaGene06459;MamblycephalaGene12995;MamblycephalaGene14463;MamblycephalaGene15271;MamblycephalaGene15890;MamblycephalaGene16845;MamblycephalaGene16954;MamblycephalaGene17139
Cellular Component	GO:0031227	intrinsic component of endoplasmic reticulum membrane	15	94	0.00265299	0.0395908	MamblycephalaGene01193;MamblycephalaGene02091;MamblycephalaGene04188;MamblycephalaGene04244;MamblycephalaGene04538;MamblycephalaGene09911;MamblycephalaGene14064;MamblycephalaGene14709;MamblycephalaGene15318;MamblycephalaGene21165;MamblycephalaGene21221;MamblycephalaGene22294;MamblycephalaGene22930;MamblycephalaGene23834;MamblycephalaGene23977
Cellular Component	GO:0034364	high-density lipoprotein particle	5	15	0.00304055	0.0422336	MamblycephalaGene06191;MamblycephalaGene14672;MamblycephalaGene16829;MamblycephalaGene18299;MamblycephalaGene19610
Cellular Component	GO:0042627	chylomicron	5	15	0.00304055	0.0422336	MamblycephalaGene06191;MamblycephalaGene13010;MamblycephalaGene14672;MamblycephalaGene18299;MamblycephalaGene19610
Cellular Component	GO:0015630	microtubule cytoskeleton	46	424	0.00304779	0.0422336	MamblycephalaGene00898;MamblycephalaGene01251;MamblycephalaGene02002;MamblycephalaGene02309;MamblycephalaGene03181;MamblycephalaGene03401;MamblycephalaGene03572;MamblycephalaGene03605;MamblycephalaGene03974;MamblycephalaGene04485;MamblycephalaGene05853;MamblycephalaGene05905;MamblycephalaGene06348;MamblycephalaGene06459;MamblycephalaGene06820;MamblycephalaGene07049;MamblycephalaGene08347;Mamblyce…
Cellular Component	GO:0005874	microtubule	22	164	0.00317282	0.0423154	MamblycephalaGene00898;MamblycephalaGene01251;MamblycephalaGene02002;MamblycephalaGene03181;MamblycephalaGene03572;MamblycephalaGene03605;MamblycephalaGene03974;MamblycephalaGene04485;MamblycephalaGene05853;MamblycephalaGene06348;MamblycephalaGene06459;MamblycephalaGene06820;MamblycephalaGene07049;MamblycephalaGene08347;MamblycephalaGene08385;MamblycephalaGene09782;MamblycephalaGene11512;Mamblyce…
Cellular Component	GO:0044428	nuclear part	105	1133	0.00325618	0.0423154	MamblycephalaGene00329;MamblycephalaGene00777;MamblycephalaGene00782;MamblycephalaGene00974;MamblycephalaGene01242;MamblycephalaGene01533;MamblycephalaGene01675;MamblycephalaGene01757;MamblycephalaGene01921;MamblycephalaGene02368;MamblycephalaGene02735;MamblycephalaGene03341;MamblycephalaGene03897;MamblycephalaGene03924;MamblycephalaGene04435;MamblycephalaGene04589;MamblycephalaGene04889;Mamblyce…
Cellular Component	GO:0034709	methylosome	3	5	0.00327181	0.0423154	MamblycephalaGene11876;MamblycephalaGene12877;MamblycephalaGene14887
Cellular Component	GO:0005687	U4 snRNP	4	10	0.0038554	0.0487792	MamblycephalaGene00974;MamblycephalaGene11876;MamblycephalaGene12877;MamblycephalaGene14887
	GO ID	Description	out (1225)	All (16063)	pvalue	p.adjust	Genes
Molecular Function	GO:0003824	catalytic activity	642	6821	2.05258e-13	3.31492e-10	MamblycephalaGene00129;MamblycephalaGene00147;MamblycephalaGene00181;MamblycephalaGene00199;MamblycephalaGene00289;MamblycephalaGene00340;MamblycephalaGene00347;MamblycephalaGene00352;MamblycephalaGene00367;MamblycephalaGene00450;MamblycephalaGene00457;MamblycephalaGene00589;MamblycephalaGene00706;MamblycephalaGene00765;MamblycephalaGene00777;MamblycephalaGene00784;MamblycephalaGene00826;Mamblyce…
Molecular Function	GO:0016491	oxidoreductase activity	111	825	1.97459e-09	1.59448e-06	MamblycephalaGene00199;MamblycephalaGene00289;MamblycephalaGene00457;MamblycephalaGene00784;MamblycephalaGene00826;MamblycephalaGene01050;MamblycephalaGene01155;MamblycephalaGene01240;MamblycephalaGene01894;MamblycephalaGene02034;MamblycephalaGene02293;MamblycephalaGene02296;MamblycephalaGene03069;MamblycephalaGene03408;MamblycephalaGene03881;MamblycephalaGene04088;MamblycephalaGene04290;Mamblyce…
Molecular Function	GO:0048037	cofactor binding	43	258	8.99127e-07	0.00048403	MamblycephalaGene00457;MamblycephalaGene00784;MamblycephalaGene01040;MamblycephalaGene01155;MamblycephalaGene02034;MamblycephalaGene02044;MamblycephalaGene04162;MamblycephalaGene04442;MamblycephalaGene04796;MamblycephalaGene04797;MamblycephalaGene05966;MamblycephalaGene06027;MamblycephalaGene06485;MamblycephalaGene06745;MamblycephalaGene07138;MamblycephalaGene07513;MamblycephalaGene07529;Mamblyce…
Molecular Function	GO:0016860	intramolecular oxidoreductase activity	13	44	1.53629e-05	0.00620277	MamblycephalaGene00450;MamblycephalaGene00706;MamblycephalaGene03359;MamblycephalaGene06077;MamblycephalaGene09138;MamblycephalaGene09546;MamblycephalaGene13559;MamblycephalaGene13784;MamblycephalaGene14923;MamblycephalaGene16422;MamblycephalaGene16961;MamblycephalaGene17567;MamblycephalaGene18035
	GO ID	Description	out (1192)	All (15746)	pvalue	p.adjust	Genes
Biological Process	GO:0044710	single-organism metabolic process	374	3414	3.30117e-16	1.3142e-12	MamblycephalaGene00181;MamblycephalaGene00340;MamblycephalaGene00352;MamblycephalaGene00450;MamblycephalaGene00457;MamblycephalaGene00706;MamblycephalaGene00765;MamblycephalaGene00782;MamblycephalaGene00784;MamblycephalaGene00805;MamblycephalaGene00826;MamblycephalaGene00951;MamblycephalaGene01050;MamblycephalaGene01155;MamblycephalaGene01193;MamblycephalaGene01240;MamblycephalaGene01894;Mamblyce…
Biological Process	GO:0044281	small molecule metabolic process	159	1152	2.23165e-14	4.44211e-11	MamblycephalaGene00181;MamblycephalaGene00340;MamblycephalaGene00352;MamblycephalaGene00457;MamblycephalaGene00784;MamblycephalaGene00826;MamblycephalaGene00951;MamblycephalaGene01193;MamblycephalaGene02002;MamblycephalaGene02013;MamblycephalaGene02091;MamblycephalaGene02189;MamblycephalaGene02339;MamblycephalaGene02458;MamblycephalaGene02504;MamblycephalaGene02532;MamblycephalaGene02987;Mamblyce…
Biological Process	GO:0008152	metabolic process	817	9189	3.36628e-14	4.46705e-11	MamblycephalaGene00083;MamblycephalaGene00129;MamblycephalaGene00181;MamblycephalaGene00340;MamblycephalaGene00347;MamblycephalaGene00352;MamblycephalaGene00367;MamblycephalaGene00450;MamblycephalaGene00457;MamblycephalaGene00589;MamblycephalaGene00681;MamblycephalaGene00706;MamblycephalaGene00765;MamblycephalaGene00777;MamblycephalaGene00782;MamblycephalaGene00784;MamblycephalaGene00805;Mamblyce…
Biological Process	GO:0044711	single-organism biosynthetic process	127	865	1.52235e-13	1.51512e-10	MamblycephalaGene00706;MamblycephalaGene00784;MamblycephalaGene01050;MamblycephalaGene01193;MamblycephalaGene02013;MamblycephalaGene02091;MamblycephalaGene02339;MamblycephalaGene02603;MamblycephalaGene02987;MamblycephalaGene02994;MamblycephalaGene03069;MamblycephalaGene03141;MamblycephalaGene03408;MamblycephalaGene03526;MamblycephalaGene03751;MamblycephalaGene04067;MamblycephalaGene04188;Mamblyce…
Biological Process	GO:0019752	carboxylic acid metabolic process	97	607	9.99475e-13	7.95782e-10	MamblycephalaGene00181;MamblycephalaGene00340;MamblycephalaGene00352;MamblycephalaGene00826;MamblycephalaGene00951;MamblycephalaGene02091;MamblycephalaGene02458;MamblycephalaGene02532;MamblycephalaGene02987;MamblycephalaGene03069;MamblycephalaGene03141;MamblycephalaGene03751;MamblycephalaGene04052;MamblycephalaGene04067;MamblycephalaGene04162;MamblycephalaGene04538;MamblycephalaGene04670;Mamblyce…
Biological Process	GO:0043436	oxoacid metabolic process	100	652	5.45299e-12	3.61806e-09	MamblycephalaGene00181;MamblycephalaGene00340;MamblycephalaGene00352;MamblycephalaGene00826;MamblycephalaGene00951;MamblycephalaGene02091;MamblycephalaGene02458;MamblycephalaGene02532;MamblycephalaGene02987;MamblycephalaGene03069;MamblycephalaGene03141;MamblycephalaGene03751;MamblycephalaGene04052;MamblycephalaGene04067;MamblycephalaGene04162;MamblycephalaGene04538;MamblycephalaGene04670;Mamblyce…
Biological Process	GO:0006082	organic acid metabolic process	100	655	7.19056e-12	4.08937e-09	MamblycephalaGene00181;MamblycephalaGene00340;MamblycephalaGene00352;MamblycephalaGene00826;MamblycephalaGene00951;MamblycephalaGene02091;MamblycephalaGene02458;MamblycephalaGene02532;MamblycephalaGene02987;MamblycephalaGene03069;MamblycephalaGene03141;MamblycephalaGene03751;MamblycephalaGene04052;MamblycephalaGene04067;MamblycephalaGene04162;MamblycephalaGene04538;MamblycephalaGene04670;Mamblyce…
Biological Process	GO:0055114	oxidation-reduction process	119	837	8.54624e-12	4.25282e-09	MamblycephalaGene00457;MamblycephalaGene00784;MamblycephalaGene01050;MamblycephalaGene01155;MamblycephalaGene01240;MamblycephalaGene01894;MamblycephalaGene02034;MamblycephalaGene02293;MamblycephalaGene02296;MamblycephalaGene03069;MamblycephalaGene03408;MamblycephalaGene03881;MamblycephalaGene04290;MamblycephalaGene04442;MamblycephalaGene04768;MamblycephalaGene04797;MamblycephalaGene04937;Mamblyce…
Biological Process	GO:0044283	small molecule biosynthetic process	55	273	1.49729e-11	6.62299e-09	MamblycephalaGene00784;MamblycephalaGene01193;MamblycephalaGene02091;MamblycephalaGene02339;MamblycephalaGene03069;MamblycephalaGene03141;MamblycephalaGene03751;MamblycephalaGene04067;MamblycephalaGene04538;MamblycephalaGene04796;MamblycephalaGene04797;MamblycephalaGene05781;MamblycephalaGene06027;MamblycephalaGene06191;MamblycephalaGene06745;MamblycephalaGene07529;MamblycephalaGene07827;Mamblyce…
Biological Process	GO:0016126	sterol biosynthetic process	16	35	1.07837e-09	4.29301e-07	MamblycephalaGene00784;MamblycephalaGene02339;MamblycephalaGene03069;MamblycephalaGene06191;MamblycephalaGene08671;MamblycephalaGene11127;MamblycephalaGene13310;MamblycephalaGene14672;MamblycephalaGene15318;MamblycephalaGene15877;MamblycephalaGene15908;MamblycephalaGene18010;MamblycephalaGene18299;MamblycephalaGene19610;MamblycephalaGene21005;MamblycephalaGene23883
Biological Process	GO:0016125	sterol metabolic process	20	55	1.27204e-09	4.60364e-07	MamblycephalaGene00784;MamblycephalaGene02189;MamblycephalaGene02339;MamblycephalaGene02504;MamblycephalaGene03069;MamblycephalaGene06077;MamblycephalaGene06191;MamblycephalaGene08671;MamblycephalaGene09138;MamblycephalaGene11127;MamblycephalaGene13310;MamblycephalaGene14672;MamblycephalaGene15318;MamblycephalaGene15877;MamblycephalaGene15908;MamblycephalaGene18010;MamblycephalaGene18299;Mamblyce…
Biological Process	GO:0008202	steroid metabolic process	26	93	3.09149e-09	1.0256e-06	MamblycephalaGene00784;MamblycephalaGene02189;MamblycephalaGene02339;MamblycephalaGene02504;MamblycephalaGene03069;MamblycephalaGene03408;MamblycephalaGene05605;MamblycephalaGene06077;MamblycephalaGene06191;MamblycephalaGene06333;MamblycephalaGene07138;MamblycephalaGene08671;MamblycephalaGene09138;MamblycephalaGene10441;MamblycephalaGene11127;MamblycephalaGene13310;MamblycephalaGene14672;Mamblyce…
Biological Process	GO:0034660	ncRNA metabolic process	62	378	5.10108e-09	1.49794e-06	MamblycephalaGene00181;MamblycephalaGene00340;MamblycephalaGene00352;MamblycephalaGene00777;MamblycephalaGene00951;MamblycephalaGene01155;MamblycephalaGene01242;MamblycephalaGene01533;MamblycephalaGene01675;MamblycephalaGene01757;MamblycephalaGene01921;MamblycephalaGene02458;MamblycephalaGene02532;MamblycephalaGene03419;MamblycephalaGene04410;MamblycephalaGene04589;MamblycephalaGene04611;Mamblyce…
Biological Process	GO:0008610	lipid biosynthetic process	52	292	5.26783e-09	1.49794e-06	MamblycephalaGene00706;MamblycephalaGene00784;MamblycephalaGene01050;MamblycephalaGene02091;MamblycephalaGene02339;MamblycephalaGene03069;MamblycephalaGene03408;MamblycephalaGene04188;MamblycephalaGene04538;MamblycephalaGene04796;MamblycephalaGene05605;MamblycephalaGene06027;MamblycephalaGene06191;MamblycephalaGene06333;MamblycephalaGene06490;MamblycephalaGene08314;MamblycephalaGene08671;Mamblyce…
Biological Process	GO:0006694	steroid biosynthetic process	20	63	1.89129e-08	5.01948e-06	MamblycephalaGene00784;MamblycephalaGene02339;MamblycephalaGene03069;MamblycephalaGene03408;MamblycephalaGene05605;MamblycephalaGene06191;MamblycephalaGene06333;MamblycephalaGene08671;MamblycephalaGene10441;MamblycephalaGene11127;MamblycephalaGene13310;MamblycephalaGene14672;MamblycephalaGene15318;MamblycephalaGene15877;MamblycephalaGene15908;MamblycephalaGene18010;MamblycephalaGene18299;Mamblyce…
Biological Process	GO:0051186	cofactor metabolic process	41	215	3.05498e-08	7.60117e-06	MamblycephalaGene00457;MamblycephalaGene01894;MamblycephalaGene02339;MamblycephalaGene02987;MamblycephalaGene02994;MamblycephalaGene04721;MamblycephalaGene04768;MamblycephalaGene04796;MamblycephalaGene04797;MamblycephalaGene05421;MamblycephalaGene05583;MamblycephalaGene06027;MamblycephalaGene06044;MamblycephalaGene06745;MamblycephalaGene06764;MamblycephalaGene07529;MamblycephalaGene07878;Mamblyce…
Biological Process	GO:0006629	lipid metabolic process	97	739	5.13533e-08	1.16128e-05	MamblycephalaGene00450;MamblycephalaGene00706;MamblycephalaGene00765;MamblycephalaGene00784;MamblycephalaGene00826;MamblycephalaGene01050;MamblycephalaGene02091;MamblycephalaGene02189;MamblycephalaGene02250;MamblycephalaGene02339;MamblycephalaGene02504;MamblycephalaGene02754;MamblycephalaGene03069;MamblycephalaGene03378;MamblycephalaGene03408;MamblycephalaGene04188;MamblycephalaGene04318;Mamblyce…
Biological Process	GO:0006520	cellular amino acid metabolic process	47	269	5.25069e-08	1.16128e-05	MamblycephalaGene00181;MamblycephalaGene00340;MamblycephalaGene00352;MamblycephalaGene00951;MamblycephalaGene02458;MamblycephalaGene02532;MamblycephalaGene03141;MamblycephalaGene03751;MamblycephalaGene04067;MamblycephalaGene04162;MamblycephalaGene04670;MamblycephalaGene04936;MamblycephalaGene05781;MamblycephalaGene06447;MamblycephalaGene06566;MamblycephalaGene06745;MamblycephalaGene06894;Mamblyce…
Biological Process	GO:0006364	rRNA processing	32	149	5.70259e-08	1.19484e-05	MamblycephalaGene01242;MamblycephalaGene01533;MamblycephalaGene01675;MamblycephalaGene01757;MamblycephalaGene01921;MamblycephalaGene04410;MamblycephalaGene04589;MamblycephalaGene05613;MamblycephalaGene05844;MamblycephalaGene06236;MamblycephalaGene07407;MamblycephalaGene07572;MamblycephalaGene07789;MamblycephalaGene08371;MamblycephalaGene09005;MamblycephalaGene09355;MamblycephalaGene10675;Mamblyce…
Biological Process	GO:0016072	rRNA metabolic process	33	158	7.21085e-08	1.43532e-05	MamblycephalaGene01242;MamblycephalaGene01533;MamblycephalaGene01675;MamblycephalaGene01757;MamblycephalaGene01921;MamblycephalaGene04410;MamblycephalaGene04589;MamblycephalaGene05613;MamblycephalaGene05844;MamblycephalaGene06236;MamblycephalaGene07098;MamblycephalaGene07407;MamblycephalaGene07572;MamblycephalaGene07789;MamblycephalaGene08371;MamblycephalaGene09005;MamblycephalaGene09355;Mamblyce…
Biological Process	GO:0042254	ribosome biogenesis	40	216	1.03333e-07	1.86111e-05	MamblycephalaGene01242;MamblycephalaGene01533;MamblycephalaGene01675;MamblycephalaGene01757;MamblycephalaGene01921;MamblycephalaGene03181;MamblycephalaGene04410;MamblycephalaGene04480;MamblycephalaGene04589;MamblycephalaGene05613;MamblycephalaGene05844;MamblycephalaGene06236;MamblycephalaGene07407;MamblycephalaGene07572;MamblycephalaGene07789;MamblycephalaGene08371;MamblycephalaGene09005;Mamblyce…
Biological Process	GO:0016053	organic acid biosynthetic process	36	184	1.07525e-07	1.86111e-05	MamblycephalaGene02091;MamblycephalaGene03069;MamblycephalaGene03141;MamblycephalaGene03751;MamblycephalaGene04067;MamblycephalaGene04538;MamblycephalaGene04796;MamblycephalaGene05781;MamblycephalaGene06027;MamblycephalaGene06191;MamblycephalaGene06745;MamblycephalaGene07529;MamblycephalaGene07827;MamblycephalaGene08735;MamblycephalaGene09544;MamblycephalaGene09620;MamblycephalaGene10441;Mamblyce…
Biological Process	GO:0046394	carboxylic acid biosynthetic process	36	184	1.07525e-07	1.86111e-05	MamblycephalaGene02091;MamblycephalaGene03069;MamblycephalaGene03141;MamblycephalaGene03751;MamblycephalaGene04067;MamblycephalaGene04538;MamblycephalaGene04796;MamblycephalaGene05781;MamblycephalaGene06027;MamblycephalaGene06191;MamblycephalaGene06745;MamblycephalaGene07529;MamblycephalaGene07827;MamblycephalaGene08735;MamblycephalaGene09544;MamblycephalaGene09620;MamblycephalaGene10441;Mamblyce…
Biological Process	GO:0006732	coenzyme metabolic process	35	180	1.88602e-07	3.12843e-05	MamblycephalaGene00457;MamblycephalaGene02339;MamblycephalaGene02994;MamblycephalaGene04721;MamblycephalaGene04768;MamblycephalaGene04796;MamblycephalaGene04797;MamblycephalaGene05421;MamblycephalaGene05583;MamblycephalaGene06027;MamblycephalaGene06044;MamblycephalaGene06745;MamblycephalaGene06764;MamblycephalaGene07529;MamblycephalaGene09133;MamblycephalaGene09280;MamblycephalaGene09544;Mamblyce…
Biological Process	GO:0000278	mitotic cell cycle	58	380	2.1032e-07	3.34913e-05	MamblycephalaGene00898;MamblycephalaGene01921;MamblycephalaGene02002;MamblycephalaGene02309;MamblycephalaGene03181;MamblycephalaGene03572;MamblycephalaGene03974;MamblycephalaGene04444;MamblycephalaGene04445;MamblycephalaGene05526;MamblycephalaGene06183;MamblycephalaGene06246;MamblycephalaGene06274;MamblycephalaGene06459;MamblycephalaGene07850;MamblycephalaGene07894;MamblycephalaGene08070;Mamblyce…
Biological Process	GO:0071704	organic substance metabolic process	702	8168	2.45437e-07	3.75801e-05	MamblycephalaGene00083;MamblycephalaGene00129;MamblycephalaGene00181;MamblycephalaGene00340;MamblycephalaGene00347;MamblycephalaGene00352;MamblycephalaGene00367;MamblycephalaGene00450;MamblycephalaGene00457;MamblycephalaGene00681;MamblycephalaGene00706;MamblycephalaGene00765;MamblycephalaGene00777;MamblycephalaGene00782;MamblycephalaGene00784;MamblycephalaGene00805;MamblycephalaGene00826;Mamblyce…
Biological Process	GO:0009058	biosynthetic process	354	3718	2.96899e-07	4.32251e-05	MamblycephalaGene00083;MamblycephalaGene00181;MamblycephalaGene00340;MamblycephalaGene00352;MamblycephalaGene00681;MamblycephalaGene00706;MamblycephalaGene00777;MamblycephalaGene00782;MamblycephalaGene00784;MamblycephalaGene00897;MamblycephalaGene00900;MamblycephalaGene00951;MamblycephalaGene01040;MamblycephalaGene01050;MamblycephalaGene01137;MamblycephalaGene01193;MamblycephalaGene01253;Mamblyce…
Biological Process	GO:0034470	ncRNA processing	46	276	3.0402e-07	4.32251e-05	MamblycephalaGene00181;MamblycephalaGene00777;MamblycephalaGene01155;MamblycephalaGene01242;MamblycephalaGene01533;MamblycephalaGene01675;MamblycephalaGene01757;MamblycephalaGene01921;MamblycephalaGene03419;MamblycephalaGene04410;MamblycephalaGene04589;MamblycephalaGene04611;MamblycephalaGene05613;MamblycephalaGene05844;MamblycephalaGene06236;MamblycephalaGene07407;MamblycephalaGene07513;Mamblyce…
Biological Process	GO:0000086	G2/M transition of mitotic cell cycle	11	24	4.44225e-07	5.45866e-05	MamblycephalaGene02002;MamblycephalaGene04444;MamblycephalaGene05526;MamblycephalaGene06246;MamblycephalaGene07894;MamblycephalaGene11263;MamblycephalaGene13558;MamblycephalaGene15089;MamblycephalaGene16767;MamblycephalaGene16901;MamblycephalaGene23718
Biological Process	GO:0006695	cholesterol biosynthetic process	11	24	4.44225e-07	5.45866e-05	MamblycephalaGene02339;MamblycephalaGene06191;MamblycephalaGene08671;MamblycephalaGene14672;MamblycephalaGene15318;MamblycephalaGene15877;MamblycephalaGene18010;MamblycephalaGene18299;MamblycephalaGene19610;MamblycephalaGene21005;MamblycephalaGene23883
Biological Process	GO:0044839	cell cycle G2/M phase transition	11	24	4.44225e-07	5.45866e-05	MamblycephalaGene02002;MamblycephalaGene04444;MamblycephalaGene05526;MamblycephalaGene06246;MamblycephalaGene07894;MamblycephalaGene11263;MamblycephalaGene13558;MamblycephalaGene15089;MamblycephalaGene16767;MamblycephalaGene16901;MamblycephalaGene23718
Biological Process	GO:1902653	secondary alcohol biosynthetic process	11	24	4.44225e-07	5.45866e-05	MamblycephalaGene02339;MamblycephalaGene06191;MamblycephalaGene08671;MamblycephalaGene14672;MamblycephalaGene15318;MamblycephalaGene15877;MamblycephalaGene18010;MamblycephalaGene18299;MamblycephalaGene19610;MamblycephalaGene21005;MamblycephalaGene23883
Biological Process	GO:0046165	alcohol biosynthetic process	17	56	4.52488e-07	5.45866e-05	MamblycephalaGene00784;MamblycephalaGene02339;MamblycephalaGene03069;MamblycephalaGene06191;MamblycephalaGene08404;MamblycephalaGene08671;MamblycephalaGene11127;MamblycephalaGene13310;MamblycephalaGene14672;MamblycephalaGene15318;MamblycephalaGene15877;MamblycephalaGene15908;MamblycephalaGene18010;MamblycephalaGene18299;MamblycephalaGene19610;MamblycephalaGene21005;MamblycephalaGene23883
Biological Process	GO:0044238	primary metabolic process	679	7889	4.66755e-07	5.46516e-05	MamblycephalaGene00083;MamblycephalaGene00129;MamblycephalaGene00181;MamblycephalaGene00340;MamblycephalaGene00347;MamblycephalaGene00352;MamblycephalaGene00367;MamblycephalaGene00450;MamblycephalaGene00457;MamblycephalaGene00681;MamblycephalaGene00706;MamblycephalaGene00765;MamblycephalaGene00777;MamblycephalaGene00782;MamblycephalaGene00784;MamblycephalaGene00805;MamblycephalaGene00826;Mamblyce…
Biological Process	GO:0032787	monocarboxylic acid metabolic process	48	299	5.29643e-07	6.02431e-05	MamblycephalaGene00826;MamblycephalaGene02091;MamblycephalaGene02987;MamblycephalaGene03069;MamblycephalaGene04052;MamblycephalaGene04538;MamblycephalaGene04768;MamblycephalaGene04796;MamblycephalaGene04936;MamblycephalaGene05421;MamblycephalaGene05583;MamblycephalaGene06027;MamblycephalaGene06191;MamblycephalaGene06745;MamblycephalaGene08949;MamblycephalaGene09280;MamblycephalaGene09620;Mamblyce…
Biological Process	GO:0006066	alcohol metabolic process	27	126	6.39799e-07	7.07155e-05	MamblycephalaGene00784;MamblycephalaGene02189;MamblycephalaGene02339;MamblycephalaGene02504;MamblycephalaGene03069;MamblycephalaGene04188;MamblycephalaGene06077;MamblycephalaGene06191;MamblycephalaGene08404;MamblycephalaGene08671;MamblycephalaGene09138;MamblycephalaGene11127;MamblycephalaGene13310;MamblycephalaGene14672;MamblycephalaGene15318;MamblycephalaGene15718;MamblycephalaGene15877;Mamblyce…
Biological Process	GO:0044770	cell cycle phase transition	23	97	6.5724e-07	7.07155e-05	MamblycephalaGene01921;MamblycephalaGene02002;MamblycephalaGene04444;MamblycephalaGene05526;MamblycephalaGene06246;MamblycephalaGene07850;MamblycephalaGene07894;MamblycephalaGene08070;MamblycephalaGene09362;MamblycephalaGene10468;MamblycephalaGene11263;MamblycephalaGene11974;MamblycephalaGene12330;MamblycephalaGene12995;MamblycephalaGene13558;MamblycephalaGene15089;MamblycephalaGene15883;Mamblyce…
Biological Process	GO:0008203	cholesterol metabolic process	15	46	7.67339e-07	7.83276e-05	MamblycephalaGene02189;MamblycephalaGene02339;MamblycephalaGene02504;MamblycephalaGene03069;MamblycephalaGene06191;MamblycephalaGene08671;MamblycephalaGene11127;MamblycephalaGene14672;MamblycephalaGene15318;MamblycephalaGene15877;MamblycephalaGene18010;MamblycephalaGene18299;MamblycephalaGene19610;MamblycephalaGene21005;MamblycephalaGene23883
Biological Process	GO:1902652	secondary alcohol metabolic process	15	46	7.67339e-07	7.83276e-05	MamblycephalaGene02189;MamblycephalaGene02339;MamblycephalaGene02504;MamblycephalaGene03069;MamblycephalaGene06191;MamblycephalaGene08671;MamblycephalaGene11127;MamblycephalaGene14672;MamblycephalaGene15318;MamblycephalaGene15877;MamblycephalaGene18010;MamblycephalaGene18299;MamblycephalaGene19610;MamblycephalaGene21005;MamblycephalaGene23883
Biological Process	GO:1903047	mitotic cell cycle process	48	303	7.87439e-07	7.83698e-05	MamblycephalaGene00898;MamblycephalaGene01921;MamblycephalaGene02002;MamblycephalaGene02309;MamblycephalaGene03181;MamblycephalaGene03572;MamblycephalaGene03974;MamblycephalaGene04444;MamblycephalaGene04445;MamblycephalaGene05526;MamblycephalaGene06246;MamblycephalaGene06274;MamblycephalaGene06459;MamblycephalaGene07850;MamblycephalaGene07894;MamblycephalaGene08070;MamblycephalaGene09343;Mamblyce…
Biological Process	GO:0044237	cellular metabolic process	656	7614	9.24877e-07	8.98033e-05	MamblycephalaGene00083;MamblycephalaGene00129;MamblycephalaGene00181;MamblycephalaGene00340;MamblycephalaGene00347;MamblycephalaGene00352;MamblycephalaGene00367;MamblycephalaGene00457;MamblycephalaGene00681;MamblycephalaGene00706;MamblycephalaGene00765;MamblycephalaGene00777;MamblycephalaGene00782;MamblycephalaGene00805;MamblycephalaGene00826;MamblycephalaGene00847;MamblycephalaGene00897;Mamblyce…
Biological Process	GO:0022402	cell cycle process	63	445	9.57218e-07	9.07306e-05	MamblycephalaGene00898;MamblycephalaGene01921;MamblycephalaGene02002;MamblycephalaGene02309;MamblycephalaGene03181;MamblycephalaGene03401;MamblycephalaGene03572;MamblycephalaGene03974;MamblycephalaGene04444;MamblycephalaGene04445;MamblycephalaGene05481;MamblycephalaGene05526;MamblycephalaGene05853;MamblycephalaGene05905;MamblycephalaGene06246;MamblycephalaGene06274;MamblycephalaGene06459;Mamblyce…
Biological Process	GO:0044772	mitotic cell cycle phase transition	22	93	1.19442e-06	0.000110581	MamblycephalaGene01921;MamblycephalaGene02002;MamblycephalaGene04444;MamblycephalaGene05526;MamblycephalaGene06246;MamblycephalaGene07850;MamblycephalaGene07894;MamblycephalaGene08070;MamblycephalaGene09362;MamblycephalaGene10468;MamblycephalaGene11263;MamblycephalaGene11974;MamblycephalaGene12330;MamblycephalaGene12995;MamblycephalaGene13558;MamblycephalaGene15089;MamblycephalaGene15883;Mamblyce…
Biological Process	GO:1901617	organic hydroxy compound biosynthetic process	19	74	1.69111e-06	0.000153007	MamblycephalaGene00784;MamblycephalaGene02339;MamblycephalaGene03069;MamblycephalaGene06191;MamblycephalaGene08404;MamblycephalaGene08671;MamblycephalaGene09133;MamblycephalaGene11127;MamblycephalaGene13310;MamblycephalaGene14672;MamblycephalaGene15318;MamblycephalaGene15877;MamblycephalaGene15908;MamblycephalaGene16660;MamblycephalaGene18010;MamblycephalaGene18299;MamblycephalaGene19610;Mamblyce…
Biological Process	GO:0022613	ribonucleoprotein complex biogenesis	48	312	1.85457e-06	0.000164068	MamblycephalaGene00974;MamblycephalaGene01242;MamblycephalaGene01533;MamblycephalaGene01675;MamblycephalaGene01757;MamblycephalaGene01921;MamblycephalaGene03181;MamblycephalaGene04410;MamblycephalaGene04480;MamblycephalaGene04589;MamblycephalaGene05613;MamblycephalaGene05844;MamblycephalaGene05853;MamblycephalaGene06236;MamblycephalaGene07407;MamblycephalaGene07572;MamblycephalaGene07789;Mamblyce…
Biological Process	GO:0007049	cell cycle	84	664	1.92726e-06	0.000165845	MamblycephalaGene00898;MamblycephalaGene01921;MamblycephalaGene02002;MamblycephalaGene02309;MamblycephalaGene03181;MamblycephalaGene03401;MamblycephalaGene03572;MamblycephalaGene03897;MamblycephalaGene03974;MamblycephalaGene04444;MamblycephalaGene04445;MamblycephalaGene05481;MamblycephalaGene05526;MamblycephalaGene05613;MamblycephalaGene05853;MamblycephalaGene05905;MamblycephalaGene06183;Mamblyce…
Biological Process	GO:0006261	DNA-dependent DNA replication	18	68	1.95798e-06	0.000165845	MamblycephalaGene02807;MamblycephalaGene04122;MamblycephalaGene07226;MamblycephalaGene09196;MamblycephalaGene11189;MamblycephalaGene11842;MamblycephalaGene12126;MamblycephalaGene13306;MamblycephalaGene13558;MamblycephalaGene14179;MamblycephalaGene14529;MamblycephalaGene15089;MamblycephalaGene15103;MamblycephalaGene15442;MamblycephalaGene17252;MamblycephalaGene17942;MamblycephalaGene18582;Mamblyce…
Biological Process	GO:1901576	organic substance biosynthetic process	340	3641	3.95207e-06	0.000327775	MamblycephalaGene00083;MamblycephalaGene00181;MamblycephalaGene00340;MamblycephalaGene00352;MamblycephalaGene00681;MamblycephalaGene00706;MamblycephalaGene00777;MamblycephalaGene00782;MamblycephalaGene00784;MamblycephalaGene00897;MamblycephalaGene00900;MamblycephalaGene00951;MamblycephalaGene01050;MamblycephalaGene01137;MamblycephalaGene01193;MamblycephalaGene01253;MamblycephalaGene01500;Mamblyce…
Biological Process	GO:1901615	organic hydroxy compound metabolic process	31	173	5.59794e-06	0.000454804	MamblycephalaGene00784;MamblycephalaGene02189;MamblycephalaGene02339;MamblycephalaGene02504;MamblycephalaGene02987;MamblycephalaGene03069;MamblycephalaGene04052;MamblycephalaGene04188;MamblycephalaGene06077;MamblycephalaGene06191;MamblycephalaGene08404;MamblycephalaGene08671;MamblycephalaGene09133;MamblycephalaGene09138;MamblycephalaGene11127;MamblycephalaGene13310;MamblycephalaGene14672;Mamblyce…
Biological Process	GO:0051726	regulation of cell cycle	45	304	1.07689e-05	0.000857419	MamblycephalaGene00898;MamblycephalaGene01921;MamblycephalaGene02002;MamblycephalaGene03572;MamblycephalaGene04445;MamblycephalaGene05526;MamblycephalaGene05613;MamblycephalaGene06183;MamblycephalaGene06246;MamblycephalaGene07384;MamblycephalaGene07850;MamblycephalaGene07894;MamblycephalaGene08070;MamblycephalaGene08284;MamblycephalaGene08732;MamblycephalaGene09343;MamblycephalaGene09362;Mamblyce…
Biological Process	GO:0019637	organophosphate metabolic process	77	622	1.14454e-05	0.000893417	MamblycephalaGene00457;MamblycephalaGene00706;MamblycephalaGene01193;MamblycephalaGene02002;MamblycephalaGene02250;MamblycephalaGene02339;MamblycephalaGene02754;MamblycephalaGene02994;MamblycephalaGene03378;MamblycephalaGene04188;MamblycephalaGene04318;MamblycephalaGene04442;MamblycephalaGene04749;MamblycephalaGene05421;MamblycephalaGene05583;MamblycephalaGene06007;MamblycephalaGene06044;Mamblyce…
Biological Process	GO:0010564	regulation of cell cycle process	27	146	1.21905e-05	0.000933278	MamblycephalaGene00898;MamblycephalaGene01921;MamblycephalaGene02002;MamblycephalaGene04445;MamblycephalaGene05526;MamblycephalaGene06246;MamblycephalaGene07384;MamblycephalaGene07850;MamblycephalaGene07894;MamblycephalaGene09362;MamblycephalaGene11263;MamblycephalaGene11557;MamblycephalaGene11974;MamblycephalaGene12995;MamblycephalaGene13558;MamblycephalaGene15035;MamblycephalaGene15089;Mamblyce…
Biological Process	GO:0044255	cellular lipid metabolic process	72	574	1.40943e-05	0.00105867	MamblycephalaGene00706;MamblycephalaGene00765;MamblycephalaGene00826;MamblycephalaGene01050;MamblycephalaGene02091;MamblycephalaGene02250;MamblycephalaGene02339;MamblycephalaGene02754;MamblycephalaGene03069;MamblycephalaGene03378;MamblycephalaGene04188;MamblycephalaGene04318;MamblycephalaGene04538;MamblycephalaGene04749;MamblycephalaGene04796;MamblycephalaGene06027;MamblycephalaGene06191;Mamblyce…
Biological Process	GO:0006633	fatty acid biosynthetic process	18	79	1.9063e-05	0.00140537	MamblycephalaGene02091;MamblycephalaGene03069;MamblycephalaGene04538;MamblycephalaGene04796;MamblycephalaGene06027;MamblycephalaGene06191;MamblycephalaGene09620;MamblycephalaGene10441;MamblycephalaGene13310;MamblycephalaGene14064;MamblycephalaGene14672;MamblycephalaGene15877;MamblycephalaGene16586;MamblycephalaGene17537;MamblycephalaGene18299;MamblycephalaGene19610;MamblycephalaGene22294;Mamblyce…
Biological Process	GO:0044272	sulfur compound biosynthetic process	19	88	2.54429e-05	0.00184161	MamblycephalaGene02013;MamblycephalaGene03751;MamblycephalaGene04721;MamblycephalaGene04768;MamblycephalaGene04796;MamblycephalaGene05781;MamblycephalaGene06027;MamblycephalaGene06764;MamblycephalaGene09280;MamblycephalaGene09611;MamblycephalaGene13784;MamblycephalaGene13884;MamblycephalaGene14013;MamblycephalaGene14064;MamblycephalaGene14284;MamblycephalaGene16780;MamblycephalaGene17874;Mamblyce…
Biological Process	GO:0006084	acetyl-CoA metabolic process	7	14	2.99036e-05	0.00211177	MamblycephalaGene02339;MamblycephalaGene04768;MamblycephalaGene04796;MamblycephalaGene06027;MamblycephalaGene09280;MamblycephalaGene18010;MamblycephalaGene23883
Biological Process	GO:0006399	tRNA metabolic process	30	179	3.02364e-05	0.00211177	MamblycephalaGene00181;MamblycephalaGene00340;MamblycephalaGene00352;MamblycephalaGene00777;MamblycephalaGene00951;MamblycephalaGene01155;MamblycephalaGene02458;MamblycephalaGene02532;MamblycephalaGene03419;MamblycephalaGene04611;MamblycephalaGene04670;MamblycephalaGene06566;MamblycephalaGene06894;MamblycephalaGene07513;MamblycephalaGene07554;MamblycephalaGene07725;MamblycephalaGene08907;Mamblyce…
Biological Process	GO:0051188	cofactor biosynthetic process	22	114	3.87461e-05	0.0026356	MamblycephalaGene02987;MamblycephalaGene02994;MamblycephalaGene04721;MamblycephalaGene04768;MamblycephalaGene04796;MamblycephalaGene04797;MamblycephalaGene06027;MamblycephalaGene06745;MamblycephalaGene06764;MamblycephalaGene07878;MamblycephalaGene09133;MamblycephalaGene09280;MamblycephalaGene09544;MamblycephalaGene09611;MamblycephalaGene10846;MamblycephalaGene11956;MamblycephalaGene13105;Mamblyce…
Biological Process	GO:0007346	regulation of mitotic cell cycle	28	164	3.90606e-05	0.0026356	MamblycephalaGene00898;MamblycephalaGene01921;MamblycephalaGene04445;MamblycephalaGene05526;MamblycephalaGene06183;MamblycephalaGene06246;MamblycephalaGene07850;MamblycephalaGene07894;MamblycephalaGene08284;MamblycephalaGene09343;MamblycephalaGene09362;MamblycephalaGene11263;MamblycephalaGene11974;MamblycephalaGene12995;MamblycephalaGene13558;MamblycephalaGene15089;MamblycephalaGene15690;Mamblyce…
Biological Process	GO:1901605	alpha-amino acid metabolic process	27	157	4.68e-05	0.00310518	MamblycephalaGene03141;MamblycephalaGene03751;MamblycephalaGene04067;MamblycephalaGene04162;MamblycephalaGene04936;MamblycephalaGene05781;MamblycephalaGene06447;MamblycephalaGene06745;MamblycephalaGene07529;MamblycephalaGene07541;MamblycephalaGene07827;MamblycephalaGene08735;MamblycephalaGene09544;MamblycephalaGene09827;MamblycephalaGene11660;MamblycephalaGene12926;MamblycephalaGene13100;Mamblyce…
Biological Process	GO:0010389	regulation of G2/M transition of mitotic cell cycle	7	15	5.2404e-05	0.00331561	MamblycephalaGene05526;MamblycephalaGene06246;MamblycephalaGene07894;MamblycephalaGene13558;MamblycephalaGene15089;MamblycephalaGene16767;MamblycephalaGene16901
Biological Process	GO:1902749	regulation of cell cycle G2/M phase transition	7	15	5.2404e-05	0.00331561	MamblycephalaGene05526;MamblycephalaGene06246;MamblycephalaGene07894;MamblycephalaGene13558;MamblycephalaGene15089;MamblycephalaGene16767;MamblycephalaGene16901
Biological Process	GO:1901990	regulation of mitotic cell cycle phase transition	16	70	5.24701e-05	0.00331561	MamblycephalaGene01921;MamblycephalaGene05526;MamblycephalaGene06246;MamblycephalaGene07850;MamblycephalaGene07894;MamblycephalaGene09362;MamblycephalaGene11263;MamblycephalaGene11974;MamblycephalaGene12995;MamblycephalaGene13558;MamblycephalaGene15089;MamblycephalaGene15883;MamblycephalaGene16767;MamblycephalaGene16901;MamblycephalaGene16954;MamblycephalaGene17119
Biological Process	GO:1901564	organonitrogen compound metabolic process	146	1419	5.96678e-05	0.00371152	MamblycephalaGene00083;MamblycephalaGene00181;MamblycephalaGene00340;MamblycephalaGene00352;MamblycephalaGene00457;MamblycephalaGene00765;MamblycephalaGene00777;MamblycephalaGene00951;MamblycephalaGene01050;MamblycephalaGene01253;MamblycephalaGene01894;MamblycephalaGene02013;MamblycephalaGene02091;MamblycephalaGene02458;MamblycephalaGene02532;MamblycephalaGene02987;MamblycephalaGene02994;Mamblyce…
Biological Process	GO:1901360	organic cyclic compound metabolic process	353	3924	7.25126e-05	0.0043555	MamblycephalaGene00129;MamblycephalaGene00181;MamblycephalaGene00340;MamblycephalaGene00347;MamblycephalaGene00352;MamblycephalaGene00457;MamblycephalaGene00681;MamblycephalaGene00777;MamblycephalaGene00782;MamblycephalaGene00784;MamblycephalaGene00897;MamblycephalaGene00900;MamblycephalaGene00951;MamblycephalaGene00974;MamblycephalaGene01137;MamblycephalaGene01155;MamblycephalaGene01242;Mamblyce…
Biological Process	GO:0044249	cellular biosynthetic process	323	3551	7.26359e-05	0.0043555	MamblycephalaGene00083;MamblycephalaGene00181;MamblycephalaGene00340;MamblycephalaGene00352;MamblycephalaGene00681;MamblycephalaGene00706;MamblycephalaGene00777;MamblycephalaGene00782;MamblycephalaGene00897;MamblycephalaGene00900;MamblycephalaGene00951;MamblycephalaGene01050;MamblycephalaGene01137;MamblycephalaGene01253;MamblycephalaGene01500;MamblycephalaGene01533;MamblycephalaGene01757;Mamblyce…
Biological Process	GO:0006631	fatty acid metabolic process	27	161	7.33028e-05	0.0043555	MamblycephalaGene00826;MamblycephalaGene02091;MamblycephalaGene03069;MamblycephalaGene04538;MamblycephalaGene04796;MamblycephalaGene06027;MamblycephalaGene06191;MamblycephalaGene08949;MamblycephalaGene09620;MamblycephalaGene10441;MamblycephalaGene11027;MamblycephalaGene11409;MamblycephalaGene13310;MamblycephalaGene14064;MamblycephalaGene14570;MamblycephalaGene14672;MamblycephalaGene15877;Mamblyce…
Biological Process	GO:1901987	regulation of cell cycle phase transition	16	72	7.54293e-05	0.00441594	MamblycephalaGene01921;MamblycephalaGene05526;MamblycephalaGene06246;MamblycephalaGene07850;MamblycephalaGene07894;MamblycephalaGene09362;MamblycephalaGene11263;MamblycephalaGene11974;MamblycephalaGene12995;MamblycephalaGene13558;MamblycephalaGene15089;MamblycephalaGene15883;MamblycephalaGene16767;MamblycephalaGene16901;MamblycephalaGene16954;MamblycephalaGene17119
Biological Process	GO:0072330	monocarboxylic acid biosynthetic process	20	103	7.84273e-05	0.00452491	MamblycephalaGene02091;MamblycephalaGene03069;MamblycephalaGene04538;MamblycephalaGene04796;MamblycephalaGene06027;MamblycephalaGene06191;MamblycephalaGene09620;MamblycephalaGene10441;MamblycephalaGene13310;MamblycephalaGene14064;MamblycephalaGene14672;MamblycephalaGene15877;MamblycephalaGene16586;MamblycephalaGene17537;MamblycephalaGene18299;MamblycephalaGene19610;MamblycephalaGene19645;Mamblyce…
Biological Process	GO:0006260	DNA replication	29	182	0.000103973	0.00591308	MamblycephalaGene02807;MamblycephalaGene03055;MamblycephalaGene04063;MamblycephalaGene04122;MamblycephalaGene06007;MamblycephalaGene07226;MamblycephalaGene09196;MamblycephalaGene09349;MamblycephalaGene09522;MamblycephalaGene10153;MamblycephalaGene11189;MamblycephalaGene11763;MamblycephalaGene11842;MamblycephalaGene12126;MamblycephalaGene13306;MamblycephalaGene13483;MamblycephalaGene13558;Mamblyce…
Biological Process	GO:0006641	triglyceride metabolic process	9	27	0.000106298	0.00596016	MamblycephalaGene06191;MamblycephalaGene14570;MamblycephalaGene14672;MamblycephalaGene14980;MamblycephalaGene16123;MamblycephalaGene17901;MamblycephalaGene18299;MamblycephalaGene19610;Megalobrama_amblycephala_newGene_34630
Biological Process	GO:0006793	phosphorus metabolic process	202	2096	0.000112826	0.00623834	MamblycephalaGene00457;MamblycephalaGene00706;MamblycephalaGene00805;MamblycephalaGene00847;MamblycephalaGene00898;MamblycephalaGene00906;MamblycephalaGene01193;MamblycephalaGene01972;MamblycephalaGene02002;MamblycephalaGene02115;MamblycephalaGene02208;MamblycephalaGene02250;MamblycephalaGene02339;MamblycephalaGene02754;MamblycephalaGene02916;MamblycephalaGene02958;MamblycephalaGene02994;Mamblyce…
Biological Process	GO:0042273	ribosomal large subunit biogenesis	14	60	0.000120077	0.00654831	MamblycephalaGene04410;MamblycephalaGene05613;MamblycephalaGene06236;MamblycephalaGene07789;MamblycephalaGene09005;MamblycephalaGene09355;MamblycephalaGene11101;MamblycephalaGene11625;MamblycephalaGene11974;MamblycephalaGene17212;MamblycephalaGene18041;MamblycephalaGene19415;MamblycephalaGene19579;MamblycephalaGene24388
Biological Process	GO:0006790	sulfur compound metabolic process	26	157	0.000122416	0.00658562	MamblycephalaGene02013;MamblycephalaGene02339;MamblycephalaGene03751;MamblycephalaGene04721;MamblycephalaGene04768;MamblycephalaGene04796;MamblycephalaGene05781;MamblycephalaGene06027;MamblycephalaGene06764;MamblycephalaGene09280;MamblycephalaGene09611;MamblycephalaGene11660;MamblycephalaGene13784;MamblycephalaGene13884;MamblycephalaGene14013;MamblycephalaGene14064;MamblycephalaGene14284;Mamblyce…
Biological Process	GO:0045786	negative regulation of cell cycle	20	107	0.000136062	0.00717937	MamblycephalaGene04445;MamblycephalaGene05526;MamblycephalaGene06246;MamblycephalaGene07384;MamblycephalaGene07850;MamblycephalaGene08284;MamblycephalaGene09343;MamblycephalaGene11263;MamblycephalaGene11557;MamblycephalaGene12330;MamblycephalaGene12995;MamblycephalaGene13558;MamblycephalaGene15035;MamblycephalaGene15089;MamblycephalaGene15883;MamblycephalaGene16954;MamblycephalaGene17252;Mamblyce…
Biological Process	GO:1901607	alpha-amino acid biosynthetic process	15	68	0.000137059	0.00717937	MamblycephalaGene03141;MamblycephalaGene03751;MamblycephalaGene04067;MamblycephalaGene05781;MamblycephalaGene07529;MamblycephalaGene07827;MamblycephalaGene08735;MamblycephalaGene09544;MamblycephalaGene12926;MamblycephalaGene13100;MamblycephalaGene13625;MamblycephalaGene13784;MamblycephalaGene14013;MamblycephalaGene14284;MamblycephalaGene21947
Biological Process	GO:0006297	nucleotide-excision repair, DNA gap filling	4	5	0.000153577	0.00764238	MamblycephalaGene07226;MamblycephalaGene11263;MamblycephalaGene17942;MamblycephalaGene22812
Biological Process	GO:0009157	deoxyribonucleoside monophosphate biosynthetic process	4	5	0.000153577	0.00764238	MamblycephalaGene07809;MamblycephalaGene08876;MamblycephalaGene14931;MamblycephalaGene23077
Biological Process	GO:0009240	isopentenyl diphosphate biosynthetic process	4	5	0.000153577	0.00764238	MamblycephalaGene00706;MamblycephalaGene02339;MamblycephalaGene18010;MamblycephalaGene23883
Biological Process	GO:0046490	isopentenyl diphosphate metabolic process	4	5	0.000153577	0.00764238	MamblycephalaGene00706;MamblycephalaGene02339;MamblycephalaGene18010;MamblycephalaGene23883
Biological Process	GO:0006638	neutral lipid metabolic process	10	35	0.000189465	0.00919829	MamblycephalaGene06191;MamblycephalaGene06868;MamblycephalaGene14570;MamblycephalaGene14672;MamblycephalaGene14980;MamblycephalaGene16123;MamblycephalaGene17901;MamblycephalaGene18299;MamblycephalaGene19610;Megalobrama_amblycephala_newGene_34630
Biological Process	GO:0006639	acylglycerol metabolic process	10	35	0.000189465	0.00919829	MamblycephalaGene06191;MamblycephalaGene06868;MamblycephalaGene14570;MamblycephalaGene14672;MamblycephalaGene14980;MamblycephalaGene16123;MamblycephalaGene17901;MamblycephalaGene18299;MamblycephalaGene19610;Megalobrama_amblycephala_newGene_34630
Biological Process	GO:0071391	cellular response to estrogen stimulus	9	29	0.000197845	0.0094894	MamblycephalaGene12915;MamblycephalaGene13236;MamblycephalaGene13831;MamblycephalaGene14618;MamblycephalaGene14729;MamblycephalaGene14824;MamblycephalaGene16272;MamblycephalaGene18061;MamblycephalaGene19781
Biological Process	GO:1901566	organonitrogen compound biosynthetic process	103	965	0.000207265	0.00982289	MamblycephalaGene00083;MamblycephalaGene00181;MamblycephalaGene00340;MamblycephalaGene00352;MamblycephalaGene00777;MamblycephalaGene00951;MamblycephalaGene01050;MamblycephalaGene01253;MamblycephalaGene02013;MamblycephalaGene02091;MamblycephalaGene02458;MamblycephalaGene02532;MamblycephalaGene02987;MamblycephalaGene02994;MamblycephalaGene03141;MamblycephalaGene03260;MamblycephalaGene03526;Mamblyce…
Biological Process	GO:0006418	tRNA aminoacylation for protein translation	15	71	0.000228074	0.0106819	MamblycephalaGene00181;MamblycephalaGene00340;MamblycephalaGene00352;MamblycephalaGene00951;MamblycephalaGene02458;MamblycephalaGene02532;MamblycephalaGene04670;MamblycephalaGene06566;MamblycephalaGene06894;MamblycephalaGene07554;MamblycephalaGene07725;MamblycephalaGene08907;MamblycephalaGene09593;MamblycephalaGene13920;MamblycephalaGene19762
Biological Process	GO:0009108	coenzyme biosynthetic process	17	87	0.000243519	0.0112727	MamblycephalaGene02994;MamblycephalaGene04721;MamblycephalaGene04768;MamblycephalaGene04796;MamblycephalaGene04797;MamblycephalaGene06027;MamblycephalaGene06745;MamblycephalaGene06764;MamblycephalaGene09133;MamblycephalaGene09280;MamblycephalaGene09544;MamblycephalaGene09611;MamblycephalaGene10846;MamblycephalaGene11956;MamblycephalaGene13445;MamblycephalaGene14064;MamblycephalaGene17874
Biological Process	GO:0006796	phosphate-containing compound metabolic process	197	2070	0.000278425	0.0127404	MamblycephalaGene00457;MamblycephalaGene00706;MamblycephalaGene00805;MamblycephalaGene00847;MamblycephalaGene00898;MamblycephalaGene00906;MamblycephalaGene01193;MamblycephalaGene01972;MamblycephalaGene02002;MamblycephalaGene02115;MamblycephalaGene02208;MamblycephalaGene02250;MamblycephalaGene02339;MamblycephalaGene02754;MamblycephalaGene02916;MamblycephalaGene02958;MamblycephalaGene02994;Mamblyce…
Biological Process	GO:0090305	nucleic acid phosphodiester bond hydrolysis	23	139	0.000298142	0.0134875	MamblycephalaGene00777;MamblycephalaGene01242;MamblycephalaGene01921;MamblycephalaGene03419;MamblycephalaGene03897;MamblycephalaGene07226;MamblycephalaGene07407;MamblycephalaGene07789;MamblycephalaGene10675;MamblycephalaGene11263;MamblycephalaGene11767;MamblycephalaGene11974;MamblycephalaGene12215;MamblycephalaGene12250;MamblycephalaGene13335;MamblycephalaGene14035;MamblycephalaGene15103;Mamblyce…
Biological Process	GO:0071897	DNA biosynthetic process	9	31	0.000346977	0.0155204	MamblycephalaGene07226;MamblycephalaGene08876;MamblycephalaGene11263;MamblycephalaGene13306;MamblycephalaGene14179;MamblycephalaGene15442;MamblycephalaGene17898;MamblycephalaGene17942;MamblycephalaGene22812
Biological Process	GO:0008652	cellular amino acid biosynthetic process	15	75	0.000427351	0.0187362	MamblycephalaGene03141;MamblycephalaGene03751;MamblycephalaGene04067;MamblycephalaGene05781;MamblycephalaGene07529;MamblycephalaGene07827;MamblycephalaGene08735;MamblycephalaGene09544;MamblycephalaGene12926;MamblycephalaGene13100;MamblycephalaGene13625;MamblycephalaGene13784;MamblycephalaGene14013;MamblycephalaGene14284;MamblycephalaGene21947
Biological Process	GO:0002943	tRNA dihydrouridine synthesis	3	3	0.00043282	0.0187362	MamblycephalaGene01155;MamblycephalaGene07513;MamblycephalaGene11699
Biological Process	GO:0009162	deoxyribonucleoside monophosphate metabolic process	4	6	0.000432988	0.0187362	MamblycephalaGene07809;MamblycephalaGene08876;MamblycephalaGene14931;MamblycephalaGene23077
Biological Process	GO:0009067	aspartate family amino acid biosynthetic process	7	20	0.000450788	0.0192966	MamblycephalaGene03141;MamblycephalaGene03751;MamblycephalaGene04067;MamblycephalaGene05781;MamblycephalaGene13100;MamblycephalaGene13784;MamblycephalaGene14284
Biological Process	GO:0051293	establishment of spindle localization	8	26	0.000479028	0.0200738	MamblycephalaGene03181;MamblycephalaGene03974;MamblycephalaGene05853;MamblycephalaGene06459;MamblycephalaGene11597;MamblycephalaGene11685;MamblycephalaGene14692;MamblycephalaGene16845
Biological Process	GO:0051653	spindle localization	8	26	0.000479028	0.0200738	MamblycephalaGene03181;MamblycephalaGene03974;MamblycephalaGene05853;MamblycephalaGene06459;MamblycephalaGene11597;MamblycephalaGene11685;MamblycephalaGene14692;MamblycephalaGene16845
Biological Process	GO:0043038	amino acid activation	15	76	0.000495816	0.0203489	MamblycephalaGene00181;MamblycephalaGene00340;MamblycephalaGene00352;MamblycephalaGene00951;MamblycephalaGene02458;MamblycephalaGene02532;MamblycephalaGene04670;MamblycephalaGene06566;MamblycephalaGene06894;MamblycephalaGene07554;MamblycephalaGene07725;MamblycephalaGene08907;MamblycephalaGene09593;MamblycephalaGene13920;MamblycephalaGene19762
Biological Process	GO:0043039	tRNA aminoacylation	15	76	0.000495816	0.0203489	MamblycephalaGene00181;MamblycephalaGene00340;MamblycephalaGene00352;MamblycephalaGene00951;MamblycephalaGene02458;MamblycephalaGene02532;MamblycephalaGene04670;MamblycephalaGene06566;MamblycephalaGene06894;MamblycephalaGene07554;MamblycephalaGene07725;MamblycephalaGene08907;MamblycephalaGene09593;MamblycephalaGene13920;MamblycephalaGene19762
Biological Process	GO:0006271	DNA strand elongation involved in DNA replication	6	15	0.000512341	0.0208125	MamblycephalaGene12126;MamblycephalaGene14529;MamblycephalaGene15103;MamblycephalaGene15442;MamblycephalaGene17942;MamblycephalaGene22812
Biological Process	GO:0072528	pyrimidine-containing compound biosynthetic process	9	33	0.000578454	0.0231643	MamblycephalaGene07809;MamblycephalaGene09374;MamblycephalaGene09611;MamblycephalaGene12255;MamblycephalaGene14397;MamblycephalaGene14931;MamblycephalaGene15340;MamblycephalaGene15522;MamblycephalaGene23077
Biological Process	GO:0007067	mitotic nuclear division	29	201	0.000581872	0.0231643	MamblycephalaGene01921;MamblycephalaGene02309;MamblycephalaGene03572;MamblycephalaGene03974;MamblycephalaGene04444;MamblycephalaGene04445;MamblycephalaGene06274;MamblycephalaGene06459;MamblycephalaGene07850;MamblycephalaGene09711;MamblycephalaGene10468;MamblycephalaGene11229;MamblycephalaGene11685;MamblycephalaGene11842;MamblycephalaGene11974;MamblycephalaGene12995;MamblycephalaGene14463;Mamblyce…
Biological Process	GO:0010948	negative regulation of cell cycle process	12	55	0.000695802	0.0274256	MamblycephalaGene04445;MamblycephalaGene05526;MamblycephalaGene06246;MamblycephalaGene07384;MamblycephalaGene07850;MamblycephalaGene11263;MamblycephalaGene11557;MamblycephalaGene13558;MamblycephalaGene15035;MamblycephalaGene15089;MamblycephalaGene15883;MamblycephalaGene16954
Biological Process	GO:0000460	maturation of 5.8S rRNA	9	34	0.000734465	0.0286657	MamblycephalaGene01921;MamblycephalaGene05613;MamblycephalaGene05844;MamblycephalaGene07789;MamblycephalaGene09355;MamblycephalaGene11974;MamblycephalaGene13335;MamblycephalaGene15381;MamblycephalaGene19415
Biological Process	GO:0000291	nuclear-transcribed mRNA catabolic process, exonucleolytic	5	11	0.000773589	0.0298996	MamblycephalaGene01242;MamblycephalaGene05297;MamblycephalaGene10675;MamblycephalaGene13335;MamblycephalaGene15381
Biological Process	GO:0006869	lipid transport	22	140	0.000823531	0.0315238	MamblycephalaGene01264;MamblycephalaGene01584;MamblycephalaGene02754;MamblycephalaGene06191;MamblycephalaGene07092;MamblycephalaGene07430;MamblycephalaGene09077;MamblycephalaGene09463;MamblycephalaGene10933;MamblycephalaGene12990;MamblycephalaGene13853;MamblycephalaGene14672;MamblycephalaGene14683;MamblycephalaGene15907;MamblycephalaGene16022;MamblycephalaGene16388;MamblycephalaGene17138;Mamblyce…
Biological Process	GO:0051301	cell division	32	235	0.000862657	0.032707	MamblycephalaGene01921;MamblycephalaGene02002;MamblycephalaGene02309;MamblycephalaGene04444;MamblycephalaGene04445;MamblycephalaGene05481;MamblycephalaGene06183;MamblycephalaGene06459;MamblycephalaGene06820;MamblycephalaGene07271;MamblycephalaGene07850;MamblycephalaGene08130;MamblycephalaGene09343;MamblycephalaGene09711;MamblycephalaGene10468;MamblycephalaGene11842;MamblycephalaGene11974;Mamblyce…
Biological Process	GO:0006807	nitrogen compound metabolic process	393	4557	0.000889833	0.0334191	MamblycephalaGene00083;MamblycephalaGene00129;MamblycephalaGene00181;MamblycephalaGene00340;MamblycephalaGene00347;MamblycephalaGene00352;MamblycephalaGene00457;MamblycephalaGene00681;MamblycephalaGene00765;MamblycephalaGene00777;MamblycephalaGene00782;MamblycephalaGene00897;MamblycephalaGene00900;MamblycephalaGene00951;MamblycephalaGene00974;MamblycephalaGene01050;MamblycephalaGene01137;Mamblyce…
Biological Process	GO:0000280	nuclear division	34	256	0.000945007	0.0340585	MamblycephalaGene01921;MamblycephalaGene02309;MamblycephalaGene03572;MamblycephalaGene03974;MamblycephalaGene04444;MamblycephalaGene04445;MamblycephalaGene05481;MamblycephalaGene06274;MamblycephalaGene06459;MamblycephalaGene07850;MamblycephalaGene09343;MamblycephalaGene09711;MamblycephalaGene10309;MamblycephalaGene10468;MamblycephalaGene11229;MamblycephalaGene11263;MamblycephalaGene11685;Mamblyce…
Biological Process	GO:0000479	endonucleolytic cleavage of tricistronic rRNA transcript (SSU-rRNA, 5.8S rRNA, LSU-rRNA)	4	7	0.000949633	0.0340585	MamblycephalaGene07407;MamblycephalaGene07789;MamblycephalaGene11767;MamblycephalaGene11974
Biological Process	GO:0007095	mitotic G2 DNA damage checkpoint	4	7	0.000949633	0.0340585	MamblycephalaGene05526;MamblycephalaGene06246;MamblycephalaGene13558;MamblycephalaGene15089
Biological Process	GO:0009263	deoxyribonucleotide biosynthetic process	4	7	0.000949633	0.0340585	MamblycephalaGene06007;MamblycephalaGene07809;MamblycephalaGene14931;MamblycephalaGene23077
Biological Process	GO:0034475	U4 snRNA 3'-end processing	4	7	0.000949633	0.0340585	MamblycephalaGene01242;MamblycephalaGene10675;MamblycephalaGene13335;MamblycephalaGene15381
Biological Process	GO:0009129	pyrimidine nucleoside monophosphate metabolic process	6	17	0.00111065	0.0390073	MamblycephalaGene07809;MamblycephalaGene09374;MamblycephalaGene14931;MamblycephalaGene15340;MamblycephalaGene15522;MamblycephalaGene23077
Biological Process	GO:0009130	pyrimidine nucleoside monophosphate biosynthetic process	6	17	0.00111065	0.0390073	MamblycephalaGene07809;MamblycephalaGene09374;MamblycephalaGene14931;MamblycephalaGene15340;MamblycephalaGene15522;MamblycephalaGene23077
Biological Process	GO:0015748	organophosphate ester transport	10	43	0.00113602	0.0390073	MamblycephalaGene01956;MamblycephalaGene06191;MamblycephalaGene10933;MamblycephalaGene14672;MamblycephalaGene14709;MamblycephalaGene16388;MamblycephalaGene17138;MamblycephalaGene18001;MamblycephalaGene18299;MamblycephalaGene19610
Biological Process	GO:0043627	response to estrogen	9	36	0.00114926	0.0390073	MamblycephalaGene12915;MamblycephalaGene13236;MamblycephalaGene13831;MamblycephalaGene14618;MamblycephalaGene14729;MamblycephalaGene14824;MamblycephalaGene16272;MamblycephalaGene18061;MamblycephalaGene19781
Biological Process	GO:0000096	sulfur amino acid metabolic process	7	23	0.001166	0.0390073	MamblycephalaGene03751;MamblycephalaGene05781;MamblycephalaGene11660;MamblycephalaGene13784;MamblycephalaGene14013;MamblycephalaGene14284;MamblycephalaGene23122
Biological Process	GO:0000466	maturation of 5.8S rRNA from tricistronic rRNA transcript (SSU-rRNA, 5.8S rRNA, LSU-rRNA)	7	23	0.001166	0.0390073	MamblycephalaGene01921;MamblycephalaGene05613;MamblycephalaGene07789;MamblycephalaGene11974;MamblycephalaGene13335;MamblycephalaGene15381;MamblycephalaGene19415
Biological Process	GO:0040001	establishment of mitotic spindle localization	7	23	0.001166	0.0390073	MamblycephalaGene03181;MamblycephalaGene03974;MamblycephalaGene06459;MamblycephalaGene11597;MamblycephalaGene11685;MamblycephalaGene14692;MamblycephalaGene16845
Biological Process	GO:1901264	carbohydrate derivative transport	7	23	0.001166	0.0390073	MamblycephalaGene01264;MamblycephalaGene01956;MamblycephalaGene07355;MamblycephalaGene10933;MamblycephalaGene14683;MamblycephalaGene14709;MamblycephalaGene18013
Biological Process	GO:0045923	positive regulation of fatty acid metabolic process	5	12	0.00124378	0.0412624	MamblycephalaGene06191;MamblycephalaGene14672;MamblycephalaGene18299;MamblycephalaGene19610;MamblycephalaGene21477
Biological Process	GO:0006220	pyrimidine nucleotide metabolic process	8	30	0.00136781	0.0446334	MamblycephalaGene07809;MamblycephalaGene09374;MamblycephalaGene12255;MamblycephalaGene14397;MamblycephalaGene14931;MamblycephalaGene15340;MamblycephalaGene15522;MamblycephalaGene23077
Biological Process	GO:0006221	pyrimidine nucleotide biosynthetic process	8	30	0.00136781	0.0446334	MamblycephalaGene07809;MamblycephalaGene09374;MamblycephalaGene12255;MamblycephalaGene14397;MamblycephalaGene14931;MamblycephalaGene15340;MamblycephalaGene15522;MamblycephalaGene23077
Biological Process	GO:0006396	RNA processing	64	580	0.00144466	0.0467578	MamblycephalaGene00181;MamblycephalaGene00777;MamblycephalaGene00974;MamblycephalaGene01155;MamblycephalaGene01242;MamblycephalaGene01533;MamblycephalaGene01675;MamblycephalaGene01757;MamblycephalaGene01921;MamblycephalaGene02735;MamblycephalaGene03419;MamblycephalaGene04410;MamblycephalaGene04589;MamblycephalaGene04611;MamblycephalaGene05297;MamblycephalaGene05613;MamblycephalaGene05844;Mamblyce…
Biological Process	GO:0000469	cleavage involved in rRNA processing	7	24	0.00153971	0.0471146	MamblycephalaGene01921;MamblycephalaGene07407;MamblycephalaGene07789;MamblycephalaGene11767;MamblycephalaGene11974;MamblycephalaGene13335;MamblycephalaGene15381
Biological Process	GO:0006270	DNA replication initiation	7	24	0.00153971	0.0471146	MamblycephalaGene02807;MamblycephalaGene04122;MamblycephalaGene09196;MamblycephalaGene13558;MamblycephalaGene14179;MamblycephalaGene15089;MamblycephalaGene18582
Biological Process	GO:0090407	organophosphate biosynthetic process	38	304	0.0015399	0.0471146	MamblycephalaGene00706;MamblycephalaGene02339;MamblycephalaGene02994;MamblycephalaGene04188;MamblycephalaGene06007;MamblycephalaGene06134;MamblycephalaGene06745;MamblycephalaGene07529;MamblycephalaGene07809;MamblycephalaGene08254;MamblycephalaGene08314;MamblycephalaGene08404;MamblycephalaGene08876;MamblycephalaGene09133;MamblycephalaGene09374;MamblycephalaGene09611;MamblycephalaGene10068;Mamblyce…
Biological Process	GO:0000038	very long-chain fatty acid metabolic process	6	18	0.00156013	0.0471146	MamblycephalaGene02091;MamblycephalaGene04538;MamblycephalaGene08949;MamblycephalaGene14064;MamblycephalaGene22294;MamblycephalaGene23834
Biological Process	GO:0007100	mitotic centrosome separation	3	4	0.00163321	0.0471146	MamblycephalaGene03974;MamblycephalaGene11685;MamblycephalaGene17139
Biological Process	GO:0009176	pyrimidine deoxyribonucleoside monophosphate metabolic process	3	4	0.00163321	0.0471146	MamblycephalaGene07809;MamblycephalaGene14931;MamblycephalaGene23077
Biological Process	GO:0009177	pyrimidine deoxyribonucleoside monophosphate biosynthetic process	3	4	0.00163321	0.0471146	MamblycephalaGene07809;MamblycephalaGene14931;MamblycephalaGene23077
Biological Process	GO:0009219	pyrimidine deoxyribonucleotide metabolic process	3	4	0.00163321	0.0471146	MamblycephalaGene07809;MamblycephalaGene14931;MamblycephalaGene23077
Biological Process	GO:0009221	pyrimidine deoxyribonucleotide biosynthetic process	3	4	0.00163321	0.0471146	MamblycephalaGene07809;MamblycephalaGene14931;MamblycephalaGene23077
Biological Process	GO:0009265	2'-deoxyribonucleotide biosynthetic process	3	4	0.00163321	0.0471146	MamblycephalaGene07809;MamblycephalaGene14931;MamblycephalaGene23077
Biological Process	GO:0019287	isopentenyl diphosphate biosynthetic process, mevalonate pathway	3	4	0.00163321	0.0471146	MamblycephalaGene02339;MamblycephalaGene18010;MamblycephalaGene23883
Biological Process	GO:0042759	long-chain fatty acid biosynthetic process	3	4	0.00163321	0.0471146	MamblycephalaGene02091;MamblycephalaGene14064;MamblycephalaGene22294
Biological Process	GO:0046385	deoxyribose phosphate biosynthetic process	3	4	0.00163321	0.0471146	MamblycephalaGene07809;MamblycephalaGene14931;MamblycephalaGene23077
Biological Process	GO:0051299	centrosome separation	3	4	0.00163321	0.0471146	MamblycephalaGene03974;MamblycephalaGene11685;MamblycephalaGene17139
Biological Process	GO:0072378	blood coagulation, fibrin clot formation	3	4	0.00163321	0.0471146	MamblycephalaGene09217;MamblycephalaGene16945;MamblycephalaGene16946
Biological Process	GO:0006637	acyl-CoA metabolic process	8	31	0.00172289	0.0489916	MamblycephalaGene02339;MamblycephalaGene04768;MamblycephalaGene04796;MamblycephalaGene06027;MamblycephalaGene09280;MamblycephalaGene14064;MamblycephalaGene18010;MamblycephalaGene23883
Biological Process	GO:0035383	thioester metabolic process	8	31	0.00172289	0.0489916	MamblycephalaGene02339;MamblycephalaGene04768;MamblycephalaGene04796;MamblycephalaGene06027;MamblycephalaGene09280;MamblycephalaGene14064;MamblycephalaGene18010;MamblycephalaGene23883
72 h vs 0 h
Cellular Component	GO ID	Description	out (1252)	All (15251)	pvalue	p.adjust	Genes
Cellular Component	GO:0005730	nucleolus	69	210	8.4671e-25	5.10566e-22	MamblycephalaGene00777;MamblycephalaGene00988;MamblycephalaGene01528;MamblycephalaGene01533;MamblycephalaGene01675;MamblycephalaGene01757;MamblycephalaGene01921;MamblycephalaGene03632;MamblycephalaGene04589;MamblycephalaGene04755;MamblycephalaGene05613;MamblycephalaGene05629;MamblycephalaGene05770;MamblycephalaGene06236;MamblycephalaGene06459;MamblycephalaGene06700;MamblycephalaGene06818;Mamblyce…
Cellular Component	GO:0030684	preribosome	42	83	4.04104e-24	1.21837e-21	MamblycephalaGene00988;MamblycephalaGene01533;MamblycephalaGene01675;MamblycephalaGene01757;MamblycephalaGene04410;MamblycephalaGene04589;MamblycephalaGene05613;MamblycephalaGene06236;MamblycephalaGene06700;MamblycephalaGene07572;MamblycephalaGene07789;MamblycephalaGene08457;MamblycephalaGene09007;MamblycephalaGene09355;MamblycephalaGene10106;MamblycephalaGene10949;MamblycephalaGene11040;Mamblyce…
Cellular Component	GO:0070013	intracellular organelle lumen	146	931	5.67029e-15	9.3629e-13	MamblycephalaGene00001;MamblycephalaGene00375;MamblycephalaGene00423;MamblycephalaGene00777;MamblycephalaGene00782;MamblycephalaGene00988;MamblycephalaGene01528;MamblycephalaGene01533;MamblycephalaGene01675;MamblycephalaGene01757;MamblycephalaGene01921;MamblycephalaGene02368;MamblycephalaGene03268;MamblycephalaGene03632;MamblycephalaGene04141;MamblycephalaGene04527;MamblycephalaGene04589;Mamblyce…
Cellular Component	GO:0043233	organelle lumen	146	932	6.21088e-15	9.3629e-13	MamblycephalaGene00001;MamblycephalaGene00375;MamblycephalaGene00423;MamblycephalaGene00777;MamblycephalaGene00782;MamblycephalaGene00988;MamblycephalaGene01528;MamblycephalaGene01533;MamblycephalaGene01675;MamblycephalaGene01757;MamblycephalaGene01921;MamblycephalaGene02368;MamblycephalaGene03268;MamblycephalaGene03632;MamblycephalaGene04141;MamblycephalaGene04527;MamblycephalaGene04589;Mamblyce…
Cellular Component	GO:0031974	membrane-enclosed lumen	148	954	9.07769e-15	1.09477e-12	MamblycephalaGene00001;MamblycephalaGene00375;MamblycephalaGene00423;MamblycephalaGene00777;MamblycephalaGene00782;MamblycephalaGene00988;MamblycephalaGene01528;MamblycephalaGene01533;MamblycephalaGene01675;MamblycephalaGene01757;MamblycephalaGene01921;MamblycephalaGene02368;MamblycephalaGene03268;MamblycephalaGene03632;MamblycephalaGene04141;MamblycephalaGene04527;MamblycephalaGene04589;Mamblyce…
Cellular Component	GO:0032040	small-subunit processome	22	42	1.132e-13	1.13766e-11	MamblycephalaGene01533;MamblycephalaGene01675;MamblycephalaGene01757;MamblycephalaGene04589;MamblycephalaGene06700;MamblycephalaGene08457;MamblycephalaGene09007;MamblycephalaGene11040;MamblycephalaGene11132;MamblycephalaGene11971;MamblycephalaGene12252;MamblycephalaGene13705;MamblycephalaGene14006;MamblycephalaGene14486;MamblycephalaGene14748;MamblycephalaGene14811;MamblycephalaGene15121;Mamblyce…
Cellular Component	GO:0031981	nuclear lumen	123	779	6.02989e-13	5.19432e-11	MamblycephalaGene00375;MamblycephalaGene00777;MamblycephalaGene00782;MamblycephalaGene00988;MamblycephalaGene01528;MamblycephalaGene01533;MamblycephalaGene01675;MamblycephalaGene01757;MamblycephalaGene01921;MamblycephalaGene02368;MamblycephalaGene03268;MamblycephalaGene03632;MamblycephalaGene04141;MamblycephalaGene04527;MamblycephalaGene04589;MamblycephalaGene04755;MamblycephalaGene04991;Mamblyce…
Cellular Component	GO:0030686	90S preribosome	18	37	9.95561e-11	7.50404e-09	MamblycephalaGene01533;MamblycephalaGene01675;MamblycephalaGene01757;MamblycephalaGene04410;MamblycephalaGene04589;MamblycephalaGene05613;MamblycephalaGene06700;MamblycephalaGene10106;MamblycephalaGene10949;MamblycephalaGene11040;MamblycephalaGene11101;MamblycephalaGene12252;MamblycephalaGene13707;MamblycephalaGene14006;MamblycephalaGene14748;MamblycephalaGene15905;MamblycephalaGene17297;Mamblyce…
Cellular Component	GO:0044428	nuclear part	151	1133	7.98709e-10	5.35135e-08	MamblycephalaGene00375;MamblycephalaGene00493;MamblycephalaGene00777;MamblycephalaGene00782;MamblycephalaGene00974;MamblycephalaGene00988;MamblycephalaGene01528;MamblycephalaGene01533;MamblycephalaGene01675;MamblycephalaGene01757;MamblycephalaGene01921;MamblycephalaGene02023;MamblycephalaGene02142;MamblycephalaGene02368;MamblycephalaGene02735;MamblycephalaGene03268;MamblycephalaGene03632;Mamblyce…
Cellular Component	GO:0044424	intracellular part	793	8450	1.75339e-09	1.05729e-07	MamblycephalaGene00001;MamblycephalaGene00181;MamblycephalaGene00199;MamblycephalaGene00289;MamblycephalaGene00340;MamblycephalaGene00352;MamblycephalaGene00375;MamblycephalaGene00391;MamblycephalaGene00408;MamblycephalaGene00423;MamblycephalaGene00493;MamblycephalaGene00514;MamblycephalaGene00519;MamblycephalaGene00617;MamblycephalaGene00706;MamblycephalaGene00777;MamblycephalaGene00782;Mamblyce…
Cellular Component	GO:0044452	nucleolar part	20	53	2.42784e-09	1.3309e-07	MamblycephalaGene00777;MamblycephalaGene01533;MamblycephalaGene01675;MamblycephalaGene01757;MamblycephalaGene04755;MamblycephalaGene05613;MamblycephalaGene06700;MamblycephalaGene10761;MamblycephalaGene11040;MamblycephalaGene11801;MamblycephalaGene12252;MamblycephalaGene13705;MamblycephalaGene13707;MamblycephalaGene14006;MamblycephalaGene14748;MamblycephalaGene15024;MamblycephalaGene15905;Mamblyce…
Cellular Component	GO:0005622	intracellular	846	9141	3.5288e-09	1.77322e-07	MamblycephalaGene00001;MamblycephalaGene00181;MamblycephalaGene00199;MamblycephalaGene00289;MamblycephalaGene00340;MamblycephalaGene00352;MamblycephalaGene00375;MamblycephalaGene00391;MamblycephalaGene00408;MamblycephalaGene00423;MamblycephalaGene00493;MamblycephalaGene00514;MamblycephalaGene00519;MamblycephalaGene00617;MamblycephalaGene00706;MamblycephalaGene00777;MamblycephalaGene00782;Mamblyce…
Cellular Component	GO:0030687	preribosome, large subunit precursor	15	31	4.0737e-09	1.88957e-07	MamblycephalaGene00988;MamblycephalaGene05613;MamblycephalaGene06236;MamblycephalaGene07572;MamblycephalaGene07789;MamblycephalaGene09355;MamblycephalaGene11101;MamblycephalaGene11625;MamblycephalaGene12264;MamblycephalaGene13707;MamblycephalaGene16029;MamblycephalaGene17082;MamblycephalaGene17944;MamblycephalaGene18242;MamblycephalaGene19415
Cellular Component	GO:0030529	intracellular ribonucleoprotein complex	84	573	1.07365e-07	4.31606e-06	MamblycephalaGene00777;MamblycephalaGene00974;MamblycephalaGene00988;MamblycephalaGene01533;MamblycephalaGene01675;MamblycephalaGene01757;MamblycephalaGene02735;MamblycephalaGene03260;MamblycephalaGene04410;MamblycephalaGene04527;MamblycephalaGene04589;MamblycephalaGene05478;MamblycephalaGene05613;MamblycephalaGene06098;MamblycephalaGene06236;MamblycephalaGene06495;MamblycephalaGene06700;Mamblyce…
Cellular Component	GO:1990904	ribonucleoprotein complex	84	573	1.07365e-07	4.31606e-06	MamblycephalaGene00777;MamblycephalaGene00974;MamblycephalaGene00988;MamblycephalaGene01533;MamblycephalaGene01675;MamblycephalaGene01757;MamblycephalaGene02735;MamblycephalaGene03260;MamblycephalaGene04410;MamblycephalaGene04527;MamblycephalaGene04589;MamblycephalaGene05478;MamblycephalaGene05613;MamblycephalaGene06098;MamblycephalaGene06236;MamblycephalaGene06495;MamblycephalaGene06700;Mamblyce…
Cellular Component	GO:0005634	nucleus	372	3630	3.18161e-07	1.19907e-05	MamblycephalaGene00375;MamblycephalaGene00391;MamblycephalaGene00493;MamblycephalaGene00514;MamblycephalaGene00777;MamblycephalaGene00782;MamblycephalaGene00900;MamblycephalaGene00974;MamblycephalaGene00988;MamblycephalaGene01055;MamblycephalaGene01137;MamblycephalaGene01317;MamblycephalaGene01528;MamblycephalaGene01533;MamblycephalaGene01675;MamblycephalaGene01757;MamblycephalaGene01777;Mamblyce…
Cellular Component	GO:0043231	intracellular membrane-bounded organelle	553	5778	1.2055e-06	4.27598e-05	MamblycephalaGene00001;MamblycephalaGene00181;MamblycephalaGene00199;MamblycephalaGene00289;MamblycephalaGene00375;MamblycephalaGene00391;MamblycephalaGene00408;MamblycephalaGene00423;MamblycephalaGene00493;MamblycephalaGene00514;MamblycephalaGene00777;MamblycephalaGene00782;MamblycephalaGene00784;MamblycephalaGene00900;MamblycephalaGene00974;MamblycephalaGene00988;MamblycephalaGene00997;Mamblyce…
Cellular Component	GO:0043227	membrane-bounded organelle	554	5827	2.9737e-06	9.96189e-05	MamblycephalaGene00001;MamblycephalaGene00181;MamblycephalaGene00199;MamblycephalaGene00289;MamblycephalaGene00375;MamblycephalaGene00391;MamblycephalaGene00408;MamblycephalaGene00423;MamblycephalaGene00493;MamblycephalaGene00514;MamblycephalaGene00777;MamblycephalaGene00782;MamblycephalaGene00784;MamblycephalaGene00900;MamblycephalaGene00974;MamblycephalaGene00988;MamblycephalaGene00997;Mamblyce…
Cellular Component	GO:0005737	cytoplasm	498	5190	5.37236e-06	0.000170502	MamblycephalaGene00001;MamblycephalaGene00181;MamblycephalaGene00199;MamblycephalaGene00289;MamblycephalaGene00340;MamblycephalaGene00352;MamblycephalaGene00408;MamblycephalaGene00423;MamblycephalaGene00493;MamblycephalaGene00519;MamblycephalaGene00617;MamblycephalaGene00706;MamblycephalaGene00777;MamblycephalaGene00784;MamblycephalaGene00900;MamblycephalaGene00923;MamblycephalaGene00951;Mamblyce…
Cellular Component	GO:0034364	high-density lipoprotein particle	8	15	7.68755e-06	0.00023178	MamblycephalaGene12423;MamblycephalaGene12424;MamblycephalaGene12426;MamblycephalaGene14672;MamblycephalaGene16829;MamblycephalaGene18607;MamblycephalaGene19482;MamblycephalaGene19610
Cellular Component	GO:0032994	protein-lipid complex	8	18	4.17795e-05	0.00109535	MamblycephalaGene12423;MamblycephalaGene12424;MamblycephalaGene12426;MamblycephalaGene14672;MamblycephalaGene16829;MamblycephalaGene18607;MamblycephalaGene19482;MamblycephalaGene19610
Cellular Component	GO:0034358	plasma lipoprotein particle	8	18	4.17795e-05	0.00109535	MamblycephalaGene12423;MamblycephalaGene12424;MamblycephalaGene12426;MamblycephalaGene14672;MamblycephalaGene16829;MamblycephalaGene18607;MamblycephalaGene19482;MamblycephalaGene19610
Cellular Component	GO:1990777	lipoprotein particle	8	18	4.17795e-05	0.00109535	MamblycephalaGene12423;MamblycephalaGene12424;MamblycephalaGene12426;MamblycephalaGene14672;MamblycephalaGene16829;MamblycephalaGene18607;MamblycephalaGene19482;MamblycephalaGene19610
Cellular Component	GO:0005739	mitochondrion	90	727	4.85671e-05	0.00122025	MamblycephalaGene00001;MamblycephalaGene00181;MamblycephalaGene00199;MamblycephalaGene00289;MamblycephalaGene00423;MamblycephalaGene00784;MamblycephalaGene01925;MamblycephalaGene02044;MamblycephalaGene02207;MamblycephalaGene02293;MamblycephalaGene03255;MamblycephalaGene03419;MamblycephalaGene03526;MamblycephalaGene03616;MamblycephalaGene04326;MamblycephalaGene04445;MamblycephalaGene04676;Mamblyce…
Cellular Component	GO:0042627	chylomicron	7	15	8.82078e-05	0.00212757	MamblycephalaGene12423;MamblycephalaGene12424;MamblycephalaGene12426;MamblycephalaGene14672;MamblycephalaGene18607;MamblycephalaGene19482;MamblycephalaGene19610
Cellular Component	GO:0043229	intracellular organelle	615	6734	0.00012859	0.00295983	MamblycephalaGene00001;MamblycephalaGene00181;MamblycephalaGene00199;MamblycephalaGene00289;MamblycephalaGene00375;MamblycephalaGene00391;MamblycephalaGene00408;MamblycephalaGene00423;MamblycephalaGene00493;MamblycephalaGene00514;MamblycephalaGene00777;MamblycephalaGene00782;MamblycephalaGene00784;MamblycephalaGene00898;MamblycephalaGene00900;MamblycephalaGene00974;MamblycephalaGene00988;Mamblyce…
Cellular Component	GO:0005829	cytosol	82	667	0.00013253	0.00295983	MamblycephalaGene00181;MamblycephalaGene00340;MamblycephalaGene00493;MamblycephalaGene01155;MamblycephalaGene01235;MamblycephalaGene02002;MamblycephalaGene02013;MamblycephalaGene02023;MamblycephalaGene02339;MamblycephalaGene02481;MamblycephalaGene03506;MamblycephalaGene03522;MamblycephalaGene04067;MamblycephalaGene04087;MamblycephalaGene04176;MamblycephalaGene04281;MamblycephalaGene04410;Mamblyce…
Cellular Component	GO:0034388	Pwp2p-containing subcomplex of 90S preribosome	5	8	0.000167783	0.00361333	MamblycephalaGene01675;MamblycephalaGene06700;MamblycephalaGene11040;MamblycephalaGene14006;MamblycephalaGene14748
Cellular Component	GO:0043226	organelle	621	6858	0.000332953	0.00692314	MamblycephalaGene00001;MamblycephalaGene00181;MamblycephalaGene00199;MamblycephalaGene00289;MamblycephalaGene00375;MamblycephalaGene00391;MamblycephalaGene00408;MamblycephalaGene00423;MamblycephalaGene00493;MamblycephalaGene00514;MamblycephalaGene00777;MamblycephalaGene00782;MamblycephalaGene00784;MamblycephalaGene00898;MamblycephalaGene00900;MamblycephalaGene00974;MamblycephalaGene00988;Mamblyce…
Cellular Component	GO:0043596	nuclear replication fork	7	18	0.000350125	0.00703751	MamblycephalaGene03632;MamblycephalaGene07226;MamblycephalaGene11189;MamblycephalaGene14179;MamblycephalaGene17252;MamblycephalaGene17732;MamblycephalaGene17942
Cellular Component	GO:0044446	intracellular organelle part	325	3371	0.000415571	0.00808352	MamblycephalaGene00001;MamblycephalaGene00199;MamblycephalaGene00289;MamblycephalaGene00375;MamblycephalaGene00408;MamblycephalaGene00423;MamblycephalaGene00493;MamblycephalaGene00777;MamblycephalaGene00782;MamblycephalaGene00898;MamblycephalaGene00974;MamblycephalaGene00988;MamblycephalaGene01055;MamblycephalaGene01193;MamblycephalaGene01251;MamblycephalaGene01449;MamblycephalaGene01528;Mamblyce…
Cellular Component	GO:0005759	mitochondrial matrix	22	125	0.000500514	0.00943156	MamblycephalaGene00001;MamblycephalaGene00423;MamblycephalaGene05488;MamblycephalaGene06098;MamblycephalaGene07111;MamblycephalaGene09285;MamblycephalaGene09987;MamblycephalaGene10369;MamblycephalaGene10954;MamblycephalaGene11123;MamblycephalaGene11257;MamblycephalaGene12014;MamblycephalaGene12193;MamblycephalaGene13007;MamblycephalaGene13306;MamblycephalaGene13925;MamblycephalaGene14178;Mamblyce…
Cellular Component	GO:0005577	fibrinogen complex	3	3	0.000552029	0.0097904	MamblycephalaGene09217;MamblycephalaGene16945;MamblycephalaGene16946
Cellular Component	GO:0009328	phenylalanine-tRNA ligase complex	3	3	0.000552029	0.0097904	MamblycephalaGene04922;MamblycephalaGene06566;MamblycephalaGene06894
Cellular Component	GO:0030894	replisome	5	10	0.000656304	0.0109931	MamblycephalaGene07226;MamblycephalaGene11189;MamblycephalaGene14179;MamblycephalaGene17732;MamblycephalaGene17942
Cellular Component	GO:0043601	nuclear replisome	5	10	0.000656304	0.0109931	MamblycephalaGene07226;MamblycephalaGene11189;MamblycephalaGene14179;MamblycephalaGene17732;MamblycephalaGene17942
Cellular Component	GO:0044422	organelle part	328	3456	0.00117086	0.0190819	MamblycephalaGene00001;MamblycephalaGene00199;MamblycephalaGene00289;MamblycephalaGene00375;MamblycephalaGene00408;MamblycephalaGene00423;MamblycephalaGene00493;MamblycephalaGene00777;MamblycephalaGene00782;MamblycephalaGene00898;MamblycephalaGene00974;MamblycephalaGene00988;MamblycephalaGene01055;MamblycephalaGene01193;MamblycephalaGene01251;MamblycephalaGene01449;MamblycephalaGene01528;Mamblyce…
Cellular Component	GO:0044429	mitochondrial part	52	412	0.00120714	0.0191555	MamblycephalaGene00001;MamblycephalaGene00199;MamblycephalaGene00289;MamblycephalaGene00423;MamblycephalaGene01925;MamblycephalaGene02293;MamblycephalaGene03255;MamblycephalaGene04326;MamblycephalaGene04445;MamblycephalaGene05488;MamblycephalaGene06098;MamblycephalaGene07111;MamblycephalaGene07408;MamblycephalaGene07827;MamblycephalaGene07878;MamblycephalaGene07882;MamblycephalaGene08086;Mamblyce…
Cellular Component	GO:0005623	cell	952	11048	0.00146748	0.0226894	MamblycephalaGene00001;MamblycephalaGene00181;MamblycephalaGene00199;MamblycephalaGene00289;MamblycephalaGene00340;MamblycephalaGene00352;MamblycephalaGene00375;MamblycephalaGene00391;MamblycephalaGene00408;MamblycephalaGene00412;MamblycephalaGene00423;MamblycephalaGene00493;MamblycephalaGene00514;MamblycephalaGene00519;MamblycephalaGene00617;MamblycephalaGene00706;MamblycephalaGene00777;Mamblyce…
Cellular Component	GO:0005657	replication fork	9	35	0.00163896	0.0247073	MamblycephalaGene03632;MamblycephalaGene07226;MamblycephalaGene11189;MamblycephalaGene14179;MamblycephalaGene15869;MamblycephalaGene17252;MamblycephalaGene17732;MamblycephalaGene17942;MamblycephalaGene22588
Cellular Component	GO:0043228	non-membrane-bounded organelle	184	1834	0.0017584	0.0252456	MamblycephalaGene00514;MamblycephalaGene00777;MamblycephalaGene00898;MamblycephalaGene00988;MamblycephalaGene01048;MamblycephalaGene01055;MamblycephalaGene01251;MamblycephalaGene01528;MamblycephalaGene01533;MamblycephalaGene01675;MamblycephalaGene01757;MamblycephalaGene01921;MamblycephalaGene02002;MamblycephalaGene02309;MamblycephalaGene03181;MamblycephalaGene03260;MamblycephalaGene03345;Mamblyce…
Cellular Component	GO:0043232	intracellular non-membrane-bounded organelle	184	1834	0.0017584	0.0252456	MamblycephalaGene00514;MamblycephalaGene00777;MamblycephalaGene00898;MamblycephalaGene00988;MamblycephalaGene01048;MamblycephalaGene01055;MamblycephalaGene01251;MamblycephalaGene01528;MamblycephalaGene01533;MamblycephalaGene01675;MamblycephalaGene01757;MamblycephalaGene01921;MamblycephalaGene02002;MamblycephalaGene02309;MamblycephalaGene03181;MamblycephalaGene03260;MamblycephalaGene03345;Mamblyce…
Cellular Component	GO:0005658	alpha DNA polymerase:primase complex	3	4	0.00207246	0.027771	MamblycephalaGene11189;MamblycephalaGene14179;MamblycephalaGene17732
Cellular Component	GO:0005720	nuclear heterochromatin	3	4	0.00207246	0.027771	MamblycephalaGene06440;MamblycephalaGene14824;MamblycephalaGene22588
Cellular Component	GO:0048269	methionine adenosyltransferase complex	3	4	0.00207246	0.027771	MamblycephalaGene04721;MamblycephalaGene06764;MamblycephalaGene20304
Cellular Component	GO:0000178	exosome (RNase complex)	6	18	0.00236938	0.0303644	MamblycephalaGene03268;MamblycephalaGene05844;MamblycephalaGene08977;MamblycephalaGene10675;MamblycephalaGene13335;MamblycephalaGene15381
Cellular Component	GO:0044464	cell part	947	11013	0.00238163	0.0303644	MamblycephalaGene00001;MamblycephalaGene00181;MamblycephalaGene00199;MamblycephalaGene00289;MamblycephalaGene00340;MamblycephalaGene00352;MamblycephalaGene00375;MamblycephalaGene00391;MamblycephalaGene00408;MamblycephalaGene00412;MamblycephalaGene00423;MamblycephalaGene00493;MamblycephalaGene00514;MamblycephalaGene00519;MamblycephalaGene00617;MamblycephalaGene00706;MamblycephalaGene00777;Mamblyce…
Cellular Component	GO:0034715	pICln-Sm protein complex	4	8	0.00241707	0.0303644	MamblycephalaGene00974;MamblycephalaGene11876;MamblycephalaGene12877;MamblycephalaGene14887
Cellular Component	GO:0044444	cytoplasmic part	313	3326	0.00269711	0.033191	MamblycephalaGene00001;MamblycephalaGene00181;MamblycephalaGene00199;MamblycephalaGene00289;MamblycephalaGene00340;MamblycephalaGene00408;MamblycephalaGene00423;MamblycephalaGene00493;MamblycephalaGene00519;MamblycephalaGene00777;MamblycephalaGene00784;MamblycephalaGene00900;MamblycephalaGene00974;MamblycephalaGene00997;MamblycephalaGene01155;MamblycephalaGene01193;MamblycephalaGene01235;Mamblyce…
Cellular Component	GO:0005732	small nucleolar ribonucleoprotein complex	5	14	0.00394718	0.047603	MamblycephalaGene08392;MamblycephalaGene13705;MamblycephalaGene14887;MamblycephalaGene17297;MamblycephalaGene24388
Molecular Function	GO ID	Description	out (1429)	All (16063)	pvalue	p.adjust	Genes
Molecular Function	GO:0003824	catalytic activity	725	6821	2.6243e-11	4.61351e-08	MamblycephalaGene00001;MamblycephalaGene00129;MamblycephalaGene00147;MamblycephalaGene00179;MamblycephalaGene00180;MamblycephalaGene00181;MamblycephalaGene00199;MamblycephalaGene00289;MamblycephalaGene00340;MamblycephalaGene00347;MamblycephalaGene00352;MamblycephalaGene00367;MamblycephalaGene00391;MamblycephalaGene00423;MamblycephalaGene00450;MamblycephalaGene00476;MamblycephalaGene00488;Mamblyce…
Molecular Function	GO:0003723	RNA binding	126	844	3.17154e-09	2.78779e-06	MamblycephalaGene00083;MamblycephalaGene00129;MamblycephalaGene00181;MamblycephalaGene00347;MamblycephalaGene00417;MamblycephalaGene00617;MamblycephalaGene00777;MamblycephalaGene00940;MamblycephalaGene00974;MamblycephalaGene00988;MamblycephalaGene01235;MamblycephalaGene01533;MamblycephalaGene01600;MamblycephalaGene01757;MamblycephalaGene02458;MamblycephalaGene02735;MamblycephalaGene02867;Mamblyce…
Molecular Function	GO:0004812	aminoacyl-tRNA ligase activity	20	73	3.66212e-06	0.002146	MamblycephalaGene00181;MamblycephalaGene00340;MamblycephalaGene00352;MamblycephalaGene00951;MamblycephalaGene01235;MamblycephalaGene02458;MamblycephalaGene02532;MamblycephalaGene04670;MamblycephalaGene04922;MamblycephalaGene06487;MamblycephalaGene06566;MamblycephalaGene06894;MamblycephalaGene07554;MamblycephalaGene07725;MamblycephalaGene08907;MamblycephalaGene09593;MamblycephalaGene13920;Mamblyce…
Molecular Function	GO:0016875	ligase activity, forming carbon-oxygen bonds	20	76	7.1676e-06	0.00230913	MamblycephalaGene00181;MamblycephalaGene00340;MamblycephalaGene00352;MamblycephalaGene00951;MamblycephalaGene01235;MamblycephalaGene02458;MamblycephalaGene02532;MamblycephalaGene04670;MamblycephalaGene04922;MamblycephalaGene06487;MamblycephalaGene06566;MamblycephalaGene06894;MamblycephalaGene07554;MamblycephalaGene07725;MamblycephalaGene08907;MamblycephalaGene09593;MamblycephalaGene13920;Mamblyce…
Molecular Function	GO:0016876	ligase activity, forming aminoacyl-tRNA and related compounds	20	76	7.1676e-06	0.00230913	MamblycephalaGene00181;MamblycephalaGene00340;MamblycephalaGene00352;MamblycephalaGene00951;MamblycephalaGene01235;MamblycephalaGene02458;MamblycephalaGene02532;MamblycephalaGene04670;MamblycephalaGene04922;MamblycephalaGene06487;MamblycephalaGene06566;MamblycephalaGene06894;MamblycephalaGene07554;MamblycephalaGene07725;MamblycephalaGene08907;MamblycephalaGene09593;MamblycephalaGene13920;Mamblyce…
Molecular Function	GO:0032934	sterol binding	9	18	7.88098e-06	0.00230913	MamblycephalaGene12423;MamblycephalaGene12424;MamblycephalaGene12426;MamblycephalaGene12489;MamblycephalaGene14672;MamblycephalaGene16624;MamblycephalaGene18607;MamblycephalaGene19482;MamblycephalaGene19610
Molecular Function	GO:0097159	organic cyclic compound binding	599	5901	1.35628e-05	0.00307649	MamblycephalaGene00001;MamblycephalaGene00083;MamblycephalaGene00129;MamblycephalaGene00147;MamblycephalaGene00181;MamblycephalaGene00340;MamblycephalaGene00347;MamblycephalaGene00352;MamblycephalaGene00391;MamblycephalaGene00417;MamblycephalaGene00423;MamblycephalaGene00514;MamblycephalaGene00617;MamblycephalaGene00646;MamblycephalaGene00681;MamblycephalaGene00686;MamblycephalaGene00777;Mamblyce…
Molecular Function	GO:0015485	cholesterol binding	8	15	1.39999e-05	0.00307649	MamblycephalaGene12423;MamblycephalaGene12424;MamblycephalaGene12426;MamblycephalaGene12489;MamblycephalaGene14672;MamblycephalaGene18607;MamblycephalaGene19482;MamblycephalaGene19610
Molecular Function	GO:0005524	ATP binding	221	1922	2.10721e-05	0.00405208	MamblycephalaGene00001;MamblycephalaGene00129;MamblycephalaGene00147;MamblycephalaGene00181;MamblycephalaGene00347;MamblycephalaGene00352;MamblycephalaGene00423;MamblycephalaGene00514;MamblycephalaGene00617;MamblycephalaGene00837;MamblycephalaGene00951;MamblycephalaGene01144;MamblycephalaGene01235;MamblycephalaGene01251;MamblycephalaGene01584;MamblycephalaGene02153;MamblycephalaGene02339;Mamblyce…
Molecular Function	GO:0060228	phosphatidylcholine-sterol O-acyltransferase activator activity	7	12	2.30494e-05	0.00405208	MamblycephalaGene12423;MamblycephalaGene12424;MamblycephalaGene12426;MamblycephalaGene14672;MamblycephalaGene18607;MamblycephalaGene19482;MamblycephalaGene19610
Molecular Function	GO:0004386	helicase activity	35	191	2.93124e-05	0.00468465	MamblycephalaGene00129;MamblycephalaGene00347;MamblycephalaGene00837;MamblycephalaGene02464;MamblycephalaGene02735;MamblycephalaGene02807;MamblycephalaGene03260;MamblycephalaGene04122;MamblycephalaGene05340;MamblycephalaGene05797;MamblycephalaGene07306;MamblycephalaGene08023;MamblycephalaGene08398;MamblycephalaGene09196;MamblycephalaGene10309;MamblycephalaGene10855;MamblycephalaGene11189;Mamblyce…
Molecular Function	GO:0032559	adenyl ribonucleotide binding	221	1938	3.61804e-05	0.00505778	MamblycephalaGene00001;MamblycephalaGene00129;MamblycephalaGene00147;MamblycephalaGene00181;MamblycephalaGene00347;MamblycephalaGene00352;MamblycephalaGene00423;MamblycephalaGene00514;MamblycephalaGene00617;MamblycephalaGene00837;MamblycephalaGene00951;MamblycephalaGene01144;MamblycephalaGene01235;MamblycephalaGene01251;MamblycephalaGene01584;MamblycephalaGene02153;MamblycephalaGene02339;Mamblyce…
Molecular Function	GO:0030554	adenyl nucleotide binding	221	1939	3.74011e-05	0.00505778	MamblycephalaGene00001;MamblycephalaGene00129;MamblycephalaGene00147;MamblycephalaGene00181;MamblycephalaGene00347;MamblycephalaGene00352;MamblycephalaGene00423;MamblycephalaGene00514;MamblycephalaGene00617;MamblycephalaGene00837;MamblycephalaGene00951;MamblycephalaGene01144;MamblycephalaGene01235;MamblycephalaGene01251;MamblycephalaGene01584;MamblycephalaGene02153;MamblycephalaGene02339;Mamblyce…
Molecular Function	GO:1901363	heterocyclic compound binding	589	5853	5.27521e-05	0.00662415	MamblycephalaGene00001;MamblycephalaGene00083;MamblycephalaGene00129;MamblycephalaGene00147;MamblycephalaGene00181;MamblycephalaGene00340;MamblycephalaGene00347;MamblycephalaGene00352;MamblycephalaGene00391;MamblycephalaGene00417;MamblycephalaGene00423;MamblycephalaGene00514;MamblycephalaGene00617;MamblycephalaGene00646;MamblycephalaGene00681;MamblycephalaGene00686;MamblycephalaGene00777;Mamblyce…
Molecular Function	GO:0030515	snoRNA binding	9	22	5.80447e-05	0.00680283	MamblycephalaGene01533;MamblycephalaGene01757;MamblycephalaGene06700;MamblycephalaGene11040;MamblycephalaGene11767;MamblycephalaGene12252;MamblycephalaGene13705;MamblycephalaGene14006;MamblycephalaGene15631
Molecular Function	GO:0017127	cholesterol transporter activity	8	18	7.46145e-05	0.00778006	MamblycephalaGene12423;MamblycephalaGene12424;MamblycephalaGene12426;MamblycephalaGene14672;MamblycephalaGene18607;MamblycephalaGene19291;MamblycephalaGene19482;MamblycephalaGene19610
Molecular Function	GO:0031210	phosphatidylcholine binding	6	10	7.52338e-05	0.00778006	MamblycephalaGene12424;MamblycephalaGene12426;MamblycephalaGene14672;MamblycephalaGene18607;MamblycephalaGene19482;MamblycephalaGene19610
Molecular Function	GO:0003887	DNA-directed DNA polymerase activity	8	19	0.00011885	0.0109967	MamblycephalaGene07226;MamblycephalaGene13306;MamblycephalaGene14179;MamblycephalaGene17732;MamblycephalaGene17898;MamblycephalaGene17942;MamblycephalaGene20206;Megalobrama_amblycephala_newGene_5519
Molecular Function	GO:0015248	sterol transporter activity	8	19	0.00011885	0.0109967	MamblycephalaGene12423;MamblycephalaGene12424;MamblycephalaGene12426;MamblycephalaGene14672;MamblycephalaGene18607;MamblycephalaGene19291;MamblycephalaGene19482;MamblycephalaGene19610
Molecular Function	GO:0016874	ligase activity	49	327	0.00020195	0.0177514	MamblycephalaGene00181;MamblycephalaGene00340;MamblycephalaGene00352;MamblycephalaGene00951;MamblycephalaGene01235;MamblycephalaGene02458;MamblycephalaGene02532;MamblycephalaGene03388;MamblycephalaGene04067;MamblycephalaGene04281;MamblycephalaGene04670;MamblycephalaGene04922;MamblycephalaGene05958;MamblycephalaGene06356;MamblycephalaGene06487;MamblycephalaGene06566;MamblycephalaGene06894;Mamblyce…
Molecular Function	GO:0003724	RNA helicase activity	19	88	0.000221351	0.0185303	MamblycephalaGene00129;MamblycephalaGene00347;MamblycephalaGene00837;MamblycephalaGene02735;MamblycephalaGene03260;MamblycephalaGene07306;MamblycephalaGene10309;MamblycephalaGene10855;MamblycephalaGene11189;MamblycephalaGene13306;MamblycephalaGene15871;MamblycephalaGene16285;MamblycephalaGene17238;MamblycephalaGene17732;MamblycephalaGene18349;MamblycephalaGene20136;MamblycephalaGene21796;Mamblyce…
Molecular Function	GO:0036094	small molecule binding	334	3182	0.000283864	0.0226833	MamblycephalaGene00001;MamblycephalaGene00129;MamblycephalaGene00147;MamblycephalaGene00181;MamblycephalaGene00340;MamblycephalaGene00347;MamblycephalaGene00352;MamblycephalaGene00417;MamblycephalaGene00423;MamblycephalaGene00450;MamblycephalaGene00514;MamblycephalaGene00617;MamblycephalaGene00646;MamblycephalaGene00784;MamblycephalaGene00817;MamblycephalaGene00837;MamblycephalaGene00940;Mamblyce…
Molecular Function	GO:0005319	lipid transporter activity	17	78	0.000414641	0.0298607	MamblycephalaGene01264;MamblycephalaGene09077;MamblycephalaGene10397;MamblycephalaGene10933;MamblycephalaGene12029;MamblycephalaGene12423;MamblycephalaGene12424;MamblycephalaGene12426;MamblycephalaGene13408;MamblycephalaGene14672;MamblycephalaGene16388;MamblycephalaGene18001;MamblycephalaGene18013;MamblycephalaGene18607;MamblycephalaGene19291;MamblycephalaGene19482;MamblycephalaGene19610
Molecular Function	GO:0003676	nucleic acid binding	335	3210	0.000424572	0.0298607	MamblycephalaGene00001;MamblycephalaGene00083;MamblycephalaGene00129;MamblycephalaGene00181;MamblycephalaGene00347;MamblycephalaGene00352;MamblycephalaGene00391;MamblycephalaGene00417;MamblycephalaGene00423;MamblycephalaGene00617;MamblycephalaGene00681;MamblycephalaGene00686;MamblycephalaGene00777;MamblycephalaGene00817;MamblycephalaGene00837;MamblycephalaGene00940;MamblycephalaGene00974;Mamblyce…
Molecular Function	GO:0043167	ion binding	596	6035	0.00042464	0.0298607	MamblycephalaGene00001;MamblycephalaGene00129;MamblycephalaGene00147;MamblycephalaGene00181;MamblycephalaGene00347;MamblycephalaGene00352;MamblycephalaGene00367;MamblycephalaGene00423;MamblycephalaGene00450;MamblycephalaGene00476;MamblycephalaGene00488;MamblycephalaGene00514;MamblycephalaGene00544;MamblycephalaGene00617;MamblycephalaGene00646;MamblycephalaGene00659;MamblycephalaGene00681;Mamblyce…
Molecular Function	GO:0016769	transferase activity, transferring nitrogenous groups	9	29	0.00065968	0.0441211	MamblycephalaGene02044;MamblycephalaGene02295;MamblycephalaGene04162;MamblycephalaGene06485;MamblycephalaGene07827;MamblycephalaGene09003;MamblycephalaGene10774;MamblycephalaGene13100;MamblycephalaGene21947
Molecular Function	GO:0043178	alcohol binding	10	35	0.000695565	0.0441211	MamblycephalaGene10366;MamblycephalaGene12423;MamblycephalaGene12424;MamblycephalaGene12426;MamblycephalaGene12489;MamblycephalaGene14672;MamblycephalaGene16624;MamblycephalaGene18607;MamblycephalaGene19482;MamblycephalaGene19610
Molecular Function	GO:0042132	fructose 1,6-bisphosphate 1-phosphatase activity	3	3	0.000702725	0.0441211	MamblycephalaGene09588;MamblycephalaGene09589;MamblycephalaGene14618
Molecular Function	GO:0016788	hydrolase activity, acting on ester bonds	98	803	0.000736863	0.0446692	MamblycephalaGene00777;MamblycephalaGene00951;MamblycephalaGene01193;MamblycephalaGene01235;MamblycephalaGene01894;MamblycephalaGene02355;MamblycephalaGene02532;MamblycephalaGene02754;MamblycephalaGene03268;MamblycephalaGene03378;MamblycephalaGene03897;MamblycephalaGene04081;MamblycephalaGene04327;MamblycephalaGene04795;MamblycephalaGene05297;MamblycephalaGene05797;MamblycephalaGene06044;Mamblyce…
Molecular Function	GO:0016491	oxidoreductase activity	100	825	0.000822011	0.0481699	MamblycephalaGene00179;MamblycephalaGene00180;MamblycephalaGene00199;MamblycephalaGene00289;MamblycephalaGene00476;MamblycephalaGene00669;MamblycephalaGene00784;MamblycephalaGene01050;MamblycephalaGene01155;MamblycephalaGene01240;MamblycephalaGene01894;MamblycephalaGene02034;MamblycephalaGene02293;MamblycephalaGene02296;MamblycephalaGene02337;MamblycephalaGene02429;MamblycephalaGene03069;Mamblyce…
Biological Process	GO ID	Description	out (1373)	All (15746)	pvalue	p.adjust	Genes
Biological Process	GO:0042254	ribosome biogenesis	77	216	1.79029e-28	8.02227e-25	MamblycephalaGene00837;MamblycephalaGene00988;MamblycephalaGene01528;MamblycephalaGene01533;MamblycephalaGene01675;MamblycephalaGene01757;MamblycephalaGene01921;MamblycephalaGene03181;MamblycephalaGene03268;MamblycephalaGene04410;MamblycephalaGene04480;MamblycephalaGene04589;MamblycephalaGene05613;MamblycephalaGene05666;MamblycephalaGene05770;MamblycephalaGene05844;MamblycephalaGene06236;Mamblyce…
Biological Process	GO:0006364	rRNA processing	60	149	1.06447e-25	2.38494e-22	MamblycephalaGene00837;MamblycephalaGene00988;MamblycephalaGene01528;MamblycephalaGene01533;MamblycephalaGene01675;MamblycephalaGene01757;MamblycephalaGene01921;MamblycephalaGene03268;MamblycephalaGene04410;MamblycephalaGene04589;MamblycephalaGene05613;MamblycephalaGene05666;MamblycephalaGene05844;MamblycephalaGene06236;MamblycephalaGene06700;MamblycephalaGene06818;MamblycephalaGene07407;Mamblyce…
Biological Process	GO:0016072	rRNA metabolic process	61	158	6.14011e-25	9.17127e-22	MamblycephalaGene00837;MamblycephalaGene00988;MamblycephalaGene01528;MamblycephalaGene01533;MamblycephalaGene01675;MamblycephalaGene01757;MamblycephalaGene01921;MamblycephalaGene03268;MamblycephalaGene04410;MamblycephalaGene04589;MamblycephalaGene05613;MamblycephalaGene05666;MamblycephalaGene05844;MamblycephalaGene06236;MamblycephalaGene06700;MamblycephalaGene06818;MamblycephalaGene07098;Mamblyce…
Biological Process	GO:0034660	ncRNA metabolic process	99	378	3.00991e-24	3.37186e-21	MamblycephalaGene00181;MamblycephalaGene00340;MamblycephalaGene00352;MamblycephalaGene00777;MamblycephalaGene00837;MamblycephalaGene00951;MamblycephalaGene00988;MamblycephalaGene01155;MamblycephalaGene01235;MamblycephalaGene01528;MamblycephalaGene01533;MamblycephalaGene01675;MamblycephalaGene01757;MamblycephalaGene01921;MamblycephalaGene02458;MamblycephalaGene02532;MamblycephalaGene03268;Mamblyce…
Biological Process	GO:0022613	ribonucleoprotein complex biogenesis	85	312	3.50015e-22	3.13683e-19	MamblycephalaGene00837;MamblycephalaGene00974;MamblycephalaGene00988;MamblycephalaGene01528;MamblycephalaGene01533;MamblycephalaGene01675;MamblycephalaGene01757;MamblycephalaGene01921;MamblycephalaGene03181;MamblycephalaGene03268;MamblycephalaGene04410;MamblycephalaGene04480;MamblycephalaGene04527;MamblycephalaGene04589;MamblycephalaGene05613;MamblycephalaGene05666;MamblycephalaGene05770;Mamblyce…
Biological Process	GO:0034470	ncRNA processing	75	276	1.23647e-19	9.23437e-17	MamblycephalaGene00181;MamblycephalaGene00777;MamblycephalaGene00837;MamblycephalaGene00988;MamblycephalaGene01155;MamblycephalaGene01528;MamblycephalaGene01533;MamblycephalaGene01675;MamblycephalaGene01757;MamblycephalaGene01921;MamblycephalaGene03268;MamblycephalaGene03419;MamblycephalaGene04087;MamblycephalaGene04410;MamblycephalaGene04589;MamblycephalaGene04710;MamblycephalaGene05613;Mamblyce…
Biological Process	GO:0008152	metabolic process	952	9189	1.12215e-18	7.18336e-16	MamblycephalaGene00001;MamblycephalaGene00083;MamblycephalaGene00129;MamblycephalaGene00179;MamblycephalaGene00180;MamblycephalaGene00181;MamblycephalaGene00340;MamblycephalaGene00347;MamblycephalaGene00352;MamblycephalaGene00367;MamblycephalaGene00375;MamblycephalaGene00391;MamblycephalaGene00423;MamblycephalaGene00450;MamblycephalaGene00476;MamblycephalaGene00617;MamblycephalaGene00669;Mamblyce…
Biological Process	GO:0044238	primary metabolic process	810	7889	2.84883e-12	1.42685e-09	MamblycephalaGene00001;MamblycephalaGene00083;MamblycephalaGene00129;MamblycephalaGene00181;MamblycephalaGene00340;MamblycephalaGene00347;MamblycephalaGene00352;MamblycephalaGene00367;MamblycephalaGene00375;MamblycephalaGene00391;MamblycephalaGene00423;MamblycephalaGene00450;MamblycephalaGene00617;MamblycephalaGene00669;MamblycephalaGene00681;MamblycephalaGene00706;MamblycephalaGene00777;Mamblyce…
Biological Process	GO:0071704	organic substance metabolic process	834	8168	2.86579e-12	1.42685e-09	MamblycephalaGene00001;MamblycephalaGene00083;MamblycephalaGene00129;MamblycephalaGene00181;MamblycephalaGene00340;MamblycephalaGene00347;MamblycephalaGene00352;MamblycephalaGene00367;MamblycephalaGene00375;MamblycephalaGene00391;MamblycephalaGene00423;MamblycephalaGene00450;MamblycephalaGene00476;MamblycephalaGene00617;MamblycephalaGene00669;MamblycephalaGene00681;MamblycephalaGene00706;Mamblyce…
Biological Process	GO:0044711	single-organism biosynthetic process	136	865	4.41726e-12	1.97938e-09	MamblycephalaGene00706;MamblycephalaGene00784;MamblycephalaGene01050;MamblycephalaGene01193;MamblycephalaGene02013;MamblycephalaGene02091;MamblycephalaGene02337;MamblycephalaGene02339;MamblycephalaGene02429;MamblycephalaGene02603;MamblycephalaGene02987;MamblycephalaGene03069;MamblycephalaGene03141;MamblycephalaGene03388;MamblycephalaGene03526;MamblycephalaGene03751;MamblycephalaGene03782;Mamblyce…
Biological Process	GO:0042273	ribosomal large subunit biogenesis	25	60	6.83306e-12	2.78354e-09	MamblycephalaGene00988;MamblycephalaGene04410;MamblycephalaGene05613;MamblycephalaGene05770;MamblycephalaGene06236;MamblycephalaGene06818;MamblycephalaGene07789;MamblycephalaGene08613;MamblycephalaGene09005;MamblycephalaGene09355;MamblycephalaGene09414;MamblycephalaGene11101;MamblycephalaGene11625;MamblycephalaGene11974;MamblycephalaGene12264;MamblycephalaGene13707;MamblycephalaGene16029;Mamblyce…
Biological Process	GO:0044283	small molecule biosynthetic process	60	273	1.37409e-11	5.13108e-09	MamblycephalaGene00784;MamblycephalaGene01193;MamblycephalaGene02091;MamblycephalaGene02337;MamblycephalaGene02339;MamblycephalaGene02429;MamblycephalaGene03069;MamblycephalaGene03141;MamblycephalaGene03388;MamblycephalaGene03751;MamblycephalaGene04067;MamblycephalaGene04645;MamblycephalaGene04796;MamblycephalaGene04853;MamblycephalaGene05355;MamblycephalaGene06027;MamblycephalaGene06745;Mamblyce…
Biological Process	GO:0030490	maturation of SSU-rRNA	23	53	1.72121e-11	5.81591e-09	MamblycephalaGene01528;MamblycephalaGene01533;MamblycephalaGene01675;MamblycephalaGene01757;MamblycephalaGene04589;MamblycephalaGene06700;MamblycephalaGene07407;MamblycephalaGene07789;MamblycephalaGene08457;MamblycephalaGene09007;MamblycephalaGene10106;MamblycephalaGene10949;MamblycephalaGene11040;MamblycephalaGene11132;MamblycephalaGene11767;MamblycephalaGene14006;MamblycephalaGene14486;Mamblyce…
Biological Process	GO:0042274	ribosomal small subunit biogenesis	26	67	1.81707e-11	5.81591e-09	MamblycephalaGene01528;MamblycephalaGene01533;MamblycephalaGene01675;MamblycephalaGene01757;MamblycephalaGene04589;MamblycephalaGene06700;MamblycephalaGene07407;MamblycephalaGene07789;MamblycephalaGene08457;MamblycephalaGene09007;MamblycephalaGene10106;MamblycephalaGene10949;MamblycephalaGene11040;MamblycephalaGene11132;MamblycephalaGene11257;MamblycephalaGene11767;MamblycephalaGene11971;Mamblyce…
Biological Process	GO:0044237	cellular metabolic process	780	7614	3.14782e-11	9.40359e-09	MamblycephalaGene00001;MamblycephalaGene00083;MamblycephalaGene00129;MamblycephalaGene00181;MamblycephalaGene00340;MamblycephalaGene00347;MamblycephalaGene00352;MamblycephalaGene00367;MamblycephalaGene00375;MamblycephalaGene00391;MamblycephalaGene00423;MamblycephalaGene00617;MamblycephalaGene00669;MamblycephalaGene00681;MamblycephalaGene00706;MamblycephalaGene00777;MamblycephalaGene00782;Mamblyce…
Biological Process	GO:0016125	sterol metabolic process	23	55	4.34272e-11	1.15361e-08	MamblycephalaGene00784;MamblycephalaGene02189;MamblycephalaGene02339;MamblycephalaGene03069;MamblycephalaGene06077;MamblycephalaGene08671;MamblycephalaGene09138;MamblycephalaGene12423;MamblycephalaGene12424;MamblycephalaGene12426;MamblycephalaGene13310;MamblycephalaGene14672;MamblycephalaGene15318;MamblycephalaGene15877;MamblycephalaGene15908;MamblycephalaGene17154;MamblycephalaGene17506;Mamblyce…
Biological Process	GO:0006396	RNA processing	99	580	4.37655e-11	1.15361e-08	MamblycephalaGene00181;MamblycephalaGene00777;MamblycephalaGene00837;MamblycephalaGene00974;MamblycephalaGene00988;MamblycephalaGene01155;MamblycephalaGene01349;MamblycephalaGene01528;MamblycephalaGene01533;MamblycephalaGene01675;MamblycephalaGene01757;MamblycephalaGene01921;MamblycephalaGene02735;MamblycephalaGene03268;MamblycephalaGene03419;MamblycephalaGene04087;MamblycephalaGene04410;Mamblyce…
Biological Process	GO:0044281	small molecule metabolic process	165	1152	4.81894e-11	1.19965e-08	MamblycephalaGene00181;MamblycephalaGene00340;MamblycephalaGene00352;MamblycephalaGene00784;MamblycephalaGene00951;MamblycephalaGene01193;MamblycephalaGene01235;MamblycephalaGene02002;MamblycephalaGene02013;MamblycephalaGene02091;MamblycephalaGene02189;MamblycephalaGene02295;MamblycephalaGene02337;MamblycephalaGene02339;MamblycephalaGene02429;MamblycephalaGene02458;MamblycephalaGene02532;Mamblyce…
Biological Process	GO:0016126	sterol biosynthetic process	18	35	8.20129e-11	1.86244e-08	MamblycephalaGene00784;MamblycephalaGene02339;MamblycephalaGene03069;MamblycephalaGene08671;MamblycephalaGene12423;MamblycephalaGene12424;MamblycephalaGene12426;MamblycephalaGene13310;MamblycephalaGene14672;MamblycephalaGene15318;MamblycephalaGene15877;MamblycephalaGene15908;MamblycephalaGene18010;MamblycephalaGene18607;MamblycephalaGene19482;MamblycephalaGene19610;MamblycephalaGene21005;Mamblyce…
Biological Process	GO:1901360	organic cyclic compound metabolic process	443	3924	8.31262e-11	1.86244e-08	MamblycephalaGene00001;MamblycephalaGene00129;MamblycephalaGene00181;MamblycephalaGene00340;MamblycephalaGene00347;MamblycephalaGene00352;MamblycephalaGene00375;MamblycephalaGene00391;MamblycephalaGene00423;MamblycephalaGene00669;MamblycephalaGene00681;MamblycephalaGene00777;MamblycephalaGene00782;MamblycephalaGene00784;MamblycephalaGene00837;MamblycephalaGene00900;MamblycephalaGene00951;Mamblyce…
Biological Process	GO:0009058	biosynthetic process	422	3718	1.47605e-10	3.1496e-08	MamblycephalaGene00001;MamblycephalaGene00083;MamblycephalaGene00179;MamblycephalaGene00180;MamblycephalaGene00181;MamblycephalaGene00340;MamblycephalaGene00352;MamblycephalaGene00375;MamblycephalaGene00391;MamblycephalaGene00423;MamblycephalaGene00617;MamblycephalaGene00681;MamblycephalaGene00706;MamblycephalaGene00777;MamblycephalaGene00782;MamblycephalaGene00784;MamblycephalaGene00900;Mamblyce…
Biological Process	GO:0006807	nitrogen compound metabolic process	498	4557	4.68877e-10	9.55018e-08	MamblycephalaGene00001;MamblycephalaGene00083;MamblycephalaGene00129;MamblycephalaGene00181;MamblycephalaGene00340;MamblycephalaGene00347;MamblycephalaGene00352;MamblycephalaGene00375;MamblycephalaGene00391;MamblycephalaGene00423;MamblycephalaGene00476;MamblycephalaGene00617;MamblycephalaGene00669;MamblycephalaGene00681;MamblycephalaGene00777;MamblycephalaGene00782;MamblycephalaGene00837;Mamblyce…
Biological Process	GO:0008202	steroid metabolic process	29	93	5.96609e-10	1.16235e-07	MamblycephalaGene00784;MamblycephalaGene02189;MamblycephalaGene02339;MamblycephalaGene03069;MamblycephalaGene05605;MamblycephalaGene06077;MamblycephalaGene06333;MamblycephalaGene07138;MamblycephalaGene08671;MamblycephalaGene09138;MamblycephalaGene10441;MamblycephalaGene12423;MamblycephalaGene12424;MamblycephalaGene12426;MamblycephalaGene12489;MamblycephalaGene13310;MamblycephalaGene14672;Mamblyce…
Biological Process	GO:0006694	steroid biosynthetic process	23	63	1.10355e-09	2.01875e-07	MamblycephalaGene00784;MamblycephalaGene02339;MamblycephalaGene03069;MamblycephalaGene05605;MamblycephalaGene06333;MamblycephalaGene08671;MamblycephalaGene10441;MamblycephalaGene12423;MamblycephalaGene12424;MamblycephalaGene12426;MamblycephalaGene12489;MamblycephalaGene13310;MamblycephalaGene14672;MamblycephalaGene15318;MamblycephalaGene15877;MamblycephalaGene15908;MamblycephalaGene17506;Mamblyce…
Biological Process	GO:0006695	cholesterol biosynthetic process	14	24	1.17134e-09	2.01875e-07	MamblycephalaGene02339;MamblycephalaGene08671;MamblycephalaGene12423;MamblycephalaGene12424;MamblycephalaGene12426;MamblycephalaGene14672;MamblycephalaGene15318;MamblycephalaGene15877;MamblycephalaGene18010;MamblycephalaGene18607;MamblycephalaGene19482;MamblycephalaGene19610;MamblycephalaGene21005;MamblycephalaGene23883
Biological Process	GO:1902653	secondary alcohol biosynthetic process	14	24	1.17134e-09	2.01875e-07	MamblycephalaGene02339;MamblycephalaGene08671;MamblycephalaGene12423;MamblycephalaGene12424;MamblycephalaGene12426;MamblycephalaGene14672;MamblycephalaGene15318;MamblycephalaGene15877;MamblycephalaGene18010;MamblycephalaGene18607;MamblycephalaGene19482;MamblycephalaGene19610;MamblycephalaGene21005;MamblycephalaGene23883
Biological Process	GO:0019752	carboxylic acid metabolic process	98	607	1.25736e-09	2.08675e-07	MamblycephalaGene00181;MamblycephalaGene00340;MamblycephalaGene00352;MamblycephalaGene00951;MamblycephalaGene01235;MamblycephalaGene02091;MamblycephalaGene02295;MamblycephalaGene02337;MamblycephalaGene02429;MamblycephalaGene02458;MamblycephalaGene02532;MamblycephalaGene02987;MamblycephalaGene03069;MamblycephalaGene03141;MamblycephalaGene03388;MamblycephalaGene03751;MamblycephalaGene04067;Mamblyce…
Biological Process	GO:1901576	organic substance biosynthetic process	408	3641	2.07421e-09	3.31947e-07	MamblycephalaGene00001;MamblycephalaGene00083;MamblycephalaGene00181;MamblycephalaGene00340;MamblycephalaGene00352;MamblycephalaGene00375;MamblycephalaGene00391;MamblycephalaGene00423;MamblycephalaGene00617;MamblycephalaGene00681;MamblycephalaGene00706;MamblycephalaGene00777;MamblycephalaGene00782;MamblycephalaGene00784;MamblycephalaGene00900;MamblycephalaGene00951;MamblycephalaGene01050;Mamblyce…
Biological Process	GO:0046165	alcohol biosynthetic process	21	56	3.31458e-09	5.1216e-07	MamblycephalaGene00784;MamblycephalaGene02339;MamblycephalaGene03069;MamblycephalaGene04645;MamblycephalaGene05355;MamblycephalaGene08404;MamblycephalaGene08671;MamblycephalaGene12423;MamblycephalaGene12424;MamblycephalaGene12426;MamblycephalaGene13310;MamblycephalaGene14672;MamblycephalaGene15318;MamblycephalaGene15877;MamblycephalaGene15908;MamblycephalaGene18010;MamblycephalaGene18607;Mamblyce…
Biological Process	GO:0044710	single-organism metabolic process	385	3414	3.50803e-09	5.23982e-07	MamblycephalaGene00179;MamblycephalaGene00180;MamblycephalaGene00181;MamblycephalaGene00340;MamblycephalaGene00352;MamblycephalaGene00450;MamblycephalaGene00476;MamblycephalaGene00669;MamblycephalaGene00706;MamblycephalaGene00782;MamblycephalaGene00784;MamblycephalaGene00805;MamblycephalaGene00951;MamblycephalaGene00971;MamblycephalaGene01050;MamblycephalaGene01155;MamblycephalaGene01193;Mamblyce…
Biological Process	GO:0006082	organic acid metabolic process	102	655	4.22023e-09	6.10028e-07	MamblycephalaGene00181;MamblycephalaGene00340;MamblycephalaGene00352;MamblycephalaGene00951;MamblycephalaGene01235;MamblycephalaGene02091;MamblycephalaGene02295;MamblycephalaGene02337;MamblycephalaGene02429;MamblycephalaGene02458;MamblycephalaGene02532;MamblycephalaGene02987;MamblycephalaGene03069;MamblycephalaGene03141;MamblycephalaGene03388;MamblycephalaGene03751;MamblycephalaGene04067;Mamblyce…
Biological Process	GO:1901566	organonitrogen compound biosynthetic process	137	965	4.50877e-09	6.31369e-07	MamblycephalaGene00083;MamblycephalaGene00181;MamblycephalaGene00340;MamblycephalaGene00352;MamblycephalaGene00617;MamblycephalaGene00777;MamblycephalaGene00951;MamblycephalaGene01050;MamblycephalaGene01235;MamblycephalaGene01449;MamblycephalaGene02013;MamblycephalaGene02091;MamblycephalaGene02458;MamblycephalaGene02532;MamblycephalaGene02987;MamblycephalaGene03141;MamblycephalaGene03260;Mamblyce…
Biological Process	GO:0016070	RNA metabolic process	312	2675	6.46067e-09	8.7728e-07	MamblycephalaGene00129;MamblycephalaGene00181;MamblycephalaGene00340;MamblycephalaGene00347;MamblycephalaGene00352;MamblycephalaGene00375;MamblycephalaGene00391;MamblycephalaGene00681;MamblycephalaGene00777;MamblycephalaGene00782;MamblycephalaGene00837;MamblycephalaGene00900;MamblycephalaGene00951;MamblycephalaGene00974;MamblycephalaGene00988;MamblycephalaGene01055;MamblycephalaGene01137;Mamblyce…
Biological Process	GO:0043436	oxoacid metabolic process	101	652	6.68847e-09	8.81501e-07	MamblycephalaGene00181;MamblycephalaGene00340;MamblycephalaGene00352;MamblycephalaGene00951;MamblycephalaGene01235;MamblycephalaGene02091;MamblycephalaGene02295;MamblycephalaGene02337;MamblycephalaGene02429;MamblycephalaGene02458;MamblycephalaGene02532;MamblycephalaGene02987;MamblycephalaGene03069;MamblycephalaGene03141;MamblycephalaGene03388;MamblycephalaGene03751;MamblycephalaGene04067;Mamblyce…
Biological Process	GO:0034641	cellular nitrogen compound metabolic process	468	4331	1.22833e-08	1.57262e-06	MamblycephalaGene00001;MamblycephalaGene00083;MamblycephalaGene00129;MamblycephalaGene00181;MamblycephalaGene00340;MamblycephalaGene00347;MamblycephalaGene00352;MamblycephalaGene00375;MamblycephalaGene00391;MamblycephalaGene00423;MamblycephalaGene00617;MamblycephalaGene00669;MamblycephalaGene00681;MamblycephalaGene00777;MamblycephalaGene00782;MamblycephalaGene00837;MamblycephalaGene00900;Mamblyce…
Biological Process	GO:0008203	cholesterol metabolic process	18	46	2.00618e-08	2.42965e-06	MamblycephalaGene02189;MamblycephalaGene02339;MamblycephalaGene03069;MamblycephalaGene08671;MamblycephalaGene12423;MamblycephalaGene12424;MamblycephalaGene12426;MamblycephalaGene14672;MamblycephalaGene15318;MamblycephalaGene15877;MamblycephalaGene17154;MamblycephalaGene17506;MamblycephalaGene18010;MamblycephalaGene18607;MamblycephalaGene19482;MamblycephalaGene19610;MamblycephalaGene21005;Mamblyce…
Biological Process	GO:1902652	secondary alcohol metabolic process	18	46	2.00618e-08	2.42965e-06	MamblycephalaGene02189;MamblycephalaGene02339;MamblycephalaGene03069;MamblycephalaGene08671;MamblycephalaGene12423;MamblycephalaGene12424;MamblycephalaGene12426;MamblycephalaGene14672;MamblycephalaGene15318;MamblycephalaGene15877;MamblycephalaGene17154;MamblycephalaGene17506;MamblycephalaGene18010;MamblycephalaGene18607;MamblycephalaGene19482;MamblycephalaGene19610;MamblycephalaGene21005;Mamblyce…
Biological Process	GO:0006066	alcohol metabolic process	32	126	2.24055e-08	2.64208e-06	MamblycephalaGene00784;MamblycephalaGene02189;MamblycephalaGene02339;MamblycephalaGene03069;MamblycephalaGene04645;MamblycephalaGene05355;MamblycephalaGene06077;MamblycephalaGene08404;MamblycephalaGene08671;MamblycephalaGene09138;MamblycephalaGene12423;MamblycephalaGene12424;MamblycephalaGene12426;MamblycephalaGene13310;MamblycephalaGene14672;MamblycephalaGene15318;MamblycephalaGene15718;Mamblyce…
Biological Process	GO:0044249	cellular biosynthetic process	392	3551	3.32933e-08	3.82531e-06	MamblycephalaGene00001;MamblycephalaGene00083;MamblycephalaGene00181;MamblycephalaGene00340;MamblycephalaGene00352;MamblycephalaGene00375;MamblycephalaGene00391;MamblycephalaGene00423;MamblycephalaGene00617;MamblycephalaGene00681;MamblycephalaGene00706;MamblycephalaGene00777;MamblycephalaGene00782;MamblycephalaGene00900;MamblycephalaGene00951;MamblycephalaGene01050;MamblycephalaGene01055;Mamblyce…
Biological Process	GO:0008610	lipid biosynthetic process	55	292	3.43694e-08	3.85023e-06	MamblycephalaGene00706;MamblycephalaGene00784;MamblycephalaGene01050;MamblycephalaGene02091;MamblycephalaGene02337;MamblycephalaGene02339;MamblycephalaGene02429;MamblycephalaGene03069;MamblycephalaGene04645;MamblycephalaGene04796;MamblycephalaGene05355;MamblycephalaGene05605;MamblycephalaGene06027;MamblycephalaGene06333;MamblycephalaGene06441;MamblycephalaGene06490;MamblycephalaGene08134;Mamblyce…
Biological Process	GO:1901617	organic hydroxy compound biosynthetic process	23	74	3.78667e-08	4.13856e-06	MamblycephalaGene00784;MamblycephalaGene02339;MamblycephalaGene03069;MamblycephalaGene04645;MamblycephalaGene05355;MamblycephalaGene08404;MamblycephalaGene08671;MamblycephalaGene12423;MamblycephalaGene12424;MamblycephalaGene12426;MamblycephalaGene13310;MamblycephalaGene14672;MamblycephalaGene15318;MamblycephalaGene15877;MamblycephalaGene15908;MamblycephalaGene16660;MamblycephalaGene17506;Mamblyce…
Biological Process	GO:0000460	maturation of 5.8S rRNA	15	34	4.47973e-08	4.77944e-06	MamblycephalaGene00988;MamblycephalaGene01921;MamblycephalaGene03268;MamblycephalaGene05613;MamblycephalaGene05844;MamblycephalaGene07789;MamblycephalaGene09355;MamblycephalaGene11974;MamblycephalaGene13335;MamblycephalaGene13707;MamblycephalaGene15381;MamblycephalaGene17082;MamblycephalaGene17944;MamblycephalaGene18242;MamblycephalaGene19415
Biological Process	GO:0016053	organic acid biosynthetic process	40	184	4.80257e-08	4.89098e-06	MamblycephalaGene02091;MamblycephalaGene02337;MamblycephalaGene02429;MamblycephalaGene03069;MamblycephalaGene03141;MamblycephalaGene03388;MamblycephalaGene03751;MamblycephalaGene04067;MamblycephalaGene04796;MamblycephalaGene04853;MamblycephalaGene06027;MamblycephalaGene06745;MamblycephalaGene07529;MamblycephalaGene07827;MamblycephalaGene09544;MamblycephalaGene09620;MamblycephalaGene10441;Mamblyce…
Biological Process	GO:0046394	carboxylic acid biosynthetic process	40	184	4.80257e-08	4.89098e-06	MamblycephalaGene02091;MamblycephalaGene02337;MamblycephalaGene02429;MamblycephalaGene03069;MamblycephalaGene03141;MamblycephalaGene03388;MamblycephalaGene03751;MamblycephalaGene04067;MamblycephalaGene04796;MamblycephalaGene04853;MamblycephalaGene06027;MamblycephalaGene06745;MamblycephalaGene07529;MamblycephalaGene07827;MamblycephalaGene09544;MamblycephalaGene09620;MamblycephalaGene10441;Mamblyce…
Biological Process	GO:0006399	tRNA metabolic process	39	179	6.61229e-08	6.51213e-06	MamblycephalaGene00181;MamblycephalaGene00340;MamblycephalaGene00352;MamblycephalaGene00777;MamblycephalaGene00951;MamblycephalaGene01155;MamblycephalaGene01235;MamblycephalaGene02458;MamblycephalaGene02532;MamblycephalaGene03268;MamblycephalaGene03419;MamblycephalaGene04087;MamblycephalaGene04670;MamblycephalaGene04710;MamblycephalaGene04922;MamblycephalaGene06487;MamblycephalaGene06566;Mamblyce…
Biological Process	GO:0046483	heterocycle metabolic process	415	3816	6.68507e-08	6.51213e-06	MamblycephalaGene00001;MamblycephalaGene00129;MamblycephalaGene00181;MamblycephalaGene00340;MamblycephalaGene00347;MamblycephalaGene00352;MamblycephalaGene00375;MamblycephalaGene00391;MamblycephalaGene00423;MamblycephalaGene00669;MamblycephalaGene00681;MamblycephalaGene00777;MamblycephalaGene00782;MamblycephalaGene00837;MamblycephalaGene00900;MamblycephalaGene00951;MamblycephalaGene00974;Mamblyce…
Biological Process	GO:1901564	organonitrogen compound metabolic process	180	1419	8.53557e-08	7.97791e-06	MamblycephalaGene00083;MamblycephalaGene00181;MamblycephalaGene00340;MamblycephalaGene00352;MamblycephalaGene00476;MamblycephalaGene00617;MamblycephalaGene00777;MamblycephalaGene00951;MamblycephalaGene01050;MamblycephalaGene01235;MamblycephalaGene01449;MamblycephalaGene01894;MamblycephalaGene02013;MamblycephalaGene02091;MamblycephalaGene02295;MamblycephalaGene02458;MamblycephalaGene02481;Mamblyce…
Biological Process	GO:0000462	maturation of SSU-rRNA from tricistronic rRNA transcript (SSU-rRNA, 5.8S rRNA, LSU-rRNA)	16	40	8.54585e-08	7.97791e-06	MamblycephalaGene01533;MamblycephalaGene01675;MamblycephalaGene01757;MamblycephalaGene04589;MamblycephalaGene06700;MamblycephalaGene07407;MamblycephalaGene07789;MamblycephalaGene09007;MamblycephalaGene11040;MamblycephalaGene11132;MamblycephalaGene11767;MamblycephalaGene14006;MamblycephalaGene14486;MamblycephalaGene15121;MamblycephalaGene20733;MamblycephalaGene20734
Biological Process	GO:0006641	triglyceride metabolic process	13	27	9.97393e-08	9.12106e-06	MamblycephalaGene12423;MamblycephalaGene12424;MamblycephalaGene12426;MamblycephalaGene14570;MamblycephalaGene14672;MamblycephalaGene15727;MamblycephalaGene16123;MamblycephalaGene17901;MamblycephalaGene18607;MamblycephalaGene19482;MamblycephalaGene19610;MamblycephalaGene19744;MamblycephalaGene23410
Biological Process	GO:0006725	cellular aromatic compound metabolic process	414	3828	1.37749e-07	1.23451e-05	MamblycephalaGene00001;MamblycephalaGene00129;MamblycephalaGene00181;MamblycephalaGene00340;MamblycephalaGene00347;MamblycephalaGene00352;MamblycephalaGene00375;MamblycephalaGene00391;MamblycephalaGene00423;MamblycephalaGene00669;MamblycephalaGene00681;MamblycephalaGene00777;MamblycephalaGene00782;MamblycephalaGene00837;MamblycephalaGene00900;MamblycephalaGene00951;MamblycephalaGene00974;Mamblyce…
Biological Process	GO:0006520	cellular amino acid metabolic process	50	269	2.19605e-07	1.92951e-05	MamblycephalaGene00181;MamblycephalaGene00340;MamblycephalaGene00352;MamblycephalaGene00951;MamblycephalaGene01235;MamblycephalaGene02295;MamblycephalaGene02458;MamblycephalaGene02532;MamblycephalaGene03141;MamblycephalaGene03388;MamblycephalaGene03751;MamblycephalaGene04067;MamblycephalaGene04162;MamblycephalaGene04670;MamblycephalaGene04853;MamblycephalaGene04922;MamblycephalaGene04936;Mamblyce…
Biological Process	GO:0010467	gene expression	341	3079	2.92874e-07	2.52379e-05	MamblycephalaGene00083;MamblycephalaGene00181;MamblycephalaGene00340;MamblycephalaGene00352;MamblycephalaGene00375;MamblycephalaGene00391;MamblycephalaGene00617;MamblycephalaGene00681;MamblycephalaGene00777;MamblycephalaGene00782;MamblycephalaGene00837;MamblycephalaGene00900;MamblycephalaGene00951;MamblycephalaGene00974;MamblycephalaGene00988;MamblycephalaGene01055;MamblycephalaGene01137;Mamblyce…
Biological Process	GO:0000470	maturation of LSU-rRNA	13	30	4.64076e-07	3.92363e-05	MamblycephalaGene00988;MamblycephalaGene04410;MamblycephalaGene05613;MamblycephalaGene09005;MamblycephalaGene09355;MamblycephalaGene09414;MamblycephalaGene11974;MamblycephalaGene13707;MamblycephalaGene17082;MamblycephalaGene17944;MamblycephalaGene18242;MamblycephalaGene19415;MamblycephalaGene24388
Biological Process	GO:0006633	fatty acid biosynthetic process	22	79	6.34543e-07	5.26553e-05	MamblycephalaGene02091;MamblycephalaGene02337;MamblycephalaGene02429;MamblycephalaGene03069;MamblycephalaGene04796;MamblycephalaGene06027;MamblycephalaGene09620;MamblycephalaGene10441;MamblycephalaGene12424;MamblycephalaGene12426;MamblycephalaGene13310;MamblycephalaGene14064;MamblycephalaGene14672;MamblycephalaGene14740;MamblycephalaGene15258;MamblycephalaGene15877;MamblycephalaGene16690;Mamblyce…
Biological Process	GO:0006139	nucleobase-containing compound metabolic process	398	3712	7.43111e-07	6.05433e-05	MamblycephalaGene00001;MamblycephalaGene00129;MamblycephalaGene00181;MamblycephalaGene00340;MamblycephalaGene00347;MamblycephalaGene00352;MamblycephalaGene00375;MamblycephalaGene00391;MamblycephalaGene00423;MamblycephalaGene00669;MamblycephalaGene00681;MamblycephalaGene00777;MamblycephalaGene00782;MamblycephalaGene00837;MamblycephalaGene00900;MamblycephalaGene00951;MamblycephalaGene00974;Mamblyce…
Biological Process	GO:0006261	DNA-dependent DNA replication	20	68	7.84375e-07	6.2764e-05	MamblycephalaGene00001;MamblycephalaGene00423;MamblycephalaGene02807;MamblycephalaGene04122;MamblycephalaGene05797;MamblycephalaGene07226;MamblycephalaGene09196;MamblycephalaGene11189;MamblycephalaGene12126;MamblycephalaGene13306;MamblycephalaGene14179;MamblycephalaGene15089;MamblycephalaGene15442;MamblycephalaGene15869;MamblycephalaGene16540;MamblycephalaGene17252;MamblycephalaGene17732;Mamblyce…
Biological Process	GO:0033344	cholesterol efflux	10	19	1.09113e-06	8.57783e-05	MamblycephalaGene12423;MamblycephalaGene12424;MamblycephalaGene12426;MamblycephalaGene13853;MamblycephalaGene14672;MamblycephalaGene18534;MamblycephalaGene18607;MamblycephalaGene19291;MamblycephalaGene19482;MamblycephalaGene19610
Biological Process	GO:0006418	tRNA aminoacylation for protein translation	20	71	1.66982e-06	0.000129008	MamblycephalaGene00181;MamblycephalaGene00340;MamblycephalaGene00352;MamblycephalaGene00951;MamblycephalaGene01235;MamblycephalaGene02458;MamblycephalaGene02532;MamblycephalaGene04670;MamblycephalaGene04922;MamblycephalaGene06487;MamblycephalaGene06566;MamblycephalaGene06894;MamblycephalaGene07554;MamblycephalaGene07725;MamblycephalaGene08907;MamblycephalaGene09593;MamblycephalaGene13920;Mamblyce…
Biological Process	GO:0015748	organophosphate ester transport	15	43	1.72145e-06	0.000130743	MamblycephalaGene01956;MamblycephalaGene03522;MamblycephalaGene10397;MamblycephalaGene10933;MamblycephalaGene12423;MamblycephalaGene12424;MamblycephalaGene12426;MamblycephalaGene14672;MamblycephalaGene14709;MamblycephalaGene16388;MamblycephalaGene18001;MamblycephalaGene18607;MamblycephalaGene19482;MamblycephalaGene19610;Megalobrama_amblycephala_newGene_52120
Biological Process	GO:0090304	nucleic acid metabolic process	356	3294	1.78572e-06	0.000133364	MamblycephalaGene00001;MamblycephalaGene00129;MamblycephalaGene00181;MamblycephalaGene00340;MamblycephalaGene00347;MamblycephalaGene00352;MamblycephalaGene00375;MamblycephalaGene00391;MamblycephalaGene00423;MamblycephalaGene00669;MamblycephalaGene00681;MamblycephalaGene00777;MamblycephalaGene00782;MamblycephalaGene00837;MamblycephalaGene00900;MamblycephalaGene00951;MamblycephalaGene00974;Mamblyce…
Biological Process	GO:0006638	neutral lipid metabolic process	13	35	3.7786e-06	0.000273095	MamblycephalaGene12423;MamblycephalaGene12424;MamblycephalaGene12426;MamblycephalaGene14570;MamblycephalaGene14672;MamblycephalaGene15727;MamblycephalaGene16123;MamblycephalaGene17901;MamblycephalaGene18607;MamblycephalaGene19482;MamblycephalaGene19610;MamblycephalaGene19744;MamblycephalaGene23410
Biological Process	GO:0006639	acylglycerol metabolic process	13	35	3.7786e-06	0.000273095	MamblycephalaGene12423;MamblycephalaGene12424;MamblycephalaGene12426;MamblycephalaGene14570;MamblycephalaGene14672;MamblycephalaGene15727;MamblycephalaGene16123;MamblycephalaGene17901;MamblycephalaGene18607;MamblycephalaGene19482;MamblycephalaGene19610;MamblycephalaGene19744;MamblycephalaGene23410
Biological Process	GO:0043038	amino acid activation	20	76	5.29088e-06	0.000365125	MamblycephalaGene00181;MamblycephalaGene00340;MamblycephalaGene00352;MamblycephalaGene00951;MamblycephalaGene01235;MamblycephalaGene02458;MamblycephalaGene02532;MamblycephalaGene04670;MamblycephalaGene04922;MamblycephalaGene06487;MamblycephalaGene06566;MamblycephalaGene06894;MamblycephalaGene07554;MamblycephalaGene07725;MamblycephalaGene08907;MamblycephalaGene09593;MamblycephalaGene13920;Mamblyce…
Biological Process	GO:0043039	tRNA aminoacylation	20	76	5.29088e-06	0.000365125	MamblycephalaGene00181;MamblycephalaGene00340;MamblycephalaGene00352;MamblycephalaGene00951;MamblycephalaGene01235;MamblycephalaGene02458;MamblycephalaGene02532;MamblycephalaGene04670;MamblycephalaGene04922;MamblycephalaGene06487;MamblycephalaGene06566;MamblycephalaGene06894;MamblycephalaGene07554;MamblycephalaGene07725;MamblycephalaGene08907;MamblycephalaGene09593;MamblycephalaGene13920;Mamblyce…
Biological Process	GO:1901615	organic hydroxy compound metabolic process	34	173	5.29639e-06	0.000365125	MamblycephalaGene00784;MamblycephalaGene02189;MamblycephalaGene02339;MamblycephalaGene02987;MamblycephalaGene03069;MamblycephalaGene04645;MamblycephalaGene05355;MamblycephalaGene06077;MamblycephalaGene08404;MamblycephalaGene08671;MamblycephalaGene09138;MamblycephalaGene12423;MamblycephalaGene12424;MamblycephalaGene12426;MamblycephalaGene13310;MamblycephalaGene14672;MamblycephalaGene15318;Mamblyce…
Biological Process	GO:0006629	lipid metabolic process	100	739	5.42281e-06	0.000368176	MamblycephalaGene00450;MamblycephalaGene00706;MamblycephalaGene00784;MamblycephalaGene01050;MamblycephalaGene01925;MamblycephalaGene02091;MamblycephalaGene02189;MamblycephalaGene02250;MamblycephalaGene02337;MamblycephalaGene02339;MamblycephalaGene02355;MamblycephalaGene02429;MamblycephalaGene02754;MamblycephalaGene03069;MamblycephalaGene03378;MamblycephalaGene04318;MamblycephalaGene04645;Mamblyce…
Biological Process	GO:0043604	amide biosynthetic process	83	585	5.82701e-06	0.000389714	MamblycephalaGene00083;MamblycephalaGene00181;MamblycephalaGene00340;MamblycephalaGene00352;MamblycephalaGene00617;MamblycephalaGene00777;MamblycephalaGene00951;MamblycephalaGene01050;MamblycephalaGene01235;MamblycephalaGene01449;MamblycephalaGene02458;MamblycephalaGene02532;MamblycephalaGene03260;MamblycephalaGene03388;MamblycephalaGene03526;MamblycephalaGene04067;MamblycephalaGene04410;Mamblyce…
Biological Process	GO:0044085	cellular component biogenesis	161	1325	6.0229e-06	0.000390141	MamblycephalaGene00001;MamblycephalaGene00423;MamblycephalaGene00519;MamblycephalaGene00837;MamblycephalaGene00900;MamblycephalaGene00974;MamblycephalaGene00988;MamblycephalaGene00997;MamblycephalaGene01449;MamblycephalaGene01528;MamblycephalaGene01533;MamblycephalaGene01675;MamblycephalaGene01757;MamblycephalaGene01921;MamblycephalaGene03181;MamblycephalaGene03268;MamblycephalaGene03763;Mamblyce…
Biological Process	GO:0042632	cholesterol homeostasis	8	14	6.09459e-06	0.000390141	MamblycephalaGene12423;MamblycephalaGene12424;MamblycephalaGene12426;MamblycephalaGene14672;MamblycephalaGene17506;MamblycephalaGene18607;MamblycephalaGene19482;MamblycephalaGene19610
Biological Process	GO:0055092	sterol homeostasis	8	14	6.09459e-06	0.000390141	MamblycephalaGene12423;MamblycephalaGene12424;MamblycephalaGene12426;MamblycephalaGene14672;MamblycephalaGene17506;MamblycephalaGene18607;MamblycephalaGene19482;MamblycephalaGene19610
Biological Process	GO:0051186	cofactor metabolic process	39	215	8.42418e-06	0.000526432	MamblycephalaGene01894;MamblycephalaGene02339;MamblycephalaGene02987;MamblycephalaGene03782;MamblycephalaGene04676;MamblycephalaGene04721;MamblycephalaGene04768;MamblycephalaGene04796;MamblycephalaGene06027;MamblycephalaGene06044;MamblycephalaGene06356;MamblycephalaGene06745;MamblycephalaGene06764;MamblycephalaGene07116;MamblycephalaGene07529;MamblycephalaGene07869;MamblycephalaGene07878;Mamblyce…
Biological Process	GO:0006412	translation	74	510	8.45862e-06	0.000526432	MamblycephalaGene00083;MamblycephalaGene00181;MamblycephalaGene00340;MamblycephalaGene00352;MamblycephalaGene00617;MamblycephalaGene00777;MamblycephalaGene00951;MamblycephalaGene01235;MamblycephalaGene01449;MamblycephalaGene02458;MamblycephalaGene02532;MamblycephalaGene03260;MamblycephalaGene03526;MamblycephalaGene04410;MamblycephalaGene04437;MamblycephalaGene04480;MamblycephalaGene04670;Mamblyce…
Biological Process	GO:0055090	acylglycerol homeostasis	7	11	9.09933e-06	0.000551001	MamblycephalaGene07061;MamblycephalaGene12424;MamblycephalaGene12426;MamblycephalaGene14672;MamblycephalaGene18607;MamblycephalaGene19482;MamblycephalaGene19610
Biological Process	GO:0070328	triglyceride homeostasis	7	11	9.09933e-06	0.000551001	MamblycephalaGene07061;MamblycephalaGene12424;MamblycephalaGene12426;MamblycephalaGene14672;MamblycephalaGene18607;MamblycephalaGene19482;MamblycephalaGene19610
Biological Process	GO:0000466	maturation of 5.8S rRNA from tricistronic rRNA transcript (SSU-rRNA, 5.8S rRNA, LSU-rRNA)	10	23	9.75824e-06	0.000583022	MamblycephalaGene01921;MamblycephalaGene03268;MamblycephalaGene05613;MamblycephalaGene07789;MamblycephalaGene11974;MamblycephalaGene13335;MamblycephalaGene13707;MamblycephalaGene15381;MamblycephalaGene17944;MamblycephalaGene19415
Biological Process	GO:0019433	triglyceride catabolic process	8	15	1.20592e-05	0.000684014	MamblycephalaGene12423;MamblycephalaGene12424;MamblycephalaGene12426;MamblycephalaGene14672;MamblycephalaGene16123;MamblycephalaGene18607;MamblycephalaGene19482;MamblycephalaGene19610
Biological Process	GO:0032371	regulation of sterol transport	8	15	1.20592e-05	0.000684014	MamblycephalaGene12423;MamblycephalaGene12424;MamblycephalaGene12426;MamblycephalaGene13853;MamblycephalaGene14672;MamblycephalaGene18607;MamblycephalaGene19482;MamblycephalaGene19610
Biological Process	GO:0032374	regulation of cholesterol transport	8	15	1.20592e-05	0.000684014	MamblycephalaGene12423;MamblycephalaGene12424;MamblycephalaGene12426;MamblycephalaGene13853;MamblycephalaGene14672;MamblycephalaGene18607;MamblycephalaGene19482;MamblycephalaGene19610
Biological Process	GO:0043691	reverse cholesterol transport	8	15	1.20592e-05	0.000684014	MamblycephalaGene12423;MamblycephalaGene12424;MamblycephalaGene12426;MamblycephalaGene14672;MamblycephalaGene18534;MamblycephalaGene18607;MamblycephalaGene19482;MamblycephalaGene19610
Biological Process	GO:0043043	peptide biosynthetic process	74	521	1.79306e-05	0.000983307	MamblycephalaGene00083;MamblycephalaGene00181;MamblycephalaGene00340;MamblycephalaGene00352;MamblycephalaGene00617;MamblycephalaGene00777;MamblycephalaGene00951;MamblycephalaGene01235;MamblycephalaGene01449;MamblycephalaGene02458;MamblycephalaGene02532;MamblycephalaGene03260;MamblycephalaGene03526;MamblycephalaGene04410;MamblycephalaGene04437;MamblycephalaGene04480;MamblycephalaGene04670;Mamblyce…
Biological Process	GO:0010872	regulation of cholesterol esterification	7	12	2.01884e-05	0.000983307	MamblycephalaGene12423;MamblycephalaGene12424;MamblycephalaGene12426;MamblycephalaGene14672;MamblycephalaGene18607;MamblycephalaGene19482;MamblycephalaGene19610
Biological Process	GO:0010873	positive regulation of cholesterol esterification	7	12	2.01884e-05	0.000983307	MamblycephalaGene12423;MamblycephalaGene12424;MamblycephalaGene12426;MamblycephalaGene14672;MamblycephalaGene18607;MamblycephalaGene19482;MamblycephalaGene19610
Biological Process	GO:0034367	macromolecular complex remodeling	7	12	2.01884e-05	0.000983307	MamblycephalaGene12423;MamblycephalaGene12424;MamblycephalaGene12426;MamblycephalaGene14672;MamblycephalaGene18607;MamblycephalaGene19482;MamblycephalaGene19610
Biological Process	GO:0034368	protein-lipid complex remodeling	7	12	2.01884e-05	0.000983307	MamblycephalaGene12423;MamblycephalaGene12424;MamblycephalaGene12426;MamblycephalaGene14672;MamblycephalaGene18607;MamblycephalaGene19482;MamblycephalaGene19610
Biological Process	GO:0034369	plasma lipoprotein particle remodeling	7	12	2.01884e-05	0.000983307	MamblycephalaGene12423;MamblycephalaGene12424;MamblycephalaGene12426;MamblycephalaGene14672;MamblycephalaGene18607;MamblycephalaGene19482;MamblycephalaGene19610
Biological Process	GO:0034370	triglyceride-rich lipoprotein particle remodeling	7	12	2.01884e-05	0.000983307	MamblycephalaGene12423;MamblycephalaGene12424;MamblycephalaGene12426;MamblycephalaGene14672;MamblycephalaGene18607;MamblycephalaGene19482;MamblycephalaGene19610
Biological Process	GO:0034372	very-low-density lipoprotein particle remodeling	7	12	2.01884e-05	0.000983307	MamblycephalaGene12423;MamblycephalaGene12424;MamblycephalaGene12426;MamblycephalaGene14672;MamblycephalaGene18607;MamblycephalaGene19482;MamblycephalaGene19610
Biological Process	GO:0034380	high-density lipoprotein particle assembly	7	12	2.01884e-05	0.000983307	MamblycephalaGene12423;MamblycephalaGene12424;MamblycephalaGene12426;MamblycephalaGene14672;MamblycephalaGene18607;MamblycephalaGene19482;MamblycephalaGene19610
Biological Process	GO:0034433	steroid esterification	7	12	2.01884e-05	0.000983307	MamblycephalaGene12423;MamblycephalaGene12424;MamblycephalaGene12426;MamblycephalaGene14672;MamblycephalaGene18607;MamblycephalaGene19482;MamblycephalaGene19610
Biological Process	GO:0034434	sterol esterification	7	12	2.01884e-05	0.000983307	MamblycephalaGene12423;MamblycephalaGene12424;MamblycephalaGene12426;MamblycephalaGene14672;MamblycephalaGene18607;MamblycephalaGene19482;MamblycephalaGene19610
Biological Process	GO:0034435	cholesterol esterification	7	12	2.01884e-05	0.000983307	MamblycephalaGene12423;MamblycephalaGene12424;MamblycephalaGene12426;MamblycephalaGene14672;MamblycephalaGene18607;MamblycephalaGene19482;MamblycephalaGene19610
Biological Process	GO:0045923	positive regulation of fatty acid metabolic process	7	12	2.01884e-05	0.000983307	MamblycephalaGene12424;MamblycephalaGene12426;MamblycephalaGene14672;MamblycephalaGene18607;MamblycephalaGene19482;MamblycephalaGene19610;MamblycephalaGene21477
Biological Process	GO:0072330	monocarboxylic acid biosynthetic process	23	103	2.08496e-05	0.00100459	MamblycephalaGene02091;MamblycephalaGene02337;MamblycephalaGene02429;MamblycephalaGene03069;MamblycephalaGene04796;MamblycephalaGene06027;MamblycephalaGene09620;MamblycephalaGene10441;MamblycephalaGene12424;MamblycephalaGene12426;MamblycephalaGene13310;MamblycephalaGene14064;MamblycephalaGene14672;MamblycephalaGene14740;MamblycephalaGene15258;MamblycephalaGene15877;MamblycephalaGene16690;Mamblyce…
Biological Process	GO:0006869	lipid transport	28	140	2.49717e-05	0.00119041	MamblycephalaGene01264;MamblycephalaGene01584;MamblycephalaGene02754;MamblycephalaGene03522;MamblycephalaGene07430;MamblycephalaGene09077;MamblycephalaGene09463;MamblycephalaGene10397;MamblycephalaGene10933;MamblycephalaGene12423;MamblycephalaGene12424;MamblycephalaGene12426;MamblycephalaGene12427;MamblycephalaGene12489;MamblycephalaGene13408;MamblycephalaGene13853;MamblycephalaGene14236;Mamblyce…
Biological Process	GO:0009162	deoxyribonucleoside monophosphate metabolic process	5	6	2.78684e-05	0.00131451	MamblycephalaGene07186;MamblycephalaGene07809;MamblycephalaGene08876;MamblycephalaGene14931;MamblycephalaGene23077
Biological Process	GO:0071897	DNA biosynthetic process	11	31	3.49492e-05	0.00163133	MamblycephalaGene05797;MamblycephalaGene07226;MamblycephalaGene08876;MamblycephalaGene11263;MamblycephalaGene12675;MamblycephalaGene13306;MamblycephalaGene14179;MamblycephalaGene15442;MamblycephalaGene17898;MamblycephalaGene17942;MamblycephalaGene22812
Biological Process	GO:0030301	cholesterol transport	10	26	3.5515e-05	0.00164065	MamblycephalaGene12423;MamblycephalaGene12424;MamblycephalaGene12426;MamblycephalaGene13853;MamblycephalaGene14672;MamblycephalaGene18534;MamblycephalaGene18607;MamblycephalaGene19291;MamblycephalaGene19482;MamblycephalaGene19610
Biological Process	GO:0033700	phospholipid efflux	7	13	4.04411e-05	0.00175938	MamblycephalaGene12423;MamblycephalaGene12424;MamblycephalaGene12426;MamblycephalaGene14672;MamblycephalaGene18607;MamblycephalaGene19482;MamblycephalaGene19610
Biological Process	GO:0034377	plasma lipoprotein particle assembly	7	13	4.04411e-05	0.00175938	MamblycephalaGene12423;MamblycephalaGene12424;MamblycephalaGene12426;MamblycephalaGene14672;MamblycephalaGene18607;MamblycephalaGene19482;MamblycephalaGene19610
Biological Process	GO:0045940	positive regulation of steroid metabolic process	7	13	4.04411e-05	0.00175938	MamblycephalaGene12423;MamblycephalaGene12424;MamblycephalaGene12426;MamblycephalaGene14672;MamblycephalaGene18607;MamblycephalaGene19482;MamblycephalaGene19610
Biological Process	GO:0065005	protein-lipid complex assembly	7	13	4.04411e-05	0.00175938	MamblycephalaGene12423;MamblycephalaGene12424;MamblycephalaGene12426;MamblycephalaGene14672;MamblycephalaGene18607;MamblycephalaGene19482;MamblycephalaGene19610
Biological Process	GO:0071825	protein-lipid complex subunit organization	7	13	4.04411e-05	0.00175938	MamblycephalaGene12423;MamblycephalaGene12424;MamblycephalaGene12426;MamblycephalaGene14672;MamblycephalaGene18607;MamblycephalaGene19482;MamblycephalaGene19610
Biological Process	GO:0071827	plasma lipoprotein particle organization	7	13	4.04411e-05	0.00175938	MamblycephalaGene12423;MamblycephalaGene12424;MamblycephalaGene12426;MamblycephalaGene14672;MamblycephalaGene18607;MamblycephalaGene19482;MamblycephalaGene19610
Biological Process	GO:0009308	amine metabolic process	15	55	4.97087e-05	0.00214178	MamblycephalaGene00476;MamblycephalaGene02013;MamblycephalaGene05355;MamblycephalaGene06745;MamblycephalaGene08120;MamblycephalaGene11196;MamblycephalaGene12424;MamblycephalaGene12426;MamblycephalaGene14672;MamblycephalaGene14882;MamblycephalaGene15863;MamblycephalaGene18607;MamblycephalaGene19482;MamblycephalaGene19610;MamblycephalaGene22435
Biological Process	GO:0015918	sterol transport	10	27	5.20161e-05	0.00221985	MamblycephalaGene12423;MamblycephalaGene12424;MamblycephalaGene12426;MamblycephalaGene13853;MamblycephalaGene14672;MamblycephalaGene18534;MamblycephalaGene18607;MamblycephalaGene19291;MamblycephalaGene19482;MamblycephalaGene19610
Biological Process	GO:0006631	fatty acid metabolic process	30	161	5.33234e-05	0.00225417	MamblycephalaGene02091;MamblycephalaGene02337;MamblycephalaGene02429;MamblycephalaGene03069;MamblycephalaGene04796;MamblycephalaGene06027;MamblycephalaGene08949;MamblycephalaGene09620;MamblycephalaGene10441;MamblycephalaGene11027;MamblycephalaGene12424;MamblycephalaGene12426;MamblycephalaGene13310;MamblycephalaGene13748;MamblycephalaGene14064;MamblycephalaGene14570;MamblycephalaGene14672;Mamblyce…
Biological Process	GO:0015914	phospholipid transport	12	38	5.8347e-05	0.00244349	MamblycephalaGene03522;MamblycephalaGene10397;MamblycephalaGene10933;MamblycephalaGene12423;MamblycephalaGene12424;MamblycephalaGene12426;MamblycephalaGene14672;MamblycephalaGene16388;MamblycephalaGene18001;MamblycephalaGene18607;MamblycephalaGene19482;MamblycephalaGene19610
Biological Process	GO:0044260	cellular macromolecule metabolic process	590	5998	6.0427e-05	0.00250716	MamblycephalaGene00001;MamblycephalaGene00083;MamblycephalaGene00129;MamblycephalaGene00181;MamblycephalaGene00340;MamblycephalaGene00347;MamblycephalaGene00352;MamblycephalaGene00367;MamblycephalaGene00375;MamblycephalaGene00391;MamblycephalaGene00423;MamblycephalaGene00617;MamblycephalaGene00669;MamblycephalaGene00681;MamblycephalaGene00777;MamblycephalaGene00782;MamblycephalaGene00805;Mamblyce…
Biological Process	GO:0032368	regulation of lipid transport	8	18	6.45952e-05	0.00257058	MamblycephalaGene12423;MamblycephalaGene12424;MamblycephalaGene12426;MamblycephalaGene13853;MamblycephalaGene14672;MamblycephalaGene18607;MamblycephalaGene19482;MamblycephalaGene19610
Biological Process	GO:0030300	regulation of intestinal cholesterol absorption	6	10	6.71184e-05	0.00257058	MamblycephalaGene12424;MamblycephalaGene12426;MamblycephalaGene14672;MamblycephalaGene18607;MamblycephalaGene19482;MamblycephalaGene19610
Biological Process	GO:0042304	regulation of fatty acid biosynthetic process	6	10	6.71184e-05	0.00257058	MamblycephalaGene12424;MamblycephalaGene12426;MamblycephalaGene14672;MamblycephalaGene18607;MamblycephalaGene19482;MamblycephalaGene19610
Biological Process	GO:0045723	positive regulation of fatty acid biosynthetic process	6	10	6.71184e-05	0.00257058	MamblycephalaGene12424;MamblycephalaGene12426;MamblycephalaGene14672;MamblycephalaGene18607;MamblycephalaGene19482;MamblycephalaGene19610
Biological Process	GO:0051004	regulation of lipoprotein lipase activity	6	10	6.71184e-05	0.00257058	MamblycephalaGene12424;MamblycephalaGene12426;MamblycephalaGene14672;MamblycephalaGene18607;MamblycephalaGene19482;MamblycephalaGene19610
Biological Process	GO:0051006	positive regulation of lipoprotein lipase activity	6	10	6.71184e-05	0.00257058	MamblycephalaGene12424;MamblycephalaGene12426;MamblycephalaGene14672;MamblycephalaGene18607;MamblycephalaGene19482;MamblycephalaGene19610
Biological Process	GO:0061365	positive regulation of triglyceride lipase activity	6	10	6.71184e-05	0.00257058	MamblycephalaGene12424;MamblycephalaGene12426;MamblycephalaGene14672;MamblycephalaGene18607;MamblycephalaGene19482;MamblycephalaGene19610
Biological Process	GO:1904478	regulation of intestinal absorption	6	10	6.71184e-05	0.00257058	MamblycephalaGene12424;MamblycephalaGene12426;MamblycephalaGene14672;MamblycephalaGene18607;MamblycephalaGene19482;MamblycephalaGene19610
Biological Process	GO:1904729	regulation of intestinal lipid absorption	6	10	6.71184e-05	0.00257058	MamblycephalaGene12424;MamblycephalaGene12426;MamblycephalaGene14672;MamblycephalaGene18607;MamblycephalaGene19482;MamblycephalaGene19610
Biological Process	GO:0006084	acetyl-CoA metabolic process	7	14	7.47876e-05	0.00276961	MamblycephalaGene02339;MamblycephalaGene04768;MamblycephalaGene04796;MamblycephalaGene06027;MamblycephalaGene06356;MamblycephalaGene18010;MamblycephalaGene23883
Biological Process	GO:0019217	regulation of fatty acid metabolic process	7	14	7.47876e-05	0.00276961	MamblycephalaGene12424;MamblycephalaGene12426;MamblycephalaGene14672;MamblycephalaGene18607;MamblycephalaGene19482;MamblycephalaGene19610;MamblycephalaGene21477
Biological Process	GO:0044241	lipid digestion	7	14	7.47876e-05	0.00276961	MamblycephalaGene12424;MamblycephalaGene12426;MamblycephalaGene14672;MamblycephalaGene16022;MamblycephalaGene18607;MamblycephalaGene19482;MamblycephalaGene19610
Biological Process	GO:0097006	regulation of plasma lipoprotein particle levels	7	14	7.47876e-05	0.00276961	MamblycephalaGene12423;MamblycephalaGene12424;MamblycephalaGene12426;MamblycephalaGene14672;MamblycephalaGene18607;MamblycephalaGene19482;MamblycephalaGene19610
Biological Process	GO:0055114	oxidation-reduction process	105	837	7.97336e-05	0.002924	MamblycephalaGene00179;MamblycephalaGene00180;MamblycephalaGene00476;MamblycephalaGene00669;MamblycephalaGene00784;MamblycephalaGene01050;MamblycephalaGene01155;MamblycephalaGene01240;MamblycephalaGene01894;MamblycephalaGene02034;MamblycephalaGene02293;MamblycephalaGene02296;MamblycephalaGene02337;MamblycephalaGene02429;MamblycephalaGene03069;MamblycephalaGene03496;MamblycephalaGene03686;Mamblyce…
Biological Process	GO:0090501	RNA phosphodiester bond hydrolysis	17	70	8.02616e-05	0.002924	MamblycephalaGene00777;MamblycephalaGene01921;MamblycephalaGene03268;MamblycephalaGene03419;MamblycephalaGene07353;MamblycephalaGene07407;MamblycephalaGene07789;MamblycephalaGene10011;MamblycephalaGene11767;MamblycephalaGene11974;MamblycephalaGene12215;MamblycephalaGene13335;MamblycephalaGene13346;MamblycephalaGene14591;MamblycephalaGene15381;MamblycephalaGene18088;MamblycephalaGene22903
Biological Process	GO:0071840	cellular component organization or biogenesis	370	3586	8.36782e-05	0.00302054	MamblycephalaGene00001;MamblycephalaGene00367;MamblycephalaGene00375;MamblycephalaGene00423;MamblycephalaGene00514;MamblycephalaGene00519;MamblycephalaGene00782;MamblycephalaGene00837;MamblycephalaGene00898;MamblycephalaGene00900;MamblycephalaGene00971;MamblycephalaGene00974;MamblycephalaGene00988;MamblycephalaGene00997;MamblycephalaGene01048;MamblycephalaGene01096;MamblycephalaGene01144;Mamblyce…
Biological Process	GO:0043170	macromolecule metabolic process	649	6680	8.47694e-05	0.00302054	MamblycephalaGene00001;MamblycephalaGene00083;MamblycephalaGene00129;MamblycephalaGene00181;MamblycephalaGene00340;MamblycephalaGene00347;MamblycephalaGene00352;MamblycephalaGene00367;MamblycephalaGene00375;MamblycephalaGene00391;MamblycephalaGene00423;MamblycephalaGene00617;MamblycephalaGene00669;MamblycephalaGene00681;MamblycephalaGene00777;MamblycephalaGene00782;MamblycephalaGene00805;Mamblyce…
Biological Process	GO:0006518	peptide metabolic process	82	620	8.49339e-05	0.00302054	MamblycephalaGene00083;MamblycephalaGene00181;MamblycephalaGene00340;MamblycephalaGene00352;MamblycephalaGene00617;MamblycephalaGene00777;MamblycephalaGene00951;MamblycephalaGene01235;MamblycephalaGene01449;MamblycephalaGene02458;MamblycephalaGene02481;MamblycephalaGene02532;MamblycephalaGene03260;MamblycephalaGene03526;MamblycephalaGene03734;MamblycephalaGene04410;MamblycephalaGene04437;Mamblyce…
Biological Process	GO:0010876	lipid localization	28	150	9.03852e-05	0.0031891	MamblycephalaGene01264;MamblycephalaGene01584;MamblycephalaGene02754;MamblycephalaGene03522;MamblycephalaGene07430;MamblycephalaGene09077;MamblycephalaGene09463;MamblycephalaGene10397;MamblycephalaGene10933;MamblycephalaGene12423;MamblycephalaGene12424;MamblycephalaGene12426;MamblycephalaGene12427;MamblycephalaGene12489;MamblycephalaGene13408;MamblycephalaGene13853;MamblycephalaGene14236;Mamblyce…
Biological Process	GO:0055088	lipid homeostasis	12	40	0.000102192	0.0035656	MamblycephalaGene07061;MamblycephalaGene12423;MamblycephalaGene12424;MamblycephalaGene12426;MamblycephalaGene13751;MamblycephalaGene14672;MamblycephalaGene16123;MamblycephalaGene16480;MamblycephalaGene17506;MamblycephalaGene18607;MamblycephalaGene19482;MamblycephalaGene19610
Biological Process	GO:0044106	cellular amine metabolic process	14	52	0.000102647	0.0035656	MamblycephalaGene02013;MamblycephalaGene05355;MamblycephalaGene06745;MamblycephalaGene08120;MamblycephalaGene11196;MamblycephalaGene12424;MamblycephalaGene12426;MamblycephalaGene14672;MamblycephalaGene14882;MamblycephalaGene15863;MamblycephalaGene18607;MamblycephalaGene19482;MamblycephalaGene19610;MamblycephalaGene22435
Biological Process	GO:0032787	monocarboxylic acid metabolic process	46	299	0.000106025	0.00365461	MamblycephalaGene02091;MamblycephalaGene02337;MamblycephalaGene02429;MamblycephalaGene02987;MamblycephalaGene03069;MamblycephalaGene04768;MamblycephalaGene04796;MamblycephalaGene04936;MamblycephalaGene06027;MamblycephalaGene06356;MamblycephalaGene06745;MamblycephalaGene07869;MamblycephalaGene08881;MamblycephalaGene08949;MamblycephalaGene09003;MamblycephalaGene09620;MamblycephalaGene10441;Mamblyce…
Biological Process	GO:0000469	cleavage involved in rRNA processing	9	24	0.000110842	0.00374364	MamblycephalaGene01921;MamblycephalaGene03268;MamblycephalaGene07407;MamblycephalaGene07789;MamblycephalaGene11767;MamblycephalaGene11974;MamblycephalaGene13335;MamblycephalaGene15381;MamblycephalaGene22903
Biological Process	GO:0046503	glycerolipid catabolic process	9	24	0.000110842	0.00374364	MamblycephalaGene12423;MamblycephalaGene12424;MamblycephalaGene12426;MamblycephalaGene14549;MamblycephalaGene14672;MamblycephalaGene16123;MamblycephalaGene18607;MamblycephalaGene19482;MamblycephalaGene19610
Biological Process	GO:0043603	cellular amide metabolic process	95	748	0.000111114	0.00374364	MamblycephalaGene00083;MamblycephalaGene00181;MamblycephalaGene00340;MamblycephalaGene00352;MamblycephalaGene00617;MamblycephalaGene00777;MamblycephalaGene00951;MamblycephalaGene01050;MamblycephalaGene01235;MamblycephalaGene01449;MamblycephalaGene02458;MamblycephalaGene02481;MamblycephalaGene02532;MamblycephalaGene03260;MamblycephalaGene03388;MamblycephalaGene03526;MamblycephalaGene03734;Mamblyce…
Biological Process	GO:0050878	regulation of body fluid levels	18	79	0.000121728	0.00407061	MamblycephalaGene00493;MamblycephalaGene01405;MamblycephalaGene02023;MamblycephalaGene03973;MamblycephalaGene05629;MamblycephalaGene06487;MamblycephalaGene07081;MamblycephalaGene07779;MamblycephalaGene09078;MamblycephalaGene09217;MamblycephalaGene09805;MamblycephalaGene13771;MamblycephalaGene16945;MamblycephalaGene16946;MamblycephalaGene17408;MamblycephalaGene18176;MamblycephalaGene20669;Mamblyce…
Biological Process	GO:0019218	regulation of steroid metabolic process	7	15	0.000129675	0.00430425	MamblycephalaGene12423;MamblycephalaGene12424;MamblycephalaGene12426;MamblycephalaGene14672;MamblycephalaGene18607;MamblycephalaGene19482;MamblycephalaGene19610
Biological Process	GO:0010896	regulation of triglyceride catabolic process	6	11	0.000136741	0.00440819	MamblycephalaGene12424;MamblycephalaGene12426;MamblycephalaGene14672;MamblycephalaGene18607;MamblycephalaGene19482;MamblycephalaGene19610
Biological Process	GO:0010898	positive regulation of triglyceride catabolic process	6	11	0.000136741	0.00440819	MamblycephalaGene12424;MamblycephalaGene12426;MamblycephalaGene14672;MamblycephalaGene18607;MamblycephalaGene19482;MamblycephalaGene19610
Biological Process	GO:0044058	regulation of digestive system process	6	11	0.000136741	0.00440819	MamblycephalaGene12424;MamblycephalaGene12426;MamblycephalaGene14672;MamblycephalaGene18607;MamblycephalaGene19482;MamblycephalaGene19610
Biological Process	GO:0050996	positive regulation of lipid catabolic process	6	11	0.000136741	0.00440819	MamblycephalaGene12424;MamblycephalaGene12426;MamblycephalaGene14672;MamblycephalaGene18607;MamblycephalaGene19482;MamblycephalaGene19610
Biological Process	GO:0090305	nucleic acid phosphodiester bond hydrolysis	26	139	0.000153364	0.00490876	MamblycephalaGene00777;MamblycephalaGene01921;MamblycephalaGene03268;MamblycephalaGene03419;MamblycephalaGene03897;MamblycephalaGene07226;MamblycephalaGene07353;MamblycephalaGene07407;MamblycephalaGene07789;MamblycephalaGene10011;MamblycephalaGene10675;MamblycephalaGene11263;MamblycephalaGene11767;MamblycephalaGene11974;MamblycephalaGene12069;MamblycephalaGene12215;MamblycephalaGene13335;Mamblyce…
Biological Process	GO:0007599	hemostasis	16	67	0.000159574	0.00507129	MamblycephalaGene01405;MamblycephalaGene03973;MamblycephalaGene05629;MamblycephalaGene06487;MamblycephalaGene07081;MamblycephalaGene07779;MamblycephalaGene09078;MamblycephalaGene09217;MamblycephalaGene09805;MamblycephalaGene13771;MamblycephalaGene16945;MamblycephalaGene16946;MamblycephalaGene17408;MamblycephalaGene18176;MamblycephalaGene20669;MamblycephalaGene24393
Biological Process	GO:0006732	coenzyme metabolic process	31	180	0.00018403	0.00580732	MamblycephalaGene02339;MamblycephalaGene03782;MamblycephalaGene04721;MamblycephalaGene04768;MamblycephalaGene04796;MamblycephalaGene06027;MamblycephalaGene06044;MamblycephalaGene06356;MamblycephalaGene06745;MamblycephalaGene06764;MamblycephalaGene07529;MamblycephalaGene07869;MamblycephalaGene08881;MamblycephalaGene09003;MamblycephalaGene09544;MamblycephalaGene09611;MamblycephalaGene11956;Mamblyce…
Biological Process	GO:1901607	alpha-amino acid biosynthetic process	16	68	0.000192017	0.00601699	MamblycephalaGene03141;MamblycephalaGene03388;MamblycephalaGene03751;MamblycephalaGene04067;MamblycephalaGene04853;MamblycephalaGene07529;MamblycephalaGene07827;MamblycephalaGene09544;MamblycephalaGene12926;MamblycephalaGene13100;MamblycephalaGene13784;MamblycephalaGene14013;MamblycephalaGene14284;MamblycephalaGene21441;MamblycephalaGene21947;MamblycephalaGene24437
Biological Process	GO:0044262	cellular carbohydrate metabolic process	19	89	0.00019944	0.00620618	MamblycephalaGene06002;MamblycephalaGene07408;MamblycephalaGene08404;MamblycephalaGene08745;MamblycephalaGene08803;MamblycephalaGene09588;MamblycephalaGene09589;MamblycephalaGene10365;MamblycephalaGene11263;MamblycephalaGene12907;MamblycephalaGene14618;MamblycephalaGene16648;MamblycephalaGene17741;MamblycephalaGene18188;MamblycephalaGene19744;MamblycephalaGene21555;MamblycephalaGene23933;Mamblyce…
Biological Process	GO:0097164	ammonium ion metabolic process	14	56	0.000242049	0.00748014	MamblycephalaGene02013;MamblycephalaGene02987;MamblycephalaGene05355;MamblycephalaGene11196;MamblycephalaGene12424;MamblycephalaGene12426;MamblycephalaGene14672;MamblycephalaGene15718;MamblycephalaGene15863;MamblycephalaGene16660;MamblycephalaGene18607;MamblycephalaGene19482;MamblycephalaGene19610;MamblycephalaGene22435
Biological Process	GO:0000463	maturation of LSU-rRNA from tricistronic rRNA transcript (SSU-rRNA, 5.8S rRNA, LSU-rRNA)	6	12	0.000253294	0.00772117	MamblycephalaGene05613;MamblycephalaGene09414;MamblycephalaGene11974;MamblycephalaGene13707;MamblycephalaGene17944;MamblycephalaGene19415
Biological Process	GO:0046470	phosphatidylcholine metabolic process	6	12	0.000253294	0.00772117	MamblycephalaGene12424;MamblycephalaGene12426;MamblycephalaGene14672;MamblycephalaGene18607;MamblycephalaGene19482;MamblycephalaGene19610
Biological Process	GO:0006297	nucleotide-excision repair, DNA gap filling	4	5	0.000267868	0.0079491	MamblycephalaGene07226;MamblycephalaGene11263;MamblycephalaGene17942;MamblycephalaGene22812
Biological Process	GO:0009157	deoxyribonucleoside monophosphate biosynthetic process	4	5	0.000267868	0.0079491	MamblycephalaGene07809;MamblycephalaGene08876;MamblycephalaGene14931;MamblycephalaGene23077
Biological Process	GO:0009240	isopentenyl diphosphate biosynthetic process	4	5	0.000267868	0.0079491	MamblycephalaGene00706;MamblycephalaGene02339;MamblycephalaGene18010;MamblycephalaGene23883
Biological Process	GO:0046490	isopentenyl diphosphate metabolic process	4	5	0.000267868	0.0079491	MamblycephalaGene00706;MamblycephalaGene02339;MamblycephalaGene18010;MamblycephalaGene23883
Biological Process	GO:0006413	translational initiation	21	106	0.000283992	0.00837215	MamblycephalaGene00083;MamblycephalaGene01449;MamblycephalaGene03260;MamblycephalaGene04437;MamblycephalaGene04480;MamblycephalaGene04853;MamblycephalaGene12375;MamblycephalaGene13944;MamblycephalaGene14261;MamblycephalaGene14826;MamblycephalaGene16142;MamblycephalaGene16285;MamblycephalaGene16355;MamblycephalaGene17082;MamblycephalaGene17510;MamblycephalaGene18581;MamblycephalaGene19408;Mamblyce…
Biological Process	GO:0006576	cellular biogenic amine metabolic process	13	51	0.000325754	0.00954055	MamblycephalaGene02013;MamblycephalaGene05355;MamblycephalaGene06745;MamblycephalaGene08120;MamblycephalaGene11196;MamblycephalaGene12424;MamblycephalaGene12426;MamblycephalaGene14672;MamblycephalaGene15863;MamblycephalaGene18607;MamblycephalaGene19482;MamblycephalaGene19610;MamblycephalaGene22435
Biological Process	GO:0030168	platelet activation	8	22	0.000343862	0.0100055	MamblycephalaGene03973;MamblycephalaGene05629;MamblycephalaGene06487;MamblycephalaGene09217;MamblycephalaGene16945;MamblycephalaGene16946;MamblycephalaGene17408;MamblycephalaGene24393
Biological Process	GO:0044271	cellular nitrogen compound biosynthetic process	296	2851	0.000366828	0.0106049	MamblycephalaGene00083;MamblycephalaGene00181;MamblycephalaGene00340;MamblycephalaGene00352;MamblycephalaGene00375;MamblycephalaGene00391;MamblycephalaGene00617;MamblycephalaGene00681;MamblycephalaGene00777;MamblycephalaGene00782;MamblycephalaGene00900;MamblycephalaGene00951;MamblycephalaGene01050;MamblycephalaGene01055;MamblycephalaGene01137;MamblycephalaGene01139;MamblycephalaGene01235;Mamblyce…
Biological Process	GO:0030299	intestinal cholesterol absorption	6	13	0.00043574	0.0123579	MamblycephalaGene12424;MamblycephalaGene12426;MamblycephalaGene14672;MamblycephalaGene18607;MamblycephalaGene19482;MamblycephalaGene19610
Biological Process	GO:0050994	regulation of lipid catabolic process	6	13	0.00043574	0.0123579	MamblycephalaGene12424;MamblycephalaGene12426;MamblycephalaGene14672;MamblycephalaGene18607;MamblycephalaGene19482;MamblycephalaGene19610
Biological Process	GO:0098856	intestinal lipid absorption	6	13	0.00043574	0.0123579	MamblycephalaGene12424;MamblycephalaGene12426;MamblycephalaGene14672;MamblycephalaGene18607;MamblycephalaGene19482;MamblycephalaGene19610
Biological Process	GO:0007596	blood coagulation	15	66	0.000450291	0.012611	MamblycephalaGene01405;MamblycephalaGene03973;MamblycephalaGene05629;MamblycephalaGene06487;MamblycephalaGene07081;MamblycephalaGene07779;MamblycephalaGene09078;MamblycephalaGene09217;MamblycephalaGene09805;MamblycephalaGene13771;MamblycephalaGene16945;MamblycephalaGene16946;MamblycephalaGene17408;MamblycephalaGene20669;MamblycephalaGene24393
Biological Process	GO:0015850	organic hydroxy compound transport	15	66	0.000450291	0.012611	MamblycephalaGene02121;MamblycephalaGene02987;MamblycephalaGene07080;MamblycephalaGene09110;MamblycephalaGene10888;MamblycephalaGene12423;MamblycephalaGene12424;MamblycephalaGene12426;MamblycephalaGene13853;MamblycephalaGene14672;MamblycephalaGene18534;MamblycephalaGene18607;MamblycephalaGene19291;MamblycephalaGene19482;MamblycephalaGene19610
Biological Process	GO:0031102	neuron projection regeneration	11	40	0.000458812	0.0127698	MamblycephalaGene00971;MamblycephalaGene04795;MamblycephalaGene12423;MamblycephalaGene12424;MamblycephalaGene12426;MamblycephalaGene14672;MamblycephalaGene15395;MamblycephalaGene18188;MamblycephalaGene18607;MamblycephalaGene19482;MamblycephalaGene19610
Biological Process	GO:1901605	alpha-amino acid metabolic process	27	157	0.0004767	0.0131858	MamblycephalaGene03141;MamblycephalaGene03388;MamblycephalaGene03751;MamblycephalaGene04067;MamblycephalaGene04162;MamblycephalaGene04853;MamblycephalaGene04936;MamblycephalaGene06447;MamblycephalaGene06745;MamblycephalaGene07529;MamblycephalaGene07827;MamblycephalaGene08134;MamblycephalaGene09544;MamblycephalaGene12926;MamblycephalaGene13100;MamblycephalaGene13748;MamblycephalaGene13784;Mamblyce…
Biological Process	GO:0009451	RNA modification	21	110	0.000479756	0.0131889	MamblycephalaGene00181;MamblycephalaGene01155;MamblycephalaGene02867;MamblycephalaGene04087;MamblycephalaGene04710;MamblycephalaGene05666;MamblycephalaGene07513;MamblycephalaGene09005;MamblycephalaGene09007;MamblycephalaGene10106;MamblycephalaGene12939;MamblycephalaGene13705;MamblycephalaGene13822;MamblycephalaGene14178;MamblycephalaGene14346;MamblycephalaGene14551;MamblycephalaGene16186;Mamblyce…
Biological Process	GO:0046461	neutral lipid catabolic process	8	23	0.000487223	0.0132318	MamblycephalaGene12423;MamblycephalaGene12424;MamblycephalaGene12426;MamblycephalaGene14672;MamblycephalaGene16123;MamblycephalaGene18607;MamblycephalaGene19482;MamblycephalaGene19610
Biological Process	GO:0046464	acylglycerol catabolic process	8	23	0.000487223	0.0132318	MamblycephalaGene12423;MamblycephalaGene12424;MamblycephalaGene12426;MamblycephalaGene14672;MamblycephalaGene16123;MamblycephalaGene18607;MamblycephalaGene19482;MamblycephalaGene19610
Biological Process	GO:0044272	sulfur compound biosynthetic process	18	88	0.000504048	0.0136063	MamblycephalaGene02013;MamblycephalaGene03751;MamblycephalaGene04327;MamblycephalaGene04721;MamblycephalaGene04768;MamblycephalaGene04796;MamblycephalaGene04853;MamblycephalaGene06027;MamblycephalaGene06356;MamblycephalaGene06764;MamblycephalaGene09611;MamblycephalaGene13784;MamblycephalaGene13884;MamblycephalaGene14013;MamblycephalaGene14064;MamblycephalaGene14284;MamblycephalaGene19737;Mamblyce…
Biological Process	GO:0043542	endothelial cell migration	11	41	0.000578233	0.015457	MamblycephalaGene00659;MamblycephalaGene04452;MamblycephalaGene04848;MamblycephalaGene06487;MamblycephalaGene13188;MamblycephalaGene14929;MamblycephalaGene14975;MamblycephalaGene16359;MamblycephalaGene16498;MamblycephalaGene18188;Megalobrama_amblycephala_newGene_54556
Biological Process	GO:0071383	cellular response to steroid hormone stimulus	23	127	0.000579507	0.015457	MamblycephalaGene01055;MamblycephalaGene02048;MamblycephalaGene02898;MamblycephalaGene03497;MamblycephalaGene05735;MamblycephalaGene05824;MamblycephalaGene07061;MamblycephalaGene08906;MamblycephalaGene10392;MamblycephalaGene12915;MamblycephalaGene13831;MamblycephalaGene14618;MamblycephalaGene14729;MamblycephalaGene14824;MamblycephalaGene14910;MamblycephalaGene15821;MamblycephalaGene15898;Mamblyce…
Biological Process	GO:0015711	organic anion transport	29	176	0.000621172	0.0164677	MamblycephalaGene02121;MamblycephalaGene02754;MamblycephalaGene02987;MamblycephalaGene03522;MamblycephalaGene05998;MamblycephalaGene06286;MamblycephalaGene07430;MamblycephalaGene08998;MamblycephalaGene09077;MamblycephalaGene09110;MamblycephalaGene09412;MamblycephalaGene10397;MamblycephalaGene10888;MamblycephalaGene10933;MamblycephalaGene12423;MamblycephalaGene12424;MamblycephalaGene12426;Mamblyce…
Biological Process	GO:0008652	cellular amino acid biosynthetic process	16	75	0.000624752	0.0164677	MamblycephalaGene03141;MamblycephalaGene03388;MamblycephalaGene03751;MamblycephalaGene04067;MamblycephalaGene04853;MamblycephalaGene07529;MamblycephalaGene07827;MamblycephalaGene09544;MamblycephalaGene12926;MamblycephalaGene13100;MamblycephalaGene13784;MamblycephalaGene14013;MamblycephalaGene14284;MamblycephalaGene21441;MamblycephalaGene21947;MamblycephalaGene24437
Biological Process	GO:0044255	cellular lipid metabolic process	73	574	0.000651001	0.0164716	MamblycephalaGene00706;MamblycephalaGene01050;MamblycephalaGene01925;MamblycephalaGene02091;MamblycephalaGene02250;MamblycephalaGene02337;MamblycephalaGene02339;MamblycephalaGene02429;MamblycephalaGene02754;MamblycephalaGene03069;MamblycephalaGene03378;MamblycephalaGene04318;MamblycephalaGene04645;MamblycephalaGene04749;MamblycephalaGene04796;MamblycephalaGene05355;MamblycephalaGene06027;Mamblyce…
Biological Process	GO:0005984	disaccharide metabolic process	3	3	0.000661659	0.0164716	MamblycephalaGene09588;MamblycephalaGene09589;MamblycephalaGene14618
Biological Process	GO:0005985	sucrose metabolic process	3	3	0.000661659	0.0164716	MamblycephalaGene09588;MamblycephalaGene09589;MamblycephalaGene14618
Biological Process	GO:0005986	sucrose biosynthetic process	3	3	0.000661659	0.0164716	MamblycephalaGene09588;MamblycephalaGene09589;MamblycephalaGene14618
Biological Process	GO:0006001	fructose catabolic process	3	3	0.000661659	0.0164716	MamblycephalaGene09588;MamblycephalaGene09589;MamblycephalaGene14618
Biological Process	GO:0034473	U1 snRNA 3'-end processing	3	3	0.000661659	0.0164716	MamblycephalaGene03268;MamblycephalaGene13335;MamblycephalaGene15381
Biological Process	GO:0034476	U5 snRNA 3'-end processing	3	3	0.000661659	0.0164716	MamblycephalaGene03268;MamblycephalaGene13335;MamblycephalaGene15381
Biological Process	GO:0046351	disaccharide biosynthetic process	3	3	0.000661659	0.0164716	MamblycephalaGene09588;MamblycephalaGene09589;MamblycephalaGene14618
Biological Process	GO:0071042	nuclear polyadenylation-dependent mRNA catabolic process	3	3	0.000661659	0.0164716	MamblycephalaGene03268;MamblycephalaGene13335;MamblycephalaGene15381
Biological Process	GO:0071047	polyadenylation-dependent mRNA catabolic process	3	3	0.000661659	0.0164716	MamblycephalaGene03268;MamblycephalaGene13335;MamblycephalaGene15381
Biological Process	GO:0050892	intestinal absorption	6	14	0.000706454	0.0174896	MamblycephalaGene12424;MamblycephalaGene12426;MamblycephalaGene14672;MamblycephalaGene18607;MamblycephalaGene19482;MamblycephalaGene19610
Biological Process	GO:0010501	RNA secondary structure unwinding	11	42	0.00072248	0.0177881	MamblycephalaGene00129;MamblycephalaGene00347;MamblycephalaGene00837;MamblycephalaGene03260;MamblycephalaGene07306;MamblycephalaGene15871;MamblycephalaGene16285;MamblycephalaGene17238;MamblycephalaGene18349;MamblycephalaGene20136;MamblycephalaGene21796
Biological Process	GO:0019318	hexose metabolic process	15	69	0.000742356	0.0181048	MamblycephalaGene01193;MamblycephalaGene04629;MamblycephalaGene05676;MamblycephalaGene09003;MamblycephalaGene09588;MamblycephalaGene09589;MamblycephalaGene10365;MamblycephalaGene14618;MamblycephalaGene19289;MamblycephalaGene19744;MamblycephalaGene21535;MamblycephalaGene21902;MamblycephalaGene24007;MamblycephalaGene24309;Megalobrama_amblycephala_newGene_9418
Biological Process	GO:0060191	regulation of lipase activity	7	19	0.000743425	0.0181048	MamblycephalaGene12424;MamblycephalaGene12426;MamblycephalaGene14672;MamblycephalaGene16022;MamblycephalaGene18607;MamblycephalaGene19482;MamblycephalaGene19610
Biological Process	GO:0043928	exonucleolytic nuclear-transcribed mRNA catabolic process involved in deadenylation-dependent decay	4	6	0.000747866	0.0181145	MamblycephalaGene03268;MamblycephalaGene05297;MamblycephalaGene13335;MamblycephalaGene15381
Biological Process	GO:1901361	organic cyclic compound catabolic process	28	170	0.000769105	0.0185288	MamblycephalaGene01894;MamblycephalaGene03268;MamblycephalaGene04176;MamblycephalaGene04795;MamblycephalaGene04936;MamblycephalaGene05297;MamblycephalaGene06193;MamblycephalaGene06236;MamblycephalaGene06495;MamblycephalaGene06745;MamblycephalaGene07098;MamblycephalaGene07116;MamblycephalaGene07186;MamblycephalaGene07809;MamblycephalaGene09197;MamblycephalaGene09374;MamblycephalaGene10675;Mamblyce…
Biological Process	GO:0051188	cofactor biosynthetic process	21	114	0.00078373	0.0187802	MamblycephalaGene02987;MamblycephalaGene03782;MamblycephalaGene04676;MamblycephalaGene04721;MamblycephalaGene04768;MamblycephalaGene04796;MamblycephalaGene06027;MamblycephalaGene06356;MamblycephalaGene06745;MamblycephalaGene06764;MamblycephalaGene07878;MamblycephalaGene09544;MamblycephalaGene09611;MamblycephalaGene11956;MamblycephalaGene13105;MamblycephalaGene13445;MamblycephalaGene14064;Mamblyce…
Biological Process	GO:0006793	phosphorus metabolic process	222	2096	0.000817953	0.019496	MamblycephalaGene00617;MamblycephalaGene00706;MamblycephalaGene00805;MamblycephalaGene00898;MamblycephalaGene00971;MamblycephalaGene01144;MamblycephalaGene01193;MamblycephalaGene01449;MamblycephalaGene01925;MamblycephalaGene01972;MamblycephalaGene02002;MamblycephalaGene02153;MamblycephalaGene02250;MamblycephalaGene02339;MamblycephalaGene02754;MamblycephalaGene02916;MamblycephalaGene02983;Mamblyce…
Biological Process	GO:0050817	coagulation	15	70	0.000869975	0.0206262	MamblycephalaGene01405;MamblycephalaGene03973;MamblycephalaGene05629;MamblycephalaGene06487;MamblycephalaGene07081;MamblycephalaGene07779;MamblycephalaGene09078;MamblycephalaGene09217;MamblycephalaGene09805;MamblycephalaGene13771;MamblycephalaGene16945;MamblycephalaGene16946;MamblycephalaGene17408;MamblycephalaGene20669;MamblycephalaGene24393
Biological Process	GO:0043534	blood vessel endothelial cell migration	9	31	0.000977249	0.0229968	MamblycephalaGene00659;MamblycephalaGene04452;MamblycephalaGene04848;MamblycephalaGene06487;MamblycephalaGene13188;MamblycephalaGene14929;MamblycephalaGene16359;MamblycephalaGene16498;Megalobrama_amblycephala_newGene_54556
Biological Process	GO:0042157	lipoprotein metabolic process	16	78	0.000980226	0.0229968	MamblycephalaGene03907;MamblycephalaGene09463;MamblycephalaGene10306;MamblycephalaGene10534;MamblycephalaGene12389;MamblycephalaGene12423;MamblycephalaGene12424;MamblycephalaGene12426;MamblycephalaGene12427;MamblycephalaGene14672;MamblycephalaGene14775;MamblycephalaGene18607;MamblycephalaGene19482;MamblycephalaGene19610;MamblycephalaGene19649;MamblycephalaGene22053
Biological Process	GO:0019637	organophosphate metabolic process	77	622	0.00102824	0.0239976	MamblycephalaGene00706;MamblycephalaGene01193;MamblycephalaGene01925;MamblycephalaGene02002;MamblycephalaGene02250;MamblycephalaGene02339;MamblycephalaGene02754;MamblycephalaGene03378;MamblycephalaGene03496;MamblycephalaGene03782;MamblycephalaGene04318;MamblycephalaGene04442;MamblycephalaGene04749;MamblycephalaGene04795;MamblycephalaGene05355;MamblycephalaGene05676;MamblycephalaGene06007;Mamblyce…
Biological Process	GO:0009067	aspartate family amino acid biosynthetic process	7	20	0.00105829	0.0243243	MamblycephalaGene03141;MamblycephalaGene03751;MamblycephalaGene04067;MamblycephalaGene04853;MamblycephalaGene13100;MamblycephalaGene13784;MamblycephalaGene14284
Biological Process	GO:0046889	positive regulation of lipid biosynthetic process	7	20	0.00105829	0.0243243	MamblycephalaGene12423;MamblycephalaGene12424;MamblycephalaGene12426;MamblycephalaGene14672;MamblycephalaGene18607;MamblycephalaGene19482;MamblycephalaGene19610
Biological Process	GO:0048523	negative regulation of cellular process	141	1262	0.00106298	0.0243243	MamblycephalaGene00681;MamblycephalaGene01137;MamblycephalaGene01174;MamblycephalaGene01385;MamblycephalaGene01449;MamblycephalaGene01533;MamblycephalaGene01757;MamblycephalaGene02002;MamblycephalaGene02988;MamblycephalaGene02992;MamblycephalaGene03317;MamblycephalaGene03686;MamblycephalaGene03763;MamblycephalaGene03768;MamblycephalaGene03810;MamblycephalaGene03990;MamblycephalaGene04151;Mamblyce…
Biological Process	GO:0006790	sulfur compound metabolic process	26	157	0.00107303	0.0243243	MamblycephalaGene02013;MamblycephalaGene02339;MamblycephalaGene02481;MamblycephalaGene03734;MamblycephalaGene03751;MamblycephalaGene04327;MamblycephalaGene04721;MamblycephalaGene04768;MamblycephalaGene04796;MamblycephalaGene04853;MamblycephalaGene06027;MamblycephalaGene06356;MamblycephalaGene06764;MamblycephalaGene09611;MamblycephalaGene13784;MamblycephalaGene13884;MamblycephalaGene14013;Mamblyce…
Biological Process	GO:0019439	aromatic compound catabolic process	26	157	0.00107303	0.0243243	MamblycephalaGene01894;MamblycephalaGene03268;MamblycephalaGene04176;MamblycephalaGene04795;MamblycephalaGene04936;MamblycephalaGene05297;MamblycephalaGene06193;MamblycephalaGene06236;MamblycephalaGene06495;MamblycephalaGene06745;MamblycephalaGene07098;MamblycephalaGene07116;MamblycephalaGene07186;MamblycephalaGene07809;MamblycephalaGene09197;MamblycephalaGene09374;MamblycephalaGene10675;Mamblyce…
Biological Process	GO:0006260	DNA replication	29	182	0.00107481	0.0243243	MamblycephalaGene00001;MamblycephalaGene00375;MamblycephalaGene00423;MamblycephalaGene02807;MamblycephalaGene03632;MamblycephalaGene04063;MamblycephalaGene04122;MamblycephalaGene05797;MamblycephalaGene06007;MamblycephalaGene07226;MamblycephalaGene09196;MamblycephalaGene09349;MamblycephalaGene10153;MamblycephalaGene11189;MamblycephalaGene12126;MamblycephalaGene12675;MamblycephalaGene13306;Mamblyce…
Biological Process	GO:0090207	regulation of triglyceride metabolic process	6	15	0.00109097	0.0244433	MamblycephalaGene12424;MamblycephalaGene12426;MamblycephalaGene14672;MamblycephalaGene18607;MamblycephalaGene19482;MamblycephalaGene19610
Biological Process	GO:0090208	positive regulation of triglyceride metabolic process	6	15	0.00109097	0.0244433	MamblycephalaGene12424;MamblycephalaGene12426;MamblycephalaGene14672;MamblycephalaGene18607;MamblycephalaGene19482;MamblycephalaGene19610
Biological Process	GO:0070887	cellular response to chemical stimulus	99	841	0.00117796	0.0262609	MamblycephalaGene00001;MamblycephalaGene00423;MamblycephalaGene00805;MamblycephalaGene01055;MamblycephalaGene01449;MamblycephalaGene01972;MamblycephalaGene02048;MamblycephalaGene02602;MamblycephalaGene02848;MamblycephalaGene02898;MamblycephalaGene02992;MamblycephalaGene03008;MamblycephalaGene03069;MamblycephalaGene03317;MamblycephalaGene03497;MamblycephalaGene03862;MamblycephalaGene04318;Mamblyce…
Biological Process	GO:0016051	carbohydrate biosynthetic process	14	65	0.00121262	0.0268446	MamblycephalaGene01193;MamblycephalaGene02603;MamblycephalaGene08803;MamblycephalaGene09588;MamblycephalaGene09589;MamblycephalaGene11263;MamblycephalaGene12907;MamblycephalaGene13918;MamblycephalaGene14618;MamblycephalaGene16648;MamblycephalaGene18006;MamblycephalaGene19744;MamblycephalaGene21535;MamblycephalaGene21902
Biological Process	GO:0032870	cellular response to hormone stimulus	35	235	0.00121612	0.0268446	MamblycephalaGene01055;MamblycephalaGene02048;MamblycephalaGene02898;MamblycephalaGene03497;MamblycephalaGene04318;MamblycephalaGene05325;MamblycephalaGene05735;MamblycephalaGene05824;MamblycephalaGene07061;MamblycephalaGene08448;MamblycephalaGene08906;MamblycephalaGene10392;MamblycephalaGene10455;MamblycephalaGene11567;MamblycephalaGene11894;MamblycephalaGene12915;MamblycephalaGene13610;Mamblyce…
Biological Process	GO:0045834	positive regulation of lipid metabolic process	8	26	0.00122573	0.0269241	MamblycephalaGene12423;MamblycephalaGene12424;MamblycephalaGene12426;MamblycephalaGene14672;MamblycephalaGene18607;MamblycephalaGene19482;MamblycephalaGene19610;MamblycephalaGene21477
Biological Process	GO:0048545	response to steroid hormone	23	134	0.00124248	0.0271588	MamblycephalaGene01055;MamblycephalaGene02048;MamblycephalaGene02898;MamblycephalaGene03497;MamblycephalaGene05735;MamblycephalaGene05824;MamblycephalaGene07061;MamblycephalaGene08906;MamblycephalaGene10392;MamblycephalaGene12915;MamblycephalaGene13831;MamblycephalaGene14618;MamblycephalaGene14729;MamblycephalaGene14824;MamblycephalaGene14910;MamblycephalaGene15821;MamblycephalaGene15898;Mamblyce…
Biological Process	GO:0009725	response to hormone	37	255	0.00145085	0.0315596	MamblycephalaGene00180;MamblycephalaGene01055;MamblycephalaGene02048;MamblycephalaGene02898;MamblycephalaGene03497;MamblycephalaGene04318;MamblycephalaGene05325;MamblycephalaGene05735;MamblycephalaGene05824;MamblycephalaGene07061;MamblycephalaGene08448;MamblycephalaGene08906;MamblycephalaGene10392;MamblycephalaGene10455;MamblycephalaGene11567;MamblycephalaGene11894;MamblycephalaGene12915;Mamblyce…
Biological Process	GO:0000291	nuclear-transcribed mRNA catabolic process, exonucleolytic	5	11	0.00147736	0.0319808	MamblycephalaGene03268;MamblycephalaGene05297;MamblycephalaGene10675;MamblycephalaGene13335;MamblycephalaGene15381
Biological Process	GO:0008299	isoprenoid biosynthetic process	10	39	0.00149089	0.0321187	MamblycephalaGene00706;MamblycephalaGene02339;MamblycephalaGene04645;MamblycephalaGene06441;MamblycephalaGene06490;MamblycephalaGene15504;MamblycephalaGene15908;MamblycephalaGene18010;MamblycephalaGene23883;Megalobrama_amblycephala_newGene_52447
Biological Process	GO:0044270	cellular nitrogen compound catabolic process	26	161	0.00155975	0.0334414	MamblycephalaGene01894;MamblycephalaGene03268;MamblycephalaGene04176;MamblycephalaGene04795;MamblycephalaGene04936;MamblycephalaGene05297;MamblycephalaGene06193;MamblycephalaGene06236;MamblycephalaGene06495;MamblycephalaGene06745;MamblycephalaGene07098;MamblycephalaGene07116;MamblycephalaGene07186;MamblycephalaGene07809;MamblycephalaGene09197;MamblycephalaGene09374;MamblycephalaGene10675;Mamblyce…
Biological Process	GO:0006796	phosphate-containing compound metabolic process	217	2070	0.00160325	0.0335428	MamblycephalaGene00617;MamblycephalaGene00706;MamblycephalaGene00805;MamblycephalaGene00898;MamblycephalaGene00971;MamblycephalaGene01144;MamblycephalaGene01193;MamblycephalaGene01449;MamblycephalaGene01925;MamblycephalaGene01972;MamblycephalaGene02002;MamblycephalaGene02153;MamblycephalaGene02250;MamblycephalaGene02339;MamblycephalaGene02754;MamblycephalaGene02916;MamblycephalaGene02983;Mamblyce…
Biological Process	GO:0034637	cellular carbohydrate biosynthetic process	8	27	0.00161024	0.0335428	MamblycephalaGene08803;MamblycephalaGene09588;MamblycephalaGene09589;MamblycephalaGene11263;MamblycephalaGene12907;MamblycephalaGene14618;MamblycephalaGene16648;MamblycephalaGene19744
Biological Process	GO:0001569	patterning of blood vessels	6	16	0.00161763	0.0335428	MamblycephalaGene09593;MamblycephalaGene12610;MamblycephalaGene13920;MamblycephalaGene14929;MamblycephalaGene16498;MamblycephalaGene18567
Biological Process	GO:0000479	endonucleolytic cleavage of tricistronic rRNA transcript (SSU-rRNA, 5.8S rRNA, LSU-rRNA)	4	7	0.00162437	0.0335428	MamblycephalaGene07407;MamblycephalaGene07789;MamblycephalaGene11767;MamblycephalaGene11974
Biological Process	GO:0006429	leucyl-tRNA aminoacylation	4	7	0.00162437	0.0335428	MamblycephalaGene00340;MamblycephalaGene00951;MamblycephalaGene02532;MamblycephalaGene21949
Biological Process	GO:0009263	deoxyribonucleotide biosynthetic process	4	7	0.00162437	0.0335428	MamblycephalaGene06007;MamblycephalaGene07809;MamblycephalaGene14931;MamblycephalaGene23077
Biological Process	GO:0034475	U4 snRNA 3'-end processing	4	7	0.00162437	0.0335428	MamblycephalaGene03268;MamblycephalaGene10675;MamblycephalaGene13335;MamblycephalaGene15381
Biological Process	GO:0043551	regulation of phosphatidylinositol 3-kinase activity	4	7	0.00162437	0.0335428	MamblycephalaGene04318;MamblycephalaGene08318;MamblycephalaGene14755;MamblycephalaGene17455
Biological Process	GO:0048519	negative regulation of biological process	147	1340	0.00175456	0.0360651	MamblycephalaGene00681;MamblycephalaGene01137;MamblycephalaGene01174;MamblycephalaGene01385;MamblycephalaGene01405;MamblycephalaGene01449;MamblycephalaGene01533;MamblycephalaGene01757;MamblycephalaGene02002;MamblycephalaGene02988;MamblycephalaGene02992;MamblycephalaGene03317;MamblycephalaGene03477;MamblycephalaGene03686;MamblycephalaGene03763;MamblycephalaGene03768;MamblycephalaGene03810;Mamblyce…
Biological Process	GO:0046700	heterocycle catabolic process	26	163	0.0018673	0.0382072	MamblycephalaGene01894;MamblycephalaGene03268;MamblycephalaGene04176;MamblycephalaGene04795;MamblycephalaGene04936;MamblycephalaGene05297;MamblycephalaGene06193;MamblycephalaGene06236;MamblycephalaGene06495;MamblycephalaGene06745;MamblycephalaGene07098;MamblycephalaGene07116;MamblycephalaGene07186;MamblycephalaGene07809;MamblycephalaGene09197;MamblycephalaGene09374;MamblycephalaGene10675;Mamblyce…
Biological Process	GO:0019216	regulation of lipid metabolic process	13	61	0.00198194	0.0403685	MamblycephalaGene04318;MamblycephalaGene08318;MamblycephalaGene12423;MamblycephalaGene12424;MamblycephalaGene12426;MamblycephalaGene13751;MamblycephalaGene14672;MamblycephalaGene14755;MamblycephalaGene17455;MamblycephalaGene18607;MamblycephalaGene19482;MamblycephalaGene19610;MamblycephalaGene21477
Biological Process	GO:0007586	digestion	9	34	0.00200358	0.0406247	MamblycephalaGene12424;MamblycephalaGene12426;MamblycephalaGene13501;MamblycephalaGene14672;MamblycephalaGene16022;MamblycephalaGene18607;MamblycephalaGene19482;MamblycephalaGene19610;MamblycephalaGene22588
Biological Process	GO:0006414	translational elongation	15	76	0.00208975	0.0421555	MamblycephalaGene00617;MamblycephalaGene00951;MamblycephalaGene01235;MamblycephalaGene02532;MamblycephalaGene03526;MamblycephalaGene07038;MamblycephalaGene07554;MamblycephalaGene10369;MamblycephalaGene11275;MamblycephalaGene12252;MamblycephalaGene13500;MamblycephalaGene13516;MamblycephalaGene14826;MamblycephalaGene16742;MamblycephalaGene21949
Biological Process	GO:0017038	protein import	18	99	0.0020979	0.0421555	MamblycephalaGene00493;MamblycephalaGene02023;MamblycephalaGene05629;MamblycephalaGene06929;MamblycephalaGene08086;MamblycephalaGene08188;MamblycephalaGene08390;MamblycephalaGene09137;MamblycephalaGene09525;MamblycephalaGene11356;MamblycephalaGene12743;MamblycephalaGene14451;MamblycephalaGene17212;MamblycephalaGene18349;MamblycephalaGene18519;MamblycephalaGene19924;MamblycephalaGene20584;Mamblyce…
Biological Process	GO:0071396	cellular response to lipid	24	148	0.00218779	0.0437655	MamblycephalaGene01055;MamblycephalaGene02048;MamblycephalaGene02898;MamblycephalaGene03497;MamblycephalaGene05735;MamblycephalaGene05824;MamblycephalaGene07061;MamblycephalaGene08906;MamblycephalaGene10392;MamblycephalaGene11567;MamblycephalaGene12915;MamblycephalaGene13831;MamblycephalaGene14618;MamblycephalaGene14729;MamblycephalaGene14824;MamblycephalaGene14910;MamblycephalaGene15821;Mamblyce…
Biological Process	GO:0006000	fructose metabolic process	5	12	0.00235169	0.0450631	MamblycephalaGene05676;MamblycephalaGene09588;MamblycephalaGene09589;MamblycephalaGene10365;MamblycephalaGene14618
Biological Process	GO:0006356	regulation of transcription from RNA polymerase I promoter	5	12	0.00235169	0.0450631	MamblycephalaGene01528;MamblycephalaGene01533;MamblycephalaGene01757;MamblycephalaGene05629;MamblycephalaGene10409
Biological Process	GO:0001957	intramembranous ossification	3	4	0.0024739	0.0450631	MamblycephalaGene04168;MamblycephalaGene08188;MamblycephalaGene15279
Biological Process	GO:0009176	pyrimidine deoxyribonucleoside monophosphate metabolic process	3	4	0.0024739	0.0450631	MamblycephalaGene07809;MamblycephalaGene14931;MamblycephalaGene23077
Biological Process	GO:0009177	pyrimidine deoxyribonucleoside monophosphate biosynthetic process	3	4	0.0024739	0.0450631	MamblycephalaGene07809;MamblycephalaGene14931;MamblycephalaGene23077
Biological Process	GO:0009219	pyrimidine deoxyribonucleotide metabolic process	3	4	0.0024739	0.0450631	MamblycephalaGene07809;MamblycephalaGene14931;MamblycephalaGene23077
Biological Process	GO:0009221	pyrimidine deoxyribonucleotide biosynthetic process	3	4	0.0024739	0.0450631	MamblycephalaGene07809;MamblycephalaGene14931;MamblycephalaGene23077
Biological Process	GO:0009265	2'-deoxyribonucleotide biosynthetic process	3	4	0.0024739	0.0450631	MamblycephalaGene07809;MamblycephalaGene14931;MamblycephalaGene23077
Biological Process	GO:0009312	oligosaccharide biosynthetic process	3	4	0.0024739	0.0450631	MamblycephalaGene09588;MamblycephalaGene09589;MamblycephalaGene14618
Biological Process	GO:0016078	tRNA catabolic process	3	4	0.0024739	0.0450631	MamblycephalaGene03268;MamblycephalaGene13335;MamblycephalaGene15381
Biological Process	GO:0019287	isopentenyl diphosphate biosynthetic process, mevalonate pathway	3	4	0.0024739	0.0450631	MamblycephalaGene02339;MamblycephalaGene18010;MamblycephalaGene23883
Biological Process	GO:0030388	fructose 1,6-bisphosphate metabolic process	3	4	0.0024739	0.0450631	MamblycephalaGene09588;MamblycephalaGene09589;MamblycephalaGene14618
Biological Process	GO:0036072	direct ossification	3	4	0.0024739	0.0450631	MamblycephalaGene04168;MamblycephalaGene08188;MamblycephalaGene15279
Biological Process	GO:0042759	long-chain fatty acid biosynthetic process	3	4	0.0024739	0.0450631	MamblycephalaGene02091;MamblycephalaGene14064;MamblycephalaGene22294
Biological Process	GO:0043633	polyadenylation-dependent RNA catabolic process	3	4	0.0024739	0.0450631	MamblycephalaGene03268;MamblycephalaGene13335;MamblycephalaGene15381
Biological Process	GO:0043634	polyadenylation-dependent ncRNA catabolic process	3	4	0.0024739	0.0450631	MamblycephalaGene03268;MamblycephalaGene13335;MamblycephalaGene15381
Biological Process	GO:0046385	deoxyribose phosphate biosynthetic process	3	4	0.0024739	0.0450631	MamblycephalaGene07809;MamblycephalaGene14931;MamblycephalaGene23077
Biological Process	GO:0071029	nuclear ncRNA surveillance	3	4	0.0024739	0.0450631	MamblycephalaGene03268;MamblycephalaGene13335;MamblycephalaGene15381
Biological Process	GO:0071035	nuclear polyadenylation-dependent rRNA catabolic process	3	4	0.0024739	0.0450631	MamblycephalaGene03268;MamblycephalaGene13335;MamblycephalaGene15381
Biological Process	GO:0071038	nuclear polyadenylation-dependent tRNA catabolic process	3	4	0.0024739	0.0450631	MamblycephalaGene03268;MamblycephalaGene13335;MamblycephalaGene15381
Biological Process	GO:0071046	nuclear polyadenylation-dependent ncRNA catabolic process	3	4	0.0024739	0.0450631	MamblycephalaGene03268;MamblycephalaGene13335;MamblycephalaGene15381
Biological Process	GO:0072378	blood coagulation, fibrin clot formation	3	4	0.0024739	0.0450631	MamblycephalaGene09217;MamblycephalaGene16945;MamblycephalaGene16946
Biological Process	GO:0040013	negative regulation of locomotion	14	70	0.00255067	0.0462735	MamblycephalaGene03763;MamblycephalaGene05327;MamblycephalaGene06066;MamblycephalaGene06408;MamblycephalaGene06521;MamblycephalaGene10149;MamblycephalaGene12610;MamblycephalaGene13203;MamblycephalaGene13206;MamblycephalaGene16498;MamblycephalaGene17878;MamblycephalaGene18188;MamblycephalaGene18665;Megalobrama_amblycephala_newGene_9418
Biological Process	GO:0071407	cellular response to organic cyclic compound	26	167	0.00264049	0.047137	MamblycephalaGene01055;MamblycephalaGene02048;MamblycephalaGene02898;MamblycephalaGene03497;MamblycephalaGene05735;MamblycephalaGene05824;MamblycephalaGene07061;MamblycephalaGene07820;MamblycephalaGene08188;MamblycephalaGene08906;MamblycephalaGene10392;MamblycephalaGene10556;MamblycephalaGene12915;MamblycephalaGene13831;MamblycephalaGene14618;MamblycephalaGene14729;MamblycephalaGene14824;Mamblyce…
Biological Process	GO:1901264	carbohydrate derivative transport	7	23	0.00265334	0.047137	MamblycephalaGene01264;MamblycephalaGene01956;MamblycephalaGene09312;MamblycephalaGene10933;MamblycephalaGene14709;MamblycephalaGene18013;Megalobrama_amblycephala_newGene_52120
Biological Process	GO:0005977	glycogen metabolic process	8	29	0.00266138	0.047137	MamblycephalaGene06002;MamblycephalaGene07408;MamblycephalaGene08745;MamblycephalaGene08803;MamblycephalaGene11263;MamblycephalaGene12907;MamblycephalaGene16648;MamblycephalaGene19744
Biological Process	GO:0006073	cellular glucan metabolic process	8	29	0.00266138	0.047137	MamblycephalaGene06002;MamblycephalaGene07408;MamblycephalaGene08745;MamblycephalaGene08803;MamblycephalaGene11263;MamblycephalaGene12907;MamblycephalaGene16648;MamblycephalaGene19744
Biological Process	GO:0010565	regulation of cellular ketone metabolic process	8	29	0.00266138	0.047137	MamblycephalaGene12424;MamblycephalaGene12426;MamblycephalaGene14672;MamblycephalaGene14882;MamblycephalaGene18607;MamblycephalaGene19482;MamblycephalaGene19610;MamblycephalaGene21477
Biological Process	GO:0044042	glucan metabolic process	8	29	0.00266138	0.047137	MamblycephalaGene06002;MamblycephalaGene07408;MamblycephalaGene08745;MamblycephalaGene08803;MamblycephalaGene11263;MamblycephalaGene12907;MamblycephalaGene16648;MamblycephalaGene19744
Biological Process	GO:0071495	cellular response to endogenous stimulus	58	460	0.00271723	0.0479367	MamblycephalaGene01055;MamblycephalaGene02048;MamblycephalaGene02602;MamblycephalaGene02898;MamblycephalaGene02992;MamblycephalaGene03317;MamblycephalaGene03497;MamblycephalaGene04318;MamblycephalaGene05325;MamblycephalaGene05422;MamblycephalaGene05735;MamblycephalaGene05824;MamblycephalaGene06721;MamblycephalaGene07061;MamblycephalaGene07271;MamblycephalaGene07361;MamblycephalaGene08448;Mamblyce…
Biological Process	GO:0071466	cellular response to xenobiotic stimulus	11	49	0.00279548	0.0491237	MamblycephalaGene02848;MamblycephalaGene05335;MamblycephalaGene06305;MamblycephalaGene07820;MamblycephalaGene09197;MamblycephalaGene09967;MamblycephalaGene10280;MamblycephalaGene10973;MamblycephalaGene11567;MamblycephalaGene13516;MamblycephalaGene21683
