# Supplementary material for: Integrated analysis of lncRNA and mRNA in liver of Megalobrama amblycephala post Aeromonas hydrophila infection
Source: BMC Genomics. 2021 Sep 11;22:653. doi: 10.1186/s12864-021-07969-5 (PMC8435129; doi:10.1186/s12864-021-07969-5)
Supplement: Supplementary file 5 — Additional file 5: Supplementary Table 5. GO analysis of the target genes of differentially expressed lncRNAs. [file 12864_2021_7969_MOESM5_ESM.xlsx]

## Sheet: GO
Supplementary Table 5. GO analysis of the target genes of differentially expressed lncRNAs
4 h vs 0 h
Cellular Component	GO ID	Description	out (5346)	All (15251)	pvalue	p.adjust	Genes
Cellular Component	GO:0012505	endomembrane system	629	1485	5.05776e-10	3.02606e-07	MamblycephalaGene00005;MamblycephalaGene00041;MamblycephalaGene00104;MamblycephalaGene00124;MamblycephalaGene00162;MamblycephalaGene00237;MamblycephalaGene00290;MamblycephalaGene00329;MamblycephalaGene00339;MamblycephalaGene00587;MamblycephalaGene00604;MamblycephalaGene00653;MamblycephalaGene00680;MamblycephalaGene00682;MamblycephalaGene00691;MamblycephalaGene00699;MamblycephalaGene00836;Mamblyce…
Cellular Component	GO:0044432	endoplasmic reticulum part	213	433	6.26514e-10	3.02606e-07	MamblycephalaGene00104;MamblycephalaGene00124;MamblycephalaGene00290;MamblycephalaGene00587;MamblycephalaGene00682;MamblycephalaGene00863;MamblycephalaGene01076;MamblycephalaGene01193;MamblycephalaGene01212;MamblycephalaGene01301;MamblycephalaGene01336;MamblycephalaGene01337;MamblycephalaGene01535;MamblycephalaGene01670;MamblycephalaGene01901;MamblycephalaGene01923;MamblycephalaGene02091;Mamblyce…
Cellular Component	GO:0042175	nuclear outer membrane-endoplasmic reticulum membrane network	205	417	1.40789e-09	4.29276e-07	MamblycephalaGene00124;MamblycephalaGene00290;MamblycephalaGene00587;MamblycephalaGene00682;MamblycephalaGene00863;MamblycephalaGene01076;MamblycephalaGene01193;MamblycephalaGene01212;MamblycephalaGene01301;MamblycephalaGene01336;MamblycephalaGene01337;MamblycephalaGene01535;MamblycephalaGene01670;MamblycephalaGene01901;MamblycephalaGene01923;MamblycephalaGene02091;MamblycephalaGene02182;Mamblyce…
Cellular Component	GO:0098588	bounding membrane of organelle	408	923	1.9628e-09	4.29276e-07	MamblycephalaGene00005;MamblycephalaGene00124;MamblycephalaGene00237;MamblycephalaGene00290;MamblycephalaGene00529;MamblycephalaGene00587;MamblycephalaGene00604;MamblycephalaGene00653;MamblycephalaGene00658;MamblycephalaGene00682;MamblycephalaGene00806;MamblycephalaGene00836;MamblycephalaGene00863;MamblycephalaGene00969;MamblycephalaGene00985;MamblycephalaGene01002;MamblycephalaGene01076;Mamblyce…
Cellular Component	GO:0005789	endoplasmic reticulum membrane	203	414	2.22193e-09	4.29276e-07	MamblycephalaGene00124;MamblycephalaGene00290;MamblycephalaGene00587;MamblycephalaGene00682;MamblycephalaGene00863;MamblycephalaGene01076;MamblycephalaGene01193;MamblycephalaGene01212;MamblycephalaGene01301;MamblycephalaGene01336;MamblycephalaGene01337;MamblycephalaGene01535;MamblycephalaGene01670;MamblycephalaGene01901;MamblycephalaGene01923;MamblycephalaGene02091;MamblycephalaGene02182;Mamblyce…
Cellular Component	GO:0005783	endoplasmic reticulum	294	640	4.38831e-09	7.06518e-07	MamblycephalaGene00104;MamblycephalaGene00124;MamblycephalaGene00290;MamblycephalaGene00339;MamblycephalaGene00587;MamblycephalaGene00682;MamblycephalaGene00699;MamblycephalaGene00863;MamblycephalaGene00925;MamblycephalaGene01076;MamblycephalaGene01193;MamblycephalaGene01212;MamblycephalaGene01243;MamblycephalaGene01301;MamblycephalaGene01336;MamblycephalaGene01337;MamblycephalaGene01535;Mamblyce…
Cellular Component	GO:0031090	organelle membrane	505	1195	4.57428e-08	6.31251e-06	MamblycephalaGene00005;MamblycephalaGene00124;MamblycephalaGene00237;MamblycephalaGene00289;MamblycephalaGene00290;MamblycephalaGene00329;MamblycephalaGene00529;MamblycephalaGene00557;MamblycephalaGene00564;MamblycephalaGene00587;MamblycephalaGene00604;MamblycephalaGene00653;MamblycephalaGene00658;MamblycephalaGene00682;MamblycephalaGene00806;MamblycephalaGene00836;MamblycephalaGene00863;Mamblyce…
Cellular Component	GO:0005737	cytoplasm	1944	5190	4.50368e-06	0.00054382	MamblycephalaGene00001;MamblycephalaGene00005;MamblycephalaGene00033;MamblycephalaGene00036;MamblycephalaGene00039;MamblycephalaGene00041;MamblycephalaGene00050;MamblycephalaGene00076;MamblycephalaGene00104;MamblycephalaGene00124;MamblycephalaGene00136;MamblycephalaGene00137;MamblycephalaGene00160;MamblycephalaGene00162;MamblycephalaGene00227;MamblycephalaGene00237;MamblycephalaGene00289;Mamblyce…	phalaGene16450;MamblycephalaGene16460;MamblycephalaGene16465;MamblycephalaGene16466;MamblycephalaGene16477;MamblycephalaGene16483;MamblycephalaGene16507;MamblycephalaGene16519;MamblycephalaGene16535;MamblycephalaGene16568;MamblycephalaGene16575;MamblycephalaGene16588;MamblycephalaGene16590;MamblycephalaGene16593;MamblycephalaGene16594;MamblycephalaGene16601;MamblycephalaGene16622;MamblycephalaGen…
Cellular Component	GO:0005794	Golgi apparatus	220	503	2.60808e-05	0.00279934	MamblycephalaGene00041;MamblycephalaGene00162;MamblycephalaGene00237;MamblycephalaGene00587;MamblycephalaGene00604;MamblycephalaGene00653;MamblycephalaGene00680;MamblycephalaGene00691;MamblycephalaGene00836;MamblycephalaGene01126;MamblycephalaGene01336;MamblycephalaGene01337;MamblycephalaGene01510;MamblycephalaGene01871;MamblycephalaGene01922;MamblycephalaGene02092;MamblycephalaGene02127;Mamblyce…
Cellular Component	GO:0005657	replication fork	24	35	5.45364e-05	0.00526822	MamblycephalaGene04268;MamblycephalaGene07226;MamblycephalaGene07656;MamblycephalaGene08449;MamblycephalaGene09517;MamblycephalaGene09861;MamblycephalaGene11189;MamblycephalaGene11763;MamblycephalaGene11952;MamblycephalaGene12880;MamblycephalaGene14179;MamblycephalaGene14461;MamblycephalaGene16143;MamblycephalaGene17252;MamblycephalaGene17659;MamblycephalaGene17732;MamblycephalaGene17937;Mamblyce…
Cellular Component	GO:0044444	cytoplasmic part	1260	3326	6.33433e-05	0.0055627	MamblycephalaGene00001;MamblycephalaGene00005;MamblycephalaGene00041;MamblycephalaGene00050;MamblycephalaGene00076;MamblycephalaGene00104;MamblycephalaGene00124;MamblycephalaGene00162;MamblycephalaGene00237;MamblycephalaGene00289;MamblycephalaGene00290;MamblycephalaGene00308;MamblycephalaGene00310;MamblycephalaGene00339;MamblycephalaGene00348;MamblycephalaGene00529;MamblycephalaGene00556;Mamblyce…
Cellular Component	GO:0043596	nuclear replication fork	14	18	0.00026483	0.0213188	MamblycephalaGene04268;MamblycephalaGene07226;MamblycephalaGene11189;MamblycephalaGene11763;MamblycephalaGene11952;MamblycephalaGene12880;MamblycephalaGene14179;MamblycephalaGene14461;MamblycephalaGene16143;MamblycephalaGene17252;MamblycephalaGene17659;MamblycephalaGene17732;MamblycephalaGene17942;MamblycephalaGene19685
Cellular Component	GO:0033116	endoplasmic reticulum-Golgi intermediate compartment membrane	9	10	0.000544853	0.0404868	MamblycephalaGene06839;MamblycephalaGene10048;MamblycephalaGene10905;MamblycephalaGene12251;MamblycephalaGene13578;MamblycephalaGene14141;MamblycephalaGene17065;MamblycephalaGene20359;MamblycephalaGene20617
Molecular Function	GO ID	Description	out (5480)	All (16063)	pvalue	p.adjust	Genes
Molecular Function	GO:0003824	catalytic activity	2467	6821	1.35902e-06	0.00358646	MamblycephalaGene00001;MamblycephalaGene00015;MamblycephalaGene00033;MamblycephalaGene00035;MamblycephalaGene00039;MamblycephalaGene00058;MamblycephalaGene00076;MamblycephalaGene00104;MamblycephalaGene00124;MamblycephalaGene00130;MamblycephalaGene00136;MamblycephalaGene00137;MamblycephalaGene00147;MamblycephalaGene00179;MamblycephalaGene00180;MamblycephalaGene00247;MamblycephalaGene00276;Mamblyce…	phalaGene13586;MamblycephalaGene13605;MamblycephalaGene13610;MamblycephalaGene13615;MamblycephalaGene13619;MamblycephalaGene13620;MamblycephalaGene13625;MamblycephalaGene13637;MamblycephalaGene13647;MamblycephalaGene13655;MamblycephalaGene13661;MamblycephalaGene13686;MamblycephalaGene13693;MamblycephalaGene13694;MamblycephalaGene13697;MamblycephalaGene13709;MamblycephalaGene13713;MamblycephalaGen…
Biological Process	GO ID	Description	out (5472)	All (15746)	pvalue	p.adjust	Genes
Biological Process	GO:0071702	organic substance transport	410	960	8.18228e-08	0.000461772	MamblycephalaGene00005;MamblycephalaGene00041;MamblycephalaGene00130;MamblycephalaGene00162;MamblycephalaGene00348;MamblycephalaGene00557;MamblycephalaGene00653;MamblycephalaGene00836;MamblycephalaGene00914;MamblycephalaGene00925;MamblycephalaGene00969;MamblycephalaGene01002;MamblycephalaGene01076;MamblycephalaGene01126;MamblycephalaGene01264;MamblycephalaGene01589;MamblycephalaGene01851;Mamblyce…
Biological Process	GO:0015031	protein transport	264	588	1.41258e-07	0.000461772	MamblycephalaGene00005;MamblycephalaGene00041;MamblycephalaGene00162;MamblycephalaGene00348;MamblycephalaGene00557;MamblycephalaGene00653;MamblycephalaGene00836;MamblycephalaGene00914;MamblycephalaGene00925;MamblycephalaGene00969;MamblycephalaGene01002;MamblycephalaGene01076;MamblycephalaGene01126;MamblycephalaGene01923;MamblycephalaGene01927;MamblycephalaGene02023;MamblycephalaGene02092;Mamblyce…
Biological Process	GO:0045184	establishment of protein localization	272	620	1.02263e-06	0.00222865	MamblycephalaGene00005;MamblycephalaGene00041;MamblycephalaGene00162;MamblycephalaGene00348;MamblycephalaGene00557;MamblycephalaGene00653;MamblycephalaGene00836;MamblycephalaGene00914;MamblycephalaGene00925;MamblycephalaGene00969;MamblycephalaGene01002;MamblycephalaGene01076;MamblycephalaGene01126;MamblycephalaGene01923;MamblycephalaGene01927;MamblycephalaGene02023;MamblycephalaGene02092;Mamblyce…
Biological Process	GO:0048193	Golgi vesicle transport	73	133	1.45195e-06	0.00237322	MamblycephalaGene00041;MamblycephalaGene01002;MamblycephalaGene02092;MamblycephalaGene02523;MamblycephalaGene02997;MamblycephalaGene03832;MamblycephalaGene04117;MamblycephalaGene04764;MamblycephalaGene05310;MamblycephalaGene05921;MamblycephalaGene06455;MamblycephalaGene06456;MamblycephalaGene06790;MamblycephalaGene07302;MamblycephalaGene07488;MamblycephalaGene07512;MamblycephalaGene07514;Mamblyce…
Biological Process	GO:0016192	vesicle-mediated transport	310	732	7.63103e-06	0.00997834	MamblycephalaGene00041;MamblycephalaGene00300;MamblycephalaGene00529;MamblycephalaGene00688;MamblycephalaGene00691;MamblycephalaGene00836;MamblycephalaGene00914;MamblycephalaGene01002;MamblycephalaGene01126;MamblycephalaGene01151;MamblycephalaGene01188;MamblycephalaGene01292;MamblycephalaGene01453;MamblycephalaGene01558;MamblycephalaGene01805;MamblycephalaGene01984;MamblycephalaGene02092;Mamblyce…
Biological Process	GO:0051234	establishment of localization	1071	2815	3.05244e-05	0.0330907	MamblycephalaGene00005;MamblycephalaGene00022;MamblycephalaGene00041;MamblycephalaGene00062;MamblycephalaGene00130;MamblycephalaGene00162;MamblycephalaGene00289;MamblycephalaGene00300;MamblycephalaGene00348;MamblycephalaGene00393;MamblycephalaGene00450;MamblycephalaGene00529;MamblycephalaGene00557;MamblycephalaGene00564;MamblycephalaGene00587;MamblycephalaGene00653;MamblycephalaGene00658;Mamblyce…
Biological Process	GO:0008104	protein localization	323	779	3.89411e-05	0.0330907	MamblycephalaGene00005;MamblycephalaGene00041;MamblycephalaGene00162;MamblycephalaGene00348;MamblycephalaGene00557;MamblycephalaGene00653;MamblycephalaGene00658;MamblycephalaGene00836;MamblycephalaGene00914;MamblycephalaGene00925;MamblycephalaGene00969;MamblycephalaGene00985;MamblycephalaGene01002;MamblycephalaGene01076;MamblycephalaGene01126;MamblycephalaGene01923;MamblycephalaGene01927;Mamblyce…
Biological Process	GO:0006810	transport	1050	2761	4.04904e-05	0.0330907	MamblycephalaGene00005;MamblycephalaGene00022;MamblycephalaGene00041;MamblycephalaGene00062;MamblycephalaGene00130;MamblycephalaGene00162;MamblycephalaGene00289;MamblycephalaGene00300;MamblycephalaGene00348;MamblycephalaGene00393;MamblycephalaGene00450;MamblycephalaGene00529;MamblycephalaGene00557;MamblycephalaGene00564;MamblycephalaGene00587;MamblycephalaGene00653;MamblycephalaGene00658;Mamblyce…
Biological Process	GO:0006888	ER to Golgi vesicle-mediated transport	38	64	4.82345e-05	0.0350397	MamblycephalaGene01002;MamblycephalaGene02092;MamblycephalaGene02523;MamblycephalaGene02997;MamblycephalaGene04117;MamblycephalaGene04764;MamblycephalaGene05310;MamblycephalaGene07488;MamblycephalaGene07514;MamblycephalaGene07977;MamblycephalaGene08833;MamblycephalaGene09058;MamblycephalaGene09439;MamblycephalaGene09732;MamblycephalaGene10699;MamblycephalaGene11160;MamblycephalaGene11790;Mamblyce…
Biological Process	GO:0051179	localization	1313	3501	6.08364e-05	0.0397748	MamblycephalaGene00005;MamblycephalaGene00022;MamblycephalaGene00027;MamblycephalaGene00041;MamblycephalaGene00062;MamblycephalaGene00130;MamblycephalaGene00137;MamblycephalaGene00162;MamblycephalaGene00289;MamblycephalaGene00300;MamblycephalaGene00304;MamblycephalaGene00310;MamblycephalaGene00348;MamblycephalaGene00393;MamblycephalaGene00450;MamblycephalaGene00529;MamblycephalaGene00557;Mamblyce…
12 h vs 0 h
Cellular Component	GO ID	Description	out (5602)	All (15251)	pvalue	p.adjust	Genes
Cellular Component	GO:0098588	bounding membrane of organelle	453	923	1.83436e-15	1.78667e-12	MamblycephalaGene00005;MamblycephalaGene00067;MamblycephalaGene00124;MamblycephalaGene00237;MamblycephalaGene00290;MamblycephalaGene00529;MamblycephalaGene00587;MamblycephalaGene00604;MamblycephalaGene00653;MamblycephalaGene00658;MamblycephalaGene00682;MamblycephalaGene00806;MamblycephalaGene00836;MamblycephalaGene00859;MamblycephalaGene00863;MamblycephalaGene00985;MamblycephalaGene01001;Mamblyce…
Cellular Component	GO:0044432	endoplasmic reticulum part	236	433	1.81429e-14	8.8356e-12	MamblycephalaGene00104;MamblycephalaGene00124;MamblycephalaGene00290;MamblycephalaGene00587;MamblycephalaGene00682;MamblycephalaGene00859;MamblycephalaGene00863;MamblycephalaGene01193;MamblycephalaGene01212;MamblycephalaGene01301;MamblycephalaGene01535;MamblycephalaGene01670;MamblycephalaGene01900;MamblycephalaGene01901;MamblycephalaGene01923;MamblycephalaGene01967;MamblycephalaGene02091;Mamblyce…
Cellular Component	GO:0042175	nuclear outer membrane-endoplasmic reticulum membrane network	227	417	6.88159e-14	2.23422e-11	MamblycephalaGene00124;MamblycephalaGene00290;MamblycephalaGene00587;MamblycephalaGene00682;MamblycephalaGene00859;MamblycephalaGene00863;MamblycephalaGene01193;MamblycephalaGene01212;MamblycephalaGene01301;MamblycephalaGene01535;MamblycephalaGene01670;MamblycephalaGene01900;MamblycephalaGene01901;MamblycephalaGene01923;MamblycephalaGene01967;MamblycephalaGene02091;MamblycephalaGene02182;Mamblyce…
Cellular Component	GO:0005789	endoplasmic reticulum membrane	225	414	1.1163e-13	2.71819e-11	MamblycephalaGene00124;MamblycephalaGene00290;MamblycephalaGene00587;MamblycephalaGene00682;MamblycephalaGene00859;MamblycephalaGene00863;MamblycephalaGene01193;MamblycephalaGene01212;MamblycephalaGene01301;MamblycephalaGene01535;MamblycephalaGene01670;MamblycephalaGene01900;MamblycephalaGene01901;MamblycephalaGene01923;MamblycephalaGene01967;MamblycephalaGene02091;MamblycephalaGene02182;Mamblyce…
Cellular Component	GO:0005783	endoplasmic reticulum	318	640	5.64454e-12	1.09956e-09	MamblycephalaGene00104;MamblycephalaGene00124;MamblycephalaGene00290;MamblycephalaGene00339;MamblycephalaGene00587;MamblycephalaGene00682;MamblycephalaGene00859;MamblycephalaGene00863;MamblycephalaGene00925;MamblycephalaGene01193;MamblycephalaGene01212;MamblycephalaGene01301;MamblycephalaGene01535;MamblycephalaGene01605;MamblycephalaGene01670;MamblycephalaGene01805;MamblycephalaGene01900;Mamblyce…
Cellular Component	GO:0012505	endomembrane system	666	1485	8.72705e-12	1.41669e-09	MamblycephalaGene00005;MamblycephalaGene00041;MamblycephalaGene00067;MamblycephalaGene00104;MamblycephalaGene00124;MamblycephalaGene00162;MamblycephalaGene00237;MamblycephalaGene00290;MamblycephalaGene00329;MamblycephalaGene00339;MamblycephalaGene00587;MamblycephalaGene00604;MamblycephalaGene00653;MamblycephalaGene00680;MamblycephalaGene00682;MamblycephalaGene00691;MamblycephalaGene00836;Mamblyce…
Cellular Component	GO:0031090	organelle membrane	542	1195	1.19168e-10	1.65813e-08	MamblycephalaGene00005;MamblycephalaGene00067;MamblycephalaGene00124;MamblycephalaGene00237;MamblycephalaGene00290;MamblycephalaGene00329;MamblycephalaGene00529;MamblycephalaGene00557;MamblycephalaGene00564;MamblycephalaGene00587;MamblycephalaGene00604;MamblycephalaGene00653;MamblycephalaGene00658;MamblycephalaGene00682;MamblycephalaGene00806;MamblycephalaGene00836;MamblycephalaGene00859;Mamblyce…
Cellular Component	GO:0005737	cytoplasm	2051	5190	1.72066e-07	2.0949e-05	MamblycephalaGene00005;MamblycephalaGene00011;MamblycephalaGene00033;MamblycephalaGene00036;MamblycephalaGene00039;MamblycephalaGene00041;MamblycephalaGene00052;MamblycephalaGene00067;MamblycephalaGene00076;MamblycephalaGene00104;MamblycephalaGene00124;MamblycephalaGene00136;MamblycephalaGene00137;MamblycephalaGene00160;MamblycephalaGene00162;MamblycephalaGene00181;MamblycephalaGene00227;Mamblyce…	phalaGene15883;MamblycephalaGene15887;MamblycephalaGene15888;MamblycephalaGene15889;MamblycephalaGene15890;MamblycephalaGene15907;MamblycephalaGene15908;MamblycephalaGene15909;MamblycephalaGene15914;MamblycephalaGene15920;MamblycephalaGene15927;MamblycephalaGene15932;MamblycephalaGene15933;MamblycephalaGene15939;MamblycephalaGene15940;MamblycephalaGene15965;MamblycephalaGene15970;MamblycephalaGen…
Cellular Component	GO:0044444	cytoplasmic part	1343	3326	4.98671e-07	5.39673e-05	MamblycephalaGene00005;MamblycephalaGene00041;MamblycephalaGene00052;MamblycephalaGene00067;MamblycephalaGene00076;MamblycephalaGene00104;MamblycephalaGene00124;MamblycephalaGene00162;MamblycephalaGene00181;MamblycephalaGene00237;MamblycephalaGene00290;MamblycephalaGene00308;MamblycephalaGene00310;MamblycephalaGene00339;MamblycephalaGene00348;MamblycephalaGene00529;MamblycephalaGene00557;Mamblyce…
Cellular Component	GO:0005794	Golgi apparatus	231	503	1.08131e-05	0.00105319	MamblycephalaGene00041;MamblycephalaGene00162;MamblycephalaGene00237;MamblycephalaGene00587;MamblycephalaGene00604;MamblycephalaGene00653;MamblycephalaGene00680;MamblycephalaGene00691;MamblycephalaGene00836;MamblycephalaGene01001;MamblycephalaGene01016;MamblycephalaGene01126;MamblycephalaGene01524;MamblycephalaGene01871;MamblycephalaGene01922;MamblycephalaGene01967;MamblycephalaGene02092;Mamblyce…
Cellular Component	GO:0030135	coated vesicle	37	59	4.38488e-05	0.00388261	MamblycephalaGene00041;MamblycephalaGene01002;MamblycephalaGene02092;MamblycephalaGene02189;MamblycephalaGene02504;MamblycephalaGene02523;MamblycephalaGene02997;MamblycephalaGene05310;MamblycephalaGene06078;MamblycephalaGene06839;MamblycephalaGene07338;MamblycephalaGene07488;MamblycephalaGene07907;MamblycephalaGene08833;MamblycephalaGene09439;MamblycephalaGene09732;MamblycephalaGene10212;Mamblyce…
Cellular Component	GO:0043596	nuclear replication fork	15	18	6.83505e-05	0.00554778	MamblycephalaGene04268;MamblycephalaGene07226;MamblycephalaGene11189;MamblycephalaGene11763;MamblycephalaGene11952;MamblycephalaGene12880;MamblycephalaGene14179;MamblycephalaGene14375;MamblycephalaGene14461;MamblycephalaGene16143;MamblycephalaGene17252;MamblycephalaGene17659;MamblycephalaGene17732;MamblycephalaGene17942;MamblycephalaGene19685
Cellular Component	GO:0005657	replication fork	24	35	0.000128679	0.009641	MamblycephalaGene04268;MamblycephalaGene07226;MamblycephalaGene07656;MamblycephalaGene08449;MamblycephalaGene09517;MamblycephalaGene09861;MamblycephalaGene11189;MamblycephalaGene11763;MamblycephalaGene11952;MamblycephalaGene12880;MamblycephalaGene14179;MamblycephalaGene14375;MamblycephalaGene14461;MamblycephalaGene16143;MamblycephalaGene17252;MamblycephalaGene17659;MamblycephalaGene17732;Mamblyce…
Cellular Component	GO:0044431	Golgi apparatus part	157	339	0.000161197	0.0112147	MamblycephalaGene00041;MamblycephalaGene00237;MamblycephalaGene00587;MamblycephalaGene00604;MamblycephalaGene00653;MamblycephalaGene00836;MamblycephalaGene01001;MamblycephalaGene01016;MamblycephalaGene01524;MamblycephalaGene01967;MamblycephalaGene02092;MamblycephalaGene02189;MamblycephalaGene02204;MamblycephalaGene02288;MamblycephalaGene02457;MamblycephalaGene02504;MamblycephalaGene02886;Mamblyce…
Cellular Component	GO:0030176	integral component of endoplasmic reticulum membrane	49	88	0.000219381	0.0142452	MamblycephalaGene00587;MamblycephalaGene00859;MamblycephalaGene01193;MamblycephalaGene01900;MamblycephalaGene01901;MamblycephalaGene01923;MamblycephalaGene01967;MamblycephalaGene02091;MamblycephalaGene02288;MamblycephalaGene03156;MamblycephalaGene03307;MamblycephalaGene04188;MamblycephalaGene04244;MamblycephalaGene04490;MamblycephalaGene04538;MamblycephalaGene06396;MamblycephalaGene06775;Mamblyce…
Cellular Component	GO:0030134	ER to Golgi transport vesicle	18	25	0.000359512	0.0218853	MamblycephalaGene01002;MamblycephalaGene02189;MamblycephalaGene02504;MamblycephalaGene02523;MamblycephalaGene05310;MamblycephalaGene06839;MamblycephalaGene07488;MamblycephalaGene08833;MamblycephalaGene09732;MamblycephalaGene10212;MamblycephalaGene11841;MamblycephalaGene12839;MamblycephalaGene12922;MamblycephalaGene13216;MamblycephalaGene13382;MamblycephalaGene14281;MamblycephalaGene20668;Mamblyce…
Cellular Component	GO:0000139	Golgi membrane	121	258	0.000471609	0.0270204	MamblycephalaGene00237;MamblycephalaGene00587;MamblycephalaGene00604;MamblycephalaGene00653;MamblycephalaGene00836;MamblycephalaGene01001;MamblycephalaGene01524;MamblycephalaGene01967;MamblycephalaGene02092;MamblycephalaGene02189;MamblycephalaGene02204;MamblycephalaGene02288;MamblycephalaGene02457;MamblycephalaGene02504;MamblycephalaGene02886;MamblycephalaGene02997;MamblycephalaGene04565;Mamblyce…
Cellular Component	GO:0005793	endoplasmic reticulum-Golgi intermediate compartment	15	20	0.000563631	0.0304987	MamblycephalaGene02150;MamblycephalaGene05310;MamblycephalaGene06078;MamblycephalaGene06269;MamblycephalaGene06839;MamblycephalaGene09732;MamblycephalaGene10048;MamblycephalaGene12251;MamblycephalaGene12839;MamblycephalaGene13382;MamblycephalaGene13578;MamblycephalaGene14141;MamblycephalaGene17065;MamblycephalaGene20359;MamblycephalaGene20617
Cellular Component	GO:0005770	late endosome	26	42	0.000791037	0.0359488	MamblycephalaGene00005;MamblycephalaGene01272;MamblycephalaGene01729;MamblycephalaGene02092;MamblycephalaGene04695;MamblycephalaGene05466;MamblycephalaGene05802;MamblycephalaGene06870;MamblycephalaGene07379;MamblycephalaGene07821;MamblycephalaGene08697;MamblycephalaGene09111;MamblycephalaGene09153;MamblycephalaGene09844;MamblycephalaGene10530;MamblycephalaGene11538;MamblycephalaGene11747;Mamblyce…
Cellular Component	GO:0005811	lipid particle	12	15	0.000791996	0.0359488	MamblycephalaGene00723;MamblycephalaGene02236;MamblycephalaGene04554;MamblycephalaGene09761;MamblycephalaGene13455;MamblycephalaGene15722;MamblycephalaGene16123;MamblycephalaGene16755;MamblycephalaGene17226;MamblycephalaGene21344;MamblycephalaGene21630;MamblycephalaGene23155
Cellular Component	GO:0031227	intrinsic component of endoplasmic reticulum membrane	50	94	0.00080297	0.0359488	MamblycephalaGene00587;MamblycephalaGene00859;MamblycephalaGene01193;MamblycephalaGene01900;MamblycephalaGene01901;MamblycephalaGene01923;MamblycephalaGene01967;MamblycephalaGene02091;MamblycephalaGene02288;MamblycephalaGene03156;MamblycephalaGene03307;MamblycephalaGene04188;MamblycephalaGene04244;MamblycephalaGene04490;MamblycephalaGene04538;MamblycephalaGene06396;MamblycephalaGene06775;Mamblyce…
Cellular Component	GO:0033116	endoplasmic reticulum-Golgi intermediate compartment membrane	9	10	0.000811984	0.0359488	MamblycephalaGene02150;MamblycephalaGene06839;MamblycephalaGene10048;MamblycephalaGene12251;MamblycephalaGene13578;MamblycephalaGene14141;MamblycephalaGene17065;MamblycephalaGene20359;MamblycephalaGene20617
Molecular Function	GO ID	Description	out (5753)	All (16063)	pvalue	p.adjust	Genes
Molecular Function	GO:0003824	catalytic activity	2612	6821	1.0388e-08	2.78709e-05	MamblycephalaGene00011;MamblycephalaGene00015;MamblycephalaGene00033;MamblycephalaGene00035;MamblycephalaGene00039;MamblycephalaGene00067;MamblycephalaGene00076;MamblycephalaGene00104;MamblycephalaGene00124;MamblycephalaGene00129;MamblycephalaGene00136;MamblycephalaGene00137;MamblycephalaGene00179;MamblycephalaGene00180;MamblycephalaGene00181;MamblycephalaGene00198;MamblycephalaGene00234;Mamblyce…
Molecular Function	GO:0016491	oxidoreductase activity	362	825	5.82828e-07	0.000781863	MamblycephalaGene00015;MamblycephalaGene00124;MamblycephalaGene00136;MamblycephalaGene00179;MamblycephalaGene00180;MamblycephalaGene00234;MamblycephalaGene00394;MamblycephalaGene00457;MamblycephalaGene00476;MamblycephalaGene00682;MamblycephalaGene00863;MamblycephalaGene01050;MamblycephalaGene01155;MamblycephalaGene01240;MamblycephalaGene01292;MamblycephalaGene01301;MamblycephalaGene01535;Mamblyce…
Molecular Function	GO:0016787	hydrolase activity	1115	2855	4.04923e-05	0.0362136	MamblycephalaGene00011;MamblycephalaGene00035;MamblycephalaGene00067;MamblycephalaGene00104;MamblycephalaGene00129;MamblycephalaGene00137;MamblycephalaGene00247;MamblycephalaGene00290;MamblycephalaGene00308;MamblycephalaGene00313;MamblycephalaGene00347;MamblycephalaGene00356;MamblycephalaGene00413;MamblycephalaGene00422;MamblycephalaGene00449;MamblycephalaGene00557;MamblycephalaGene00569;Mamblyce…
Biological Process	GO ID	Description	out (5687)	All (15746)	pvalue	p.adjust	Genes
Biological Process	GO:0071702	organic substance transport	427	960	2.34073e-08	0.000118921	MamblycephalaGene00005;MamblycephalaGene00013;MamblycephalaGene00041;MamblycephalaGene00162;MamblycephalaGene00348;MamblycephalaGene00557;MamblycephalaGene00653;MamblycephalaGene00759;MamblycephalaGene00836;MamblycephalaGene00914;MamblycephalaGene00925;MamblycephalaGene01002;MamblycephalaGene01126;MamblycephalaGene01264;MamblycephalaGene01584;MamblycephalaGene01589;MamblycephalaGene01851;Mamblyce…
Biological Process	GO:0048193	Golgi vesicle transport	79	133	3.57981e-08	0.000118921	MamblycephalaGene00041;MamblycephalaGene01002;MamblycephalaGene02092;MamblycephalaGene02150;MamblycephalaGene02523;MamblycephalaGene02997;MamblycephalaGene03832;MamblycephalaGene04117;MamblycephalaGene04764;MamblycephalaGene05310;MamblycephalaGene05921;MamblycephalaGene06269;MamblycephalaGene06455;MamblycephalaGene06456;MamblycephalaGene06790;MamblycephalaGene07302;MamblycephalaGene07488;Mamblyce…
Biological Process	GO:0055114	oxidation-reduction process	370	837	4.56375e-07	0.000763825	MamblycephalaGene00015;MamblycephalaGene00124;MamblycephalaGene00136;MamblycephalaGene00179;MamblycephalaGene00180;MamblycephalaGene00234;MamblycephalaGene00394;MamblycephalaGene00457;MamblycephalaGene00476;MamblycephalaGene00682;MamblycephalaGene00863;MamblycephalaGene01050;MamblycephalaGene01054;MamblycephalaGene01115;MamblycephalaGene01155;MamblycephalaGene01240;MamblycephalaGene01292;Mamblyce…
Biological Process	GO:0044710	single-organism metabolic process	1356	3414	4.59859e-07	0.000763825	MamblycephalaGene00015;MamblycephalaGene00022;MamblycephalaGene00036;MamblycephalaGene00101;MamblycephalaGene00124;MamblycephalaGene00136;MamblycephalaGene00137;MamblycephalaGene00179;MamblycephalaGene00180;MamblycephalaGene00181;MamblycephalaGene00227;MamblycephalaGene00234;MamblycephalaGene00237;MamblycephalaGene00300;MamblycephalaGene00352;MamblycephalaGene00390;MamblycephalaGene00394;Mamblyce…
Biological Process	GO:0006888	ER to Golgi vesicle-mediated transport	42	64	1.47959e-06	0.00196608	MamblycephalaGene01002;MamblycephalaGene02092;MamblycephalaGene02150;MamblycephalaGene02523;MamblycephalaGene02997;MamblycephalaGene04117;MamblycephalaGene04764;MamblycephalaGene05310;MamblycephalaGene06269;MamblycephalaGene07488;MamblycephalaGene07514;MamblycephalaGene07977;MamblycephalaGene08833;MamblycephalaGene09058;MamblycephalaGene09439;MamblycephalaGene09732;MamblycephalaGene10212;Mamblyce…
Biological Process	GO:0015031	protein transport	264	588	5.02397e-06	0.00556321	MamblycephalaGene00005;MamblycephalaGene00013;MamblycephalaGene00041;MamblycephalaGene00162;MamblycephalaGene00348;MamblycephalaGene00557;MamblycephalaGene00653;MamblycephalaGene00836;MamblycephalaGene00914;MamblycephalaGene00925;MamblycephalaGene01002;MamblycephalaGene01126;MamblycephalaGene01923;MamblycephalaGene01927;MamblycephalaGene02023;MamblycephalaGene02092;MamblycephalaGene02299;Mamblyce…
Biological Process	GO:0045184	establishment of protein localization	275	620	1.01578e-05	0.00857604	MamblycephalaGene00005;MamblycephalaGene00013;MamblycephalaGene00041;MamblycephalaGene00162;MamblycephalaGene00348;MamblycephalaGene00557;MamblycephalaGene00653;MamblycephalaGene00836;MamblycephalaGene00914;MamblycephalaGene00925;MamblycephalaGene01002;MamblycephalaGene01126;MamblycephalaGene01923;MamblycephalaGene01927;MamblycephalaGene02023;MamblycephalaGene02092;MamblycephalaGene02127;Mamblyce…
Biological Process	GO:0051234	establishment of localization	1116	2815	1.03264e-05	0.00857604	MamblycephalaGene00005;MamblycephalaGene00013;MamblycephalaGene00022;MamblycephalaGene00041;MamblycephalaGene00062;MamblycephalaGene00067;MamblycephalaGene00162;MamblycephalaGene00300;MamblycephalaGene00348;MamblycephalaGene00393;MamblycephalaGene00450;MamblycephalaGene00529;MamblycephalaGene00557;MamblycephalaGene00564;MamblycephalaGene00587;MamblycephalaGene00653;MamblycephalaGene00658;Mamblyce…
Biological Process	GO:0006810	transport	1095	2761	1.19463e-05	0.00881902	MamblycephalaGene00005;MamblycephalaGene00013;MamblycephalaGene00022;MamblycephalaGene00041;MamblycephalaGene00062;MamblycephalaGene00067;MamblycephalaGene00162;MamblycephalaGene00300;MamblycephalaGene00348;MamblycephalaGene00393;MamblycephalaGene00450;MamblycephalaGene00529;MamblycephalaGene00557;MamblycephalaGene00564;MamblycephalaGene00587;MamblycephalaGene00653;MamblycephalaGene00658;Mamblyce…
Biological Process	GO:0046907	intracellular transport	344	797	1.54432e-05	0.0102605	MamblycephalaGene00005;MamblycephalaGene00013;MamblycephalaGene00022;MamblycephalaGene00041;MamblycephalaGene00067;MamblycephalaGene00162;MamblycephalaGene00348;MamblycephalaGene00557;MamblycephalaGene00653;MamblycephalaGene00914;MamblycephalaGene00925;MamblycephalaGene01002;MamblycephalaGene01126;MamblycephalaGene01292;MamblycephalaGene01923;MamblycephalaGene01927;MamblycephalaGene02023;Mamblyce…
Biological Process	GO:0005975	carbohydrate metabolic process	242	542	1.97409e-05	0.0119235	MamblycephalaGene00022;MamblycephalaGene00237;MamblycephalaGene00332;MamblycephalaGene00457;MamblycephalaGene00604;MamblycephalaGene00863;MamblycephalaGene01001;MamblycephalaGene01054;MamblycephalaGene01193;MamblycephalaGene01524;MamblycephalaGene01900;MamblycephalaGene01901;MamblycephalaGene01922;MamblycephalaGene02182;MamblycephalaGene02204;MamblycephalaGene02235;MamblycephalaGene02457;Mamblyce…
Biological Process	GO:0034976	response to endoplasmic reticulum stress	47	80	3.01919e-05	0.0159585	MamblycephalaGene00390;MamblycephalaGene00665;MamblycephalaGene01200;MamblycephalaGene01805;MamblycephalaGene01810;MamblycephalaGene02465;MamblycephalaGene03319;MamblycephalaGene04834;MamblycephalaGene05793;MamblycephalaGene06625;MamblycephalaGene07171;MamblycephalaGene07406;MamblycephalaGene07951;MamblycephalaGene08206;MamblycephalaGene08762;MamblycephalaGene09198;MamblycephalaGene09614;Mamblyce…
Biological Process	GO:0042157	lipoprotein metabolic process	46	78	3.19654e-05	0.0159585	MamblycephalaGene00859;MamblycephalaGene01301;MamblycephalaGene02150;MamblycephalaGene02627;MamblycephalaGene03866;MamblycephalaGene03907;MamblycephalaGene04140;MamblycephalaGene04188;MamblycephalaGene06191;MamblycephalaGene06421;MamblycephalaGene07258;MamblycephalaGene07363;MamblycephalaGene07836;MamblycephalaGene08332;MamblycephalaGene08829;MamblycephalaGene08935;MamblycephalaGene09279;Mamblyce…
Biological Process	GO:0016192	vesicle-mediated transport	316	732	3.36272e-05	0.0159585	MamblycephalaGene00041;MamblycephalaGene00300;MamblycephalaGene00529;MamblycephalaGene00688;MamblycephalaGene00691;MamblycephalaGene00836;MamblycephalaGene00858;MamblycephalaGene00914;MamblycephalaGene01002;MamblycephalaGene01126;MamblycephalaGene01151;MamblycephalaGene01188;MamblycephalaGene01189;MamblycephalaGene01292;MamblycephalaGene01453;MamblycephalaGene01558;MamblycephalaGene01805;Mamblyce…
Biological Process	GO:0044712	single-organism catabolic process	190	418	4.37813e-05	0.0185266	MamblycephalaGene00390;MamblycephalaGene00665;MamblycephalaGene00674;MamblycephalaGene00863;MamblycephalaGene00947;MamblycephalaGene01009;MamblycephalaGene01054;MamblycephalaGene01200;MamblycephalaGene01535;MamblycephalaGene01810;MamblycephalaGene02355;MamblycephalaGene02465;MamblycephalaGene02591;MamblycephalaGene02678;MamblycephalaGene03053;MamblycephalaGene03151;MamblycephalaGene03652;Mamblyce…
Biological Process	GO:0033036	macromolecule localization	410	976	5.08008e-05	0.0185266	MamblycephalaGene00005;MamblycephalaGene00013;MamblycephalaGene00041;MamblycephalaGene00162;MamblycephalaGene00348;MamblycephalaGene00557;MamblycephalaGene00653;MamblycephalaGene00658;MamblycephalaGene00665;MamblycephalaGene00723;MamblycephalaGene00759;MamblycephalaGene00836;MamblycephalaGene00914;MamblycephalaGene00925;MamblycephalaGene00985;MamblycephalaGene01002;MamblycephalaGene01126;Mamblyce…
Biological Process	GO:0006497	protein lipidation	33	52	5.44675e-05	0.0185266	MamblycephalaGene00859;MamblycephalaGene01301;MamblycephalaGene02150;MamblycephalaGene03866;MamblycephalaGene03907;MamblycephalaGene04140;MamblycephalaGene04188;MamblycephalaGene07363;MamblycephalaGene08332;MamblycephalaGene08829;MamblycephalaGene09279;MamblycephalaGene11426;MamblycephalaGene11488;MamblycephalaGene11695;MamblycephalaGene11979;MamblycephalaGene12166;MamblycephalaGene13395;Mamblyce…
Biological Process	GO:0042158	lipoprotein biosynthetic process	33	52	5.44675e-05	0.0185266	MamblycephalaGene00859;MamblycephalaGene01301;MamblycephalaGene02150;MamblycephalaGene03866;MamblycephalaGene03907;MamblycephalaGene04140;MamblycephalaGene04188;MamblycephalaGene07363;MamblycephalaGene08332;MamblycephalaGene08829;MamblycephalaGene09279;MamblycephalaGene11426;MamblycephalaGene11488;MamblycephalaGene11695;MamblycephalaGene11979;MamblycephalaGene12166;MamblycephalaGene13395;Mamblyce…
Biological Process	GO:0030433	ER-associated ubiquitin-dependent protein catabolic process	31	48	5.57694e-05	0.0185266	MamblycephalaGene00390;MamblycephalaGene00665;MamblycephalaGene01200;MamblycephalaGene01810;MamblycephalaGene02465;MamblycephalaGene04834;MamblycephalaGene05793;MamblycephalaGene07406;MamblycephalaGene07951;MamblycephalaGene08206;MamblycephalaGene09198;MamblycephalaGene10385;MamblycephalaGene12352;MamblycephalaGene12750;MamblycephalaGene13873;MamblycephalaGene14248;MamblycephalaGene15833;Mamblyce…
Biological Process	GO:0036503	ERAD pathway	31	48	5.57694e-05	0.0185266	MamblycephalaGene00390;MamblycephalaGene00665;MamblycephalaGene01200;MamblycephalaGene01810;MamblycephalaGene02465;MamblycephalaGene04834;MamblycephalaGene05793;MamblycephalaGene07406;MamblycephalaGene07951;MamblycephalaGene08206;MamblycephalaGene09198;MamblycephalaGene10385;MamblycephalaGene12352;MamblycephalaGene12750;MamblycephalaGene13873;MamblycephalaGene14248;MamblycephalaGene15833;Mamblyce…
Biological Process	GO:0044723	single-organism carbohydrate metabolic process	181	399	7.51682e-05	0.0237818	MamblycephalaGene00022;MamblycephalaGene00237;MamblycephalaGene00457;MamblycephalaGene00604;MamblycephalaGene00863;MamblycephalaGene01001;MamblycephalaGene01054;MamblycephalaGene01193;MamblycephalaGene01524;MamblycephalaGene01900;MamblycephalaGene01901;MamblycephalaGene01922;MamblycephalaGene02182;MamblycephalaGene02204;MamblycephalaGene02235;MamblycephalaGene02465;MamblycephalaGene02522;Mamblyce…
Biological Process	GO:0006890	retrograde vesicle-mediated transport, Golgi to ER	17	22	9.88192e-05	0.0288237	MamblycephalaGene02997;MamblycephalaGene04117;MamblycephalaGene05921;MamblycephalaGene06790;MamblycephalaGene09439;MamblycephalaGene10342;MamblycephalaGene10684;MamblycephalaGene10699;MamblycephalaGene10848;MamblycephalaGene10915;MamblycephalaGene11596;MamblycephalaGene13397;MamblycephalaGene15402;MamblycephalaGene16320;MamblycephalaGene16568;MamblycephalaGene17523;MamblycephalaGene22129
Biological Process	GO:1902582	single-organism intracellular transport	276	639	9.97809e-05	0.0288237	MamblycephalaGene00005;MamblycephalaGene00022;MamblycephalaGene00041;MamblycephalaGene00067;MamblycephalaGene00162;MamblycephalaGene00557;MamblycephalaGene00925;MamblycephalaGene01002;MamblycephalaGene01292;MamblycephalaGene01923;MamblycephalaGene01927;MamblycephalaGene02023;MamblycephalaGene02092;MamblycephalaGene02150;MamblycephalaGene02264;MamblycephalaGene02299;MamblycephalaGene02423;Mamblyce…
Biological Process	GO:0051649	establishment of localization in cell	416	1003	0.000166632	0.0450716	MamblycephalaGene00005;MamblycephalaGene00013;MamblycephalaGene00022;MamblycephalaGene00041;MamblycephalaGene00067;MamblycephalaGene00162;MamblycephalaGene00348;MamblycephalaGene00557;MamblycephalaGene00653;MamblycephalaGene00658;MamblycephalaGene00836;MamblycephalaGene00914;MamblycephalaGene00925;MamblycephalaGene00985;MamblycephalaGene01002;MamblycephalaGene01126;MamblycephalaGene01292;Mamblyce…
Biological Process	GO:0051179	localization	1355	3501	0.000171081	0.0450716	MamblycephalaGene00005;MamblycephalaGene00013;MamblycephalaGene00022;MamblycephalaGene00027;MamblycephalaGene00041;MamblycephalaGene00062;MamblycephalaGene00067;MamblycephalaGene00101;MamblycephalaGene00137;MamblycephalaGene00162;MamblycephalaGene00300;MamblycephalaGene00304;MamblycephalaGene00310;MamblycephalaGene00348;MamblycephalaGene00373;MamblycephalaGene00393;MamblycephalaGene00450;Mamblyce…
Biological Process	GO:0044281	small molecule metabolic process	473	1152	0.000179447	0.0450716	MamblycephalaGene00015;MamblycephalaGene00124;MamblycephalaGene00181;MamblycephalaGene00352;MamblycephalaGene00457;MamblycephalaGene00547;MamblycephalaGene00674;MamblycephalaGene00682;MamblycephalaGene00863;MamblycephalaGene00947;MamblycephalaGene00951;MamblycephalaGene01010;MamblycephalaGene01115;MamblycephalaGene01193;MamblycephalaGene01235;MamblycephalaGene01447;MamblycephalaGene01535;Mamblyce…
Biological Process	GO:0009100	glycoprotein metabolic process	111	233	0.000183163	0.0450716	MamblycephalaGene00022;MamblycephalaGene00237;MamblycephalaGene00332;MamblycephalaGene00604;MamblycephalaGene00863;MamblycephalaGene01001;MamblycephalaGene01524;MamblycephalaGene02182;MamblycephalaGene02235;MamblycephalaGene02457;MamblycephalaGene02465;MamblycephalaGene02522;MamblycephalaGene02559;MamblycephalaGene03307;MamblycephalaGene03531;MamblycephalaGene03866;MamblycephalaGene04188;Mamblyce…
Biological Process	GO:0006954	inflammatory response	81	162	0.000192175	0.0456005	MamblycephalaGene00101;MamblycephalaGene00573;MamblycephalaGene00805;MamblycephalaGene01972;MamblycephalaGene02418;MamblycephalaGene02820;MamblycephalaGene02821;MamblycephalaGene02916;MamblycephalaGene02983;MamblycephalaGene03203;MamblycephalaGene03204;MamblycephalaGene03207;MamblycephalaGene03342;MamblycephalaGene03343;MamblycephalaGene03344;MamblycephalaGene03478;MamblycephalaGene03501;Mamblyce…
