# Supplementary material for: Integrated analysis of lncRNA and mRNA in liver of Megalobrama amblycephala post Aeromonas hydrophila infection
Source: BMC Genomics. 2021 Sep 11;22:653. doi: 10.1186/s12864-021-07969-5 (PMC8435129; doi:10.1186/s12864-021-07969-5)
Supplement: Supplementary file 6 — Additional file 6: Supplementary Table 6. KEGG analysis of the target genes of differentially expressed lncRNAs. [file 12864_2021_7969_MOESM6_ESM.xlsx]

## Sheet: KEGG pathway
Supplementary Table 6. KEGG analysis of the target genes of differentially expressed lncRNAs
4 h vs 0 h
ko_ID	#Pathway	DEgene	gene	DEgene_all	gene_all	GeneRatio	BgRatio	enrich_factor	pvalue	qvalue	geneID
ko04141	Protein processing in endoplasmic reticulum	134	222	2785	6811	0.0481	0.0326	1.48	2.20506e-09	5.26894e-07	MamblycephalaGene00206;MamblycephalaGene00339;MamblycephalaGene00629;MamblycephalaGene00806;MamblycephalaGene01002;MamblycephalaGene01595;MamblycephalaGene01605;MamblycephalaGene01805;MamblycephalaGene02182;MamblycephalaGene02235;MamblycephalaGene02465;MamblycephalaGene02488;MamblycephalaGene02523;MamblycephalaGene03199;MamblycephalaGene03359;MamblycephalaGene03369;MamblycephalaGene03531;Mamblyce…
ko04920	Adipocytokine signaling pathway	69	112	2785	6811	0.0248	0.0164	1.51	6.66569e-06	0.000543846	MamblycephalaGene00358;MamblycephalaGene00817;MamblycephalaGene01193;MamblycephalaGene01385;MamblycephalaGene01901;MamblycephalaGene02144;MamblycephalaGene02756;MamblycephalaGene02989;MamblycephalaGene04814;MamblycephalaGene05158;MamblycephalaGene05773;MamblycephalaGene06064;MamblycephalaGene06128;MamblycephalaGene06531;MamblycephalaGene06559;MamblycephalaGene06636;MamblycephalaGene07235;Mamblyce…
ko04622	RIG-I-like receptor signaling pathway	46	68	2785	6811	0.0165	0.01	1.65	6.82802e-06	0.000543846	MamblycephalaGene00749;MamblycephalaGene01385;MamblycephalaGene03260;MamblycephalaGene04473;MamblycephalaGene04790;MamblycephalaGene06064;MamblycephalaGene06128;MamblycephalaGene06636;MamblycephalaGene07770;MamblycephalaGene08024;MamblycephalaGene08968;MamblycephalaGene09702;MamblycephalaGene09945;MamblycephalaGene10299;MamblycephalaGene10462;MamblycephalaGene11332;MamblycephalaGene12721;Mamblyce…
ko03060	Protein export	22	29	2785	6811	0.0079	0.0043	1.86	0.000136508	0.00682065	MamblycephalaGene00206;MamblycephalaGene00925;MamblycephalaGene01595;MamblycephalaGene01923;MamblycephalaGene03995;MamblycephalaGene08009;MamblycephalaGene09410;MamblycephalaGene10251;MamblycephalaGene10364;MamblycephalaGene12132;MamblycephalaGene14365;MamblycephalaGene14928;MamblycephalaGene16565;MamblycephalaGene18215;MamblycephalaGene18509;MamblycephalaGene20292;MamblycephalaGene21104;Mamblyce…
ko00670	One carbon pool by folate	19	24	2785	6811	0.0068	0.0035	1.94	0.000149695	0.00682065	MamblycephalaGene03751;MamblycephalaGene03794;MamblycephalaGene07350;MamblycephalaGene07529;MamblycephalaGene08173;MamblycephalaGene09488;MamblycephalaGene10634;MamblycephalaGene11608;MamblycephalaGene11660;MamblycephalaGene16118;MamblycephalaGene19701;MamblycephalaGene20446;MamblycephalaGene22355;MamblycephalaGene23077;MamblycephalaGene23565;Megalobrama_amblycephala_newGene_16174;Megalobrama_amb…
ko04350	TGF-beta signaling pathway	68	119	2785	6811	0.0244	0.0175	1.4	0.000224878	0.00682065	MamblycephalaGene00027;MamblycephalaGene01108;MamblycephalaGene03842;MamblycephalaGene03972;MamblycephalaGene04344;MamblycephalaGene04717;MamblycephalaGene04870;MamblycephalaGene04904;MamblycephalaGene04917;MamblycephalaGene04918;MamblycephalaGene05267;MamblycephalaGene05475;MamblycephalaGene05655;MamblycephalaGene05866;MamblycephalaGene05947;MamblycephalaGene06107;MamblycephalaGene06636;Mamblyce…
ko04110	Cell cycle	91	167	2785	6811	0.0327	0.0245	1.33	0.000226407	0.00682065	MamblycephalaGene00036;MamblycephalaGene00227;MamblycephalaGene00295;MamblycephalaGene00312;MamblycephalaGene01108;MamblycephalaGene01684;MamblycephalaGene01734;MamblycephalaGene02807;MamblycephalaGene03747;MamblycephalaGene03842;MamblycephalaGene04122;MamblycephalaGene04159;MamblycephalaGene04479;MamblycephalaGene04523;MamblycephalaGene04815;MamblycephalaGene04904;MamblycephalaGene05006;Mamblyce…
ko05168	Herpes simplex infection	126	242	2785	6811	0.0452	0.0355	1.27	0.000228357	0.00682065	MamblycephalaGene00245;MamblycephalaGene01248;MamblycephalaGene01385;MamblycephalaGene01569;MamblycephalaGene01684;MamblycephalaGene01734;MamblycephalaGene02081;MamblycephalaGene02277;MamblycephalaGene02656;MamblycephalaGene02660;MamblycephalaGene02711;MamblycephalaGene02713;MamblycephalaGene02756;MamblycephalaGene03646;MamblycephalaGene03816;MamblycephalaGene03864;MamblycephalaGene03902;Mamblyce…
ko00564	Glycerophospholipid metabolism	76	139	2785	6811	0.0273	0.0204	1.34	0.000633774	0.0168265	MamblycephalaGene00517;MamblycephalaGene00589;MamblycephalaGene02044;MamblycephalaGene02330;MamblycephalaGene02388;MamblycephalaGene02579;MamblycephalaGene02620;MamblycephalaGene02754;MamblycephalaGene03236;MamblycephalaGene03496;MamblycephalaGene03887;MamblycephalaGene04416;MamblycephalaGene06395;MamblycephalaGene06784;MamblycephalaGene07171;MamblycephalaGene07430;MamblycephalaGene07634;Mamblyce…
12 h vs 0 h
ko_ID	#Pathway	DEgene	gene	DEgene_all	gene_all	GeneRatio	BgRatio	enrich_factor	pvalue	qvalue	geneID
ko04141	Protein processing in endoplasmic reticulum	132	222	2922	6811	0.0452	0.0326	1.39	3.37403e-07	7.88458e-05	MamblycephalaGene00206;MamblycephalaGene00339;MamblycephalaGene00629;MamblycephalaGene00806;MamblycephalaGene01002;MamblycephalaGene01595;MamblycephalaGene01605;MamblycephalaGene01805;MamblycephalaGene02182;MamblycephalaGene02235;MamblycephalaGene02465;MamblycephalaGene02523;MamblycephalaGene03199;MamblycephalaGene03359;MamblycephalaGene03369;MamblycephalaGene03531;MamblycephalaGene03707;Mamblyce…
ko04622	RIG-I-like receptor signaling pathway	48	68	2922	6811	0.0164	0.01	1.65	3.25882e-06	0.000380768	MamblycephalaGene00608;MamblycephalaGene01385;MamblycephalaGene03260;MamblycephalaGene04140;MamblycephalaGene04473;MamblycephalaGene04790;MamblycephalaGene05075;MamblycephalaGene06064;MamblycephalaGene06128;MamblycephalaGene06489;MamblycephalaGene06702;MamblycephalaGene07770;MamblycephalaGene08024;MamblycephalaGene08968;MamblycephalaGene09945;MamblycephalaGene10299;MamblycephalaGene10462;Mamblyce…
ko03060	Protein export	23	29	2922	6811	0.0079	0.0043	1.85	6.84592e-05	0.00533261	MamblycephalaGene00206;MamblycephalaGene00925;MamblycephalaGene01595;MamblycephalaGene01923;MamblycephalaGene03995;MamblycephalaGene08009;MamblycephalaGene09410;MamblycephalaGene09610;MamblycephalaGene10251;MamblycephalaGene10364;MamblycephalaGene12132;MamblycephalaGene14365;MamblycephalaGene14928;MamblycephalaGene16565;MamblycephalaGene18215;MamblycephalaGene18509;MamblycephalaGene20292;Mamblyce…
ko00670	One carbon pool by folate	19	24	2922	6811	0.0065	0.0035	1.85	0.000319553	0.0186686	MamblycephalaGene03751;MamblycephalaGene03794;MamblycephalaGene07350;MamblycephalaGene07529;MamblycephalaGene08173;MamblycephalaGene09488;MamblycephalaGene10634;MamblycephalaGene11608;MamblycephalaGene11660;MamblycephalaGene16118;MamblycephalaGene19701;MamblycephalaGene20446;MamblycephalaGene22355;MamblycephalaGene23077;MamblycephalaGene23565;Megalobrama_amblycephala_newGene_16174;Megalobrama_amb…
ko01212	Fatty acid metabolism	45	72	2922	6811	0.0154	0.0106	1.46	0.000596178	0.0278635	MamblycephalaGene02091;MamblycephalaGene02429;MamblycephalaGene02989;MamblycephalaGene04814;MamblycephalaGene05152;MamblycephalaGene09168;MamblycephalaGene09302;MamblycephalaGene10260;MamblycephalaGene10441;MamblycephalaGene11151;MamblycephalaGene11440;MamblycephalaGene12745;MamblycephalaGene12920;MamblycephalaGene13556;MamblycephalaGene13610;MamblycephalaGene14064;MamblycephalaGene14115;Mamblyce…
ko04210	Apoptosis	111	207	2922	6811	0.038	0.0304	1.25	0.00104515	0.0350717	MamblycephalaGene00036;MamblycephalaGene00039;MamblycephalaGene00227;MamblycephalaGene00329;MamblycephalaGene00806;MamblycephalaGene00944;MamblycephalaGene01385;MamblycephalaGene01571;MamblycephalaGene02196;MamblycephalaGene02250;MamblycephalaGene04398;MamblycephalaGene04445;MamblycephalaGene04569;MamblycephalaGene04570;MamblycephalaGene04602;MamblycephalaGene04926;MamblycephalaGene04991;Mamblyce…
ko00564	Glycerophospholipid metabolism	78	139	2922	6811	0.0267	0.0204	1.31	0.00105057	0.0350717	MamblycephalaGene00517;MamblycephalaGene00589;MamblycephalaGene01925;MamblycephalaGene02044;MamblycephalaGene02330;MamblycephalaGene02388;MamblycephalaGene02579;MamblycephalaGene02620;MamblycephalaGene02754;MamblycephalaGene03236;MamblycephalaGene03496;MamblycephalaGene03887;MamblycephalaGene04416;MamblycephalaGene04442;MamblycephalaGene06395;MamblycephalaGene06784;MamblycephalaGene07171;Mamblyce…
ko00100	Steroid biosynthesis	18	24	2922	6811	0.0062	0.0035	1.75	0.00143231	0.0363189	MamblycephalaGene01009;MamblycephalaGene06077;MamblycephalaGene06333;MamblycephalaGene07138;MamblycephalaGene10701;MamblycephalaGene13135;MamblycephalaGene15318;MamblycephalaGene15877;MamblycephalaGene17126;MamblycephalaGene17154;MamblycephalaGene17564;MamblycephalaGene19029;MamblycephalaGene21005;MamblycephalaGene22715;Megalobrama_amblycephala_newGene_37719;Megalobrama_amblycephala_newGene_46590…
ko03320	PPAR signaling pathway	48	80	2922	6811	0.0164	0.0117	1.4	0.00145359	0.0363189	MamblycephalaGene02429;MamblycephalaGene02851;MamblycephalaGene02989;MamblycephalaGene03047;MamblycephalaGene04814;MamblycephalaGene05152;MamblycephalaGene06793;MamblycephalaGene07061;MamblycephalaGene08906;MamblycephalaGene09168;MamblycephalaGene09212;MamblycephalaGene10260;MamblycephalaGene10821;MamblycephalaGene10896;MamblycephalaGene11263;MamblycephalaGene12745;MamblycephalaGene12920;Mamblyce…
ko04920	Adipocytokine signaling pathway	64	112	2922	6811	0.0219	0.0164	1.33	0.00155419	0.0363189	MamblycephalaGene00358;MamblycephalaGene00817;MamblycephalaGene01193;MamblycephalaGene01385;MamblycephalaGene01900;MamblycephalaGene01901;MamblycephalaGene02144;MamblycephalaGene02756;MamblycephalaGene02989;MamblycephalaGene04814;MamblycephalaGene05075;MamblycephalaGene05158;MamblycephalaGene05773;MamblycephalaGene05950;MamblycephalaGene06064;MamblycephalaGene06128;MamblycephalaGene06531;Mamblyce…
ko04620	Toll-like receptor signaling pathway	69	123	2922	6811	0.0236	0.0181	1.31	0.00201717	0.0428529	MamblycephalaGene00039;MamblycephalaGene00373;MamblycephalaGene00944;MamblycephalaGene01385;MamblycephalaGene01645;MamblycephalaGene02250;MamblycephalaGene03346;MamblycephalaGene03680;MamblycephalaGene03809;MamblycephalaGene04473;MamblycephalaGene04895;MamblycephalaGene05075;MamblycephalaGene05561;MamblycephalaGene06064;MamblycephalaGene06587;MamblycephalaGene06617;MamblycephalaGene07578;Mamblyce…
24 h vs 0 h
ko_ID	#Pathway	DEgene	gene	DEgene_all	gene_all	GeneRatio	BgRatio	enrich_factor	pvalue	qvalue	geneID
ko04920	Adipocytokine signaling pathway	56	112	1836	6811	0.0305	0.0164	1.85	1.417e-07	3.28148e-05	MamblycephalaGene00358;MamblycephalaGene00817;MamblycephalaGene01193;MamblycephalaGene01385;MamblycephalaGene04814;MamblycephalaGene05158;MamblycephalaGene05773;MamblycephalaGene05950;MamblycephalaGene06064;MamblycephalaGene06128;MamblycephalaGene06531;MamblycephalaGene06636;MamblycephalaGene07235;MamblycephalaGene07589;MamblycephalaGene08906;MamblycephalaGene08968;MamblycephalaGene09168;Mamblyce…
ko04622	RIG-I-like receptor signaling pathway	37	68	1836	6811	0.0202	0.01	2.02	1.38519e-06	0.00016039	MamblycephalaGene01385;MamblycephalaGene03260;MamblycephalaGene04473;MamblycephalaGene04790;MamblycephalaGene06064;MamblycephalaGene06128;MamblycephalaGene06489;MamblycephalaGene06636;MamblycephalaGene07770;MamblycephalaGene08968;MamblycephalaGene09945;MamblycephalaGene10299;MamblycephalaGene10462;MamblycephalaGene11332;MamblycephalaGene12721;MamblycephalaGene13114;MamblycephalaGene14081;Mamblyce…
ko04060	Cytokine-cytokine receptor interaction	78	192	1836	6811	0.0425	0.0282	1.51	2.15882e-05	0.00166646	MamblycephalaGene00245;MamblycephalaGene00304;MamblycephalaGene00358;MamblycephalaGene00805;MamblycephalaGene01972;MamblycephalaGene02916;MamblycephalaGene03617;MamblycephalaGene03972;MamblycephalaGene04473;MamblycephalaGene04870;MamblycephalaGene05086;MamblycephalaGene06408;MamblycephalaGene06636;MamblycephalaGene06912;MamblycephalaGene07162;MamblycephalaGene07578;MamblycephalaGene07770;Mamblyce…
ko00100	Steroid biosynthesis	16	24	1836	6811	0.0087	0.0035	2.47	5.39163e-05	0.00278339	MamblycephalaGene01009;MamblycephalaGene06077;MamblycephalaGene06333;MamblycephalaGene07138;MamblycephalaGene10701;MamblycephalaGene13135;MamblycephalaGene13310;MamblycephalaGene15318;MamblycephalaGene17126;MamblycephalaGene19029;MamblycephalaGene21005;MamblycephalaGene22715;MamblycephalaGene23998;Megalobrama_amblycephala_newGene_46590;Megalobrama_amblycephala_newGene_52835;Megalobrama_amblycepha…
ko00061	Fatty acid biosynthesis	15	22	1836	6811	0.0082	0.0032	2.53	6.27991e-05	0.00278339	MamblycephalaGene04814;MamblycephalaGene09168;MamblycephalaGene10260;MamblycephalaGene12920;MamblycephalaGene13610;MamblycephalaGene14740;MamblycephalaGene15961;MamblycephalaGene16478;MamblycephalaGene16690;MamblycephalaGene21267;Megalobrama_amblycephala_newGene_13506;Megalobrama_amblycephala_newGene_50753;Megalobrama_amblycephala_newGene_50754;Megalobrama_amblycephala_newGene_50755;Megalobrama_a…
ko04620	Toll-like receptor signaling pathway	53	123	1836	6811	0.0289	0.0181	1.6	7.21151e-05	0.00278339	MamblycephalaGene01385;MamblycephalaGene01645;MamblycephalaGene02250;MamblycephalaGene03418;MamblycephalaGene03680;MamblycephalaGene04473;MamblycephalaGene04895;MamblycephalaGene06064;MamblycephalaGene06617;MamblycephalaGene06636;MamblycephalaGene06734;MamblycephalaGene07578;MamblycephalaGene07770;MamblycephalaGene08968;MamblycephalaGene09149;MamblycephalaGene09945;MamblycephalaGene10299;Mamblyce…
ko00010	Glycolysis / Gluconeogenesis	39	85	1836	6811	0.0212	0.0125	1.7	0.000128376	0.00424703	MamblycephalaGene01193;MamblycephalaGene03652;MamblycephalaGene04768;MamblycephalaGene05421;MamblycephalaGene05846;MamblycephalaGene08914;MamblycephalaGene09280;MamblycephalaGene09588;MamblycephalaGene09589;MamblycephalaGene09939;MamblycephalaGene10113;MamblycephalaGene10206;MamblycephalaGene12169;MamblycephalaGene12261;MamblycephalaGene12492;MamblycephalaGene12493;MamblycephalaGene13339;Mamblyce…
ko04621	NOD-like receptor signaling pathway	29	59	1836	6811	0.0158	0.0087	1.82	0.000215076	0.00622588	MamblycephalaGene01385;MamblycephalaGene02162;MamblycephalaGene03278;MamblycephalaGene06064;MamblycephalaGene06636;MamblycephalaGene06734;MamblycephalaGene08655;MamblycephalaGene08656;MamblycephalaGene08801;MamblycephalaGene08968;MamblycephalaGene10299;MamblycephalaGene10462;MamblycephalaGene11332;MamblycephalaGene12293;MamblycephalaGene12471;MamblycephalaGene14158;MamblycephalaGene14329;Mamblyce…
ko04210	Apoptosis	78	207	1836	6811	0.0425	0.0304	1.4	0.000404041	0.0100992	MamblycephalaGene00036;MamblycephalaGene00227;MamblycephalaGene00329;MamblycephalaGene01385;MamblycephalaGene01571;MamblycephalaGene02196;MamblycephalaGene02250;MamblycephalaGene04398;MamblycephalaGene04445;MamblycephalaGene04569;MamblycephalaGene04991;MamblycephalaGene05086;MamblycephalaGene05197;MamblycephalaGene06064;MamblycephalaGene06128;MamblycephalaGene06581;MamblycephalaGene06636;Mamblyce…
ko04110	Cell cycle	65	167	1836	6811	0.0354	0.0245	1.44	0.000436101	0.0100992	MamblycephalaGene00036;MamblycephalaGene00227;MamblycephalaGene02807;MamblycephalaGene03308;MamblycephalaGene03747;MamblycephalaGene04122;MamblycephalaGene04159;MamblycephalaGene04523;MamblycephalaGene04815;MamblycephalaGene05006;MamblycephalaGene05483;MamblycephalaGene05947;MamblycephalaGene06107;MamblycephalaGene06246;MamblycephalaGene06312;MamblycephalaGene06670;MamblycephalaGene06751;Mamblyce…
ko03030	DNA replication	21	40	1836	6811	0.0114	0.0059	1.95	0.000516039	0.010864	MamblycephalaGene02807;MamblycephalaGene04122;MamblycephalaGene07147;MamblycephalaGene07226;MamblycephalaGene09196;MamblycephalaGene09349;MamblycephalaGene09693;MamblycephalaGene10085;MamblycephalaGene11189;MamblycephalaGene14075;MamblycephalaGene14179;MamblycephalaGene15103;MamblycephalaGene15442;MamblycephalaGene17732;MamblycephalaGene17942;MamblycephalaGene18050;MamblycephalaGene18582;Mamblyce…
ko03410	Base excision repair	22	43	1836	6811	0.012	0.0063	1.9	0.000609136	0.0117553	MamblycephalaGene04177;MamblycephalaGene06005;MamblycephalaGene07226;MamblycephalaGene09516;MamblycephalaGene09693;MamblycephalaGene10085;MamblycephalaGene11045;MamblycephalaGene14060;MamblycephalaGene15103;MamblycephalaGene15395;MamblycephalaGene15442;MamblycephalaGene17942;MamblycephalaGene18050;MamblycephalaGene18647;MamblycephalaGene21649;MamblycephalaGene22749;MamblycephalaGene22751;Megalobr…
ko00670	One carbon pool by folate	14	24	1836	6811	0.0076	0.0035	2.16	0.00116248	0.0207081	MamblycephalaGene03751;MamblycephalaGene03794;MamblycephalaGene07529;MamblycephalaGene08173;MamblycephalaGene09488;MamblycephalaGene11608;MamblycephalaGene11660;MamblycephalaGene16118;MamblycephalaGene17143;MamblycephalaGene19701;MamblycephalaGene23077;Megalobrama_amblycephala_newGene_16174;Megalobrama_amblycephala_newGene_16743;Megalobrama_amblycephala_newGene_62281
ko01212	Fatty acid metabolism	31	72	1836	6811	0.0169	0.0106	1.6	0.00221586	0.0366533	MamblycephalaGene02091;MamblycephalaGene02429;MamblycephalaGene04814;MamblycephalaGene09168;MamblycephalaGene09302;MamblycephalaGene10260;MamblycephalaGene10441;MamblycephalaGene12105;MamblycephalaGene12745;MamblycephalaGene12920;MamblycephalaGene13610;MamblycephalaGene14064;MamblycephalaGene14740;MamblycephalaGene14865;MamblycephalaGene15961;MamblycephalaGene16478;MamblycephalaGene16548;Mamblyce…
ko04141	Protein processing in endoplasmic reticulum	79	222	1836	6811	0.043	0.0326	1.32	0.00254218	0.0371951	MamblycephalaGene00206;MamblycephalaGene00339;MamblycephalaGene01480;MamblycephalaGene01805;MamblycephalaGene02182;MamblycephalaGene03199;MamblycephalaGene03707;MamblycephalaGene04244;MamblycephalaGene04291;MamblycephalaGene05270;MamblycephalaGene05469;MamblycephalaGene05501;MamblycephalaGene05830;MamblycephalaGene05831;MamblycephalaGene05838;MamblycephalaGene06128;MamblycephalaGene06210;Mamblyce…
ko00500	Starch and sucrose metabolism	27	61	1836	6811	0.0147	0.009	1.64	0.00259033	0.0371951	MamblycephalaGene01054;MamblycephalaGene01193;MamblycephalaGene05338;MamblycephalaGene05846;MamblycephalaGene07327;MamblycephalaGene08448;MamblycephalaGene09958;MamblycephalaGene10092;MamblycephalaGene11633;MamblycephalaGene12169;MamblycephalaGene12261;MamblycephalaGene13339;MamblycephalaGene16648;MamblycephalaGene16770;MamblycephalaGene17131;MamblycephalaGene17741;MamblycephalaGene17742;Mamblyce…
ko05168	Herpes simplex infection	85	242	1836	6811	0.0463	0.0355	1.3	0.00273046	0.0371951	MamblycephalaGene00245;MamblycephalaGene01385;MamblycephalaGene02084;MamblycephalaGene02713;MamblycephalaGene03646;MamblycephalaGene03902;MamblycephalaGene04473;MamblycephalaGene04541;MamblycephalaGene04909;MamblycephalaGene05488;MamblycephalaGene05611;MamblycephalaGene05773;MamblycephalaGene06064;MamblycephalaGene06107;MamblycephalaGene06128;MamblycephalaGene06164;MamblycephalaGene06295;Mamblyce…
72 h vs 0 h
ko_ID	#Pathway	DEgene	gene	DEgene_all	gene_all	GeneRatio	BgRatio	enrich_factor	pvalue	qvalue	geneID
ko00670	One carbon pool by folate	16	24	1670	6811	0.0096	0.0035	2.72	1.49443e-05	0.0034608	MamblycephalaGene03751;MamblycephalaGene07529;MamblycephalaGene08173;MamblycephalaGene10634;MamblycephalaGene11608;MamblycephalaGene11660;MamblycephalaGene16118;MamblycephalaGene17143;MamblycephalaGene19701;MamblycephalaGene20446;MamblycephalaGene23077;MamblycephalaGene23565;Megalobrama_amblycephala_newGene_16174;Megalobrama_amblycephala_newGene_16743;Megalobrama_amblycephala_newGene_57211;Megalo…
ko00100	Steroid biosynthesis	14	24	1670	6811	0.0084	0.0035	2.38	0.000411848	0.0432806	MamblycephalaGene01009;MamblycephalaGene06077;MamblycephalaGene06333;MamblycephalaGene07138;MamblycephalaGene10701;MamblycephalaGene13135;MamblycephalaGene13310;MamblycephalaGene15318;MamblycephalaGene17126;MamblycephalaGene19029;MamblycephalaGene21005;Megalobrama_amblycephala_newGene_46590;Megalobrama_amblycephala_newGene_52835;Megalobrama_amblycephala_newGene_72696
ko00061	Fatty acid biosynthesis	13	22	1670	6811	0.0078	0.0032	2.41	0.00056068	0.0432806	MamblycephalaGene09168;MamblycephalaGene10260;MamblycephalaGene12920;MamblycephalaGene13610;MamblycephalaGene14740;MamblycephalaGene15961;MamblycephalaGene16478;MamblycephalaGene21267;Megalobrama_amblycephala_newGene_13506;Megalobrama_amblycephala_newGene_50753;Megalobrama_amblycephala_newGene_50754;Megalobrama_amblycephala_newGene_50755;Megalobrama_amblycephala_newGene_54324
